# Supplementary material for: Genetic determinants of zinc homeostasis and its role in cardiometabolic diseases
Source: PLoS Genet. 2025 Dec 1;21(12):e1011928. doi: 10.1371/journal.pgen.1011928 (PMC12677789; doi:10.1371/journal.pgen.1011928)
Supplement: S1 Dataset — (XLSX) [file pgen.1011928.s002.xlsx]

## Sheet: Zinc_cs_individual_cohorts
Cohort	Credible set	PIP	SNP ID (GRCh38)	rsID	A1	A2	EAF	b	se	p
COLAUS	1	0.406192	chr1:26047203:C:G	rs3008217	G	C	0.870982	-0.558703	0.0300141	1.37051e-74
COLAUS	1	0.140881	chr1:26045297:G:A	rs3121763	A	G	0.871312	-0.556645	0.0300453	6.26489e-74
COLAUS	1	0.140881	chr1:26046114:G:C	rs6672177	C	G	0.871312	-0.556645	0.0300453	6.26489e-74
COLAUS	1	0.120751	chr1:26047935:T:C	rs2369433	C	T	0.871202	-0.556242	0.0300393	7.41581e-74
COLAUS	1	0.0430718	chr1:26045653:A:G	rs6686190	G	A	0.873404	-0.55911	0.03031	2.51091e-73
COLAUS	1	0.034314	chr1:26049086:A:G	rs3008218	G	A	0.873404	-0.559635	0.0303724	3.57875e-73
COLAUS	1	0.0296405	chr1:26052487:T:C	rs3008220	C	T	0.873514	-0.558303	0.0303858	8.73462e-73
COLAUS	1	0.0280013	chr1:26050116:A:G	rs3008428	G	A	0.873514	-0.558357	0.0303856	8.45276e-73
COLAUS	1	0.0278738	chr1:26055789:A:G	rs2997449	G	A	0.872963	-0.557283	0.0303501	1.07317e-72
COLAUS	2	0.0357425	chr1:26070795:C:T	rs7520344	T	C	0.183399	-0.193214	0.0268189	6.79353e-13
COLAUS	2	0.0356985	chr1:26066856:C:G	rs61775417	G	C	0.182299	-0.195187	0.0269019	4.68229e-13
COLAUS	2	0.0356985	chr1:26069048:C:T	rs61775419	T	C	0.182299	-0.195187	0.0269019	4.68229e-13
COLAUS	2	0.0356985	chr1:26069407:C:T	rs61775422	T	C	0.182299	-0.195187	0.0269019	4.68229e-13
COLAUS	2	0.0348243	chr1:26066044:C:T	rs17257086	T	C	0.182409	-0.194929	0.0268797	4.80735e-13
COLAUS	2	0.0348243	chr1:26066838:C:T	rs61775416	T	C	0.182409	-0.194929	0.0268797	4.80735e-13
COLAUS	2	0.0305495	chr1:26065171:G:A	rs61775414	A	G	0.180427	-0.196408	0.027027	4.30166e-13
COLAUS	2	0.0258936	chr1:26102865:A:C	rs61776573	C	A	0.182188	-0.195935	0.0269233	3.98597e-13
COLAUS	2	0.0222908	chr1:26079234:GC:G	rs142427235	G	GC	0.181308	-0.196312	0.0269646	3.9043e-13
COLAUS	2	0.0208279	chr1:26082635:G:C	rs61775428	C	G	0.181308	-0.195166	0.0269865	5.55915e-13
COLAUS	2	0.0206841	chr1:26079143:A:T	rs61775425	T	A	0.18417	-0.191699	0.0268031	9.913e-13
COLAUS	2	0.0201669	chr1:26100573:C:A	rs61776571	A	C	0.181198	-0.195899	0.0270284	4.95097e-13
COLAUS	2	0.0201669	chr1:26103407:G:A	rs61776576	A	G	0.181198	-0.195899	0.0270284	4.95097e-13
COLAUS	2	0.0201669	chr1:26103888:C:T	rs74384164	T	C	0.181198	-0.195899	0.0270284	4.95097e-13
COLAUS	2	0.0192766	chr1:26112007:G:C	rs61776585	C	G	0.181198	-0.196737	0.0270473	4.09632e-13
COLAUS	2	0.0172661	chr1:26083310:C:T	rs55912918	T	C	0.181308	-0.194656	0.0269873	6.389e-13
COLAUS	2	0.0172661	chr1:26083670:A:G	rs2000403	G	A	0.181308	-0.194656	0.0269873	6.389e-13
COLAUS	2	0.0172661	chr1:26084618:G:A	rs61775430	A	G	0.181308	-0.194656	0.0269873	6.389e-13
COLAUS	2	0.0172661	chr1:26084784:T:G	rs61775431	G	T	0.181308	-0.194656	0.0269873	6.389e-13
COLAUS	2	0.0163312	chr1:26103353:G:A	rs61776575	A	G	0.181088	-0.195323	0.0270321	5.82435e-13
COLAUS	2	0.0133147	chr1:26090433:G:T	rs6687853	T	G	0.180978	-0.194459	0.0270161	7.12083e-13
COLAUS	2	0.011847	chr1:26065358:A:C	rs61775415	C	A	0.181198	-0.194443	0.0269704	6.54517e-13
COLAUS	2	0.011847	chr1:26065946:G:A	rs76713804	A	G	0.181198	-0.194443	0.0269704	6.54517e-13
COLAUS	2	0.0108258	chr1:26103001:C:T	rs61776574	T	C	0.179877	-0.197098	0.0271009	4.12806e-13
COLAUS	2	0.0090537	chr1:26139762:G:A	rs12062488	A	G	0.183179	-0.192001	0.0269453	1.19996e-12
COLAUS	2	0.00868617	chr1:26064342:A:G	rs3008429	G	A	0.18362	-0.191174	0.0268961	1.36242e-12
COLAUS	2	0.00852731	chr1:26128828:A:G	rs72886625	G	A	0.180757	-0.193908	0.027063	9.02928e-13
COLAUS	2	0.00758657	chr1:26105969:T:G	rs61776578	G	T	0.180757	-0.193931	0.0270833	9.32937e-13
COLAUS	2	0.00758657	chr1:26106228:C:T	rs61776580	T	C	0.180757	-0.193931	0.0270833	9.32937e-13
COLAUS	2	0.00758657	chr1:26115147:G:A	rs56299762	A	G	0.180757	-0.193931	0.0270833	9.32937e-13
COLAUS	2	0.00758657	chr1:26117417:A:T	rs17184877	T	A	0.180757	-0.193931	0.0270833	9.32937e-13
COLAUS	2	0.00758657	chr1:26120371:TTA:T	rs144229538	T	TTA	0.180757	-0.193931	0.0270833	9.32937e-13
COLAUS	2	0.00758657	chr1:26125895:G:A	rs17257127	A	G	0.180757	-0.193931	0.0270833	9.32937e-13
COLAUS	2	0.00758657	chr1:26126905:G:T	rs61776595	T	G	0.180757	-0.193931	0.0270833	9.32937e-13
COLAUS	2	0.00758657	chr1:26129321:C:T	rs61776616	T	C	0.180757	-0.193931	0.0270833	9.32937e-13
COLAUS	2	0.00758657	chr1:26130456:G:A	rs112552200	A	G	0.180757	-0.193931	0.0270833	9.32937e-13
COLAUS	2	0.00758657	chr1:26131824:G:C	rs111657540	C	G	0.180757	-0.193931	0.0270833	9.32937e-13
COLAUS	2	0.00740693	chr1:26105440:T:C	rs61776577	C	T	0.180867	-0.193671	0.0270606	9.57537e-13
COLAUS	2	0.00740693	chr1:26105748:A:T	rs112813126	T	A	0.180867	-0.193671	0.0270606	9.57537e-13
COLAUS	2	0.00740693	chr1:26105755:G:A	rs72884784	A	G	0.180867	-0.193671	0.0270606	9.57537e-13
COLAUS	2	0.00740693	chr1:26107239:G:A	rs112262100	A	G	0.180867	-0.193671	0.0270606	9.57537e-13
COLAUS	2	0.00740693	chr1:26109428:C:T	rs56241003	T	C	0.180867	-0.193671	0.0270606	9.57537e-13
COLAUS	2	0.00740693	chr1:26109740:C:A	rs17257093	A	C	0.180867	-0.193671	0.0270606	9.57537e-13
COLAUS	2	0.00740693	chr1:26110197:G:C	rs72884792	C	G	0.180867	-0.193671	0.0270606	9.57537e-13
COLAUS	2	0.00740693	chr1:26110771:A:C	rs61776582	C	A	0.180867	-0.193671	0.0270606	9.57537e-13
COLAUS	2	0.00740693	chr1:26111250:G:C	rs55960411	C	G	0.180867	-0.193671	0.0270606	9.57537e-13
COLAUS	2	0.00740693	chr1:26112442:T:C	rs61776586	C	T	0.180867	-0.193671	0.0270606	9.57537e-13
COLAUS	2	0.00740693	chr1:26113095:C:T	rs17257100	T	C	0.180867	-0.193671	0.0270606	9.57537e-13
COLAUS	2	0.00740693	chr1:26113334:CA:C	rs111424181	C	CA	0.180867	-0.193671	0.0270606	9.57537e-13
COLAUS	2	0.00740693	chr1:26114227:A:T	rs56134135	T	A	0.180867	-0.193671	0.0270606	9.57537e-13
COLAUS	2	0.00740693	chr1:26115781:A:G	rs57525480	G	A	0.180867	-0.193671	0.0270606	9.57537e-13
COLAUS	2	0.00740693	chr1:26116109:C:A	rs56078964	A	C	0.180867	-0.193671	0.0270606	9.57537e-13
COLAUS	2	0.00740693	chr1:26117876:T:C	rs56373219	C	T	0.180867	-0.193671	0.0270606	9.57537e-13
COLAUS	2	0.00740693	chr1:26119860:T:A	rs59978831	A	T	0.180867	-0.193671	0.0270606	9.57537e-13
COLAUS	2	0.00740693	chr1:26120074:G:A	rs17184884	A	G	0.180867	-0.193671	0.0270606	9.57537e-13
COLAUS	2	0.00740693	chr1:26120844:T:C	rs55835803	C	T	0.180867	-0.193671	0.0270606	9.57537e-13
COLAUS	2	0.00740693	chr1:26121066:A:T	rs17184891	T	A	0.180867	-0.193671	0.0270606	9.57537e-13
COLAUS	2	0.00740693	chr1:26121379:A:T	rs17184898	T	A	0.180867	-0.193671	0.0270606	9.57537e-13
COLAUS	2	0.00740693	chr1:26121956:A:G	rs17257107	G	A	0.180867	-0.193671	0.0270606	9.57537e-13
COLAUS	2	0.00740693	chr1:26122358:T:C	rs17356867	C	T	0.180867	-0.193671	0.0270606	9.57537e-13
COLAUS	2	0.00740693	chr1:26122836:A:G	rs75786059	G	A	0.180867	-0.193671	0.0270606	9.57537e-13
COLAUS	2	0.00740693	chr1:26123104:G:A	rs17257113	A	G	0.180867	-0.193671	0.0270606	9.57537e-13
COLAUS	2	0.00740693	chr1:26123610:A:G	rs17257120	G	A	0.180867	-0.193671	0.0270606	9.57537e-13
COLAUS	2	0.00740693	chr1:26128477:T:C	rs61776596	C	T	0.180867	-0.193671	0.0270606	9.57537e-13
COLAUS	2	0.00740693	chr1:26129464:G:C	rs55793616	C	G	0.180867	-0.193671	0.0270606	9.57537e-13
COLAUS	2	0.00740693	chr1:26130218:A:G	rs61776618	G	A	0.180867	-0.193671	0.0270606	9.57537e-13
COLAUS	2	0.00740693	chr1:26131171:A:C	rs55815920	C	A	0.180867	-0.193671	0.0270606	9.57537e-13
COLAUS	2	0.00740693	chr1:26132567:C:G	rs61776621	G	C	0.180867	-0.193671	0.0270606	9.57537e-13
COLAUS	2	0.0070429	chr1:26094521:A:G	rs55657303	G	A	0.180317	-0.195116	0.0270927	6.92176e-13
COLAUS	2	0.00667028	chr1:26089885:A:G	rs61775432	G	A	0.180097	-0.194833	0.0270785	7.26593e-13
COLAUS	2	0.00663892	chr1:26131489:T:C	rs61776620	C	T	0.180647	-0.19371	0.0270864	9.95526e-13
COLAUS	2	0.00607399	chr1:26126903:G:A	rs61776594	A	G	0.180757	-0.193122	0.0270642	1.1157e-12
COLAUS	2	0.00593976	chr1:26108733:C:CATTT	rs55806212;rs199677183	CATTT	C	0.180537	-0.193057	0.02707	1.14753e-12
COLAUS	2	0.00574393	chr1:26138432:G:A	rs111656050	A	G	0.180978	-0.192824	0.0270591	1.19594e-12
COLAUS	2	0.00541212	chr1:26142544:A:G	rs61776622	G	A	0.180867	-0.19354	0.0271014	1.07157e-12
COLAUS	2	0.00528406	chr1:26126113:G:A	rs72886619	A	G	0.180647	-0.192542	0.0270883	1.36168e-12
COLAUS	2	0.00412784	chr1:26085427:A:G	rs12069719	G	A	0.18428	-0.187883	0.0268064	2.75613e-12
COLAUS	2	0.00412784	chr1:26085480:C:T	rs12067677	T	C	0.18428	-0.187883	0.0268064	2.75613e-12
COLAUS	2	0.00412784	chr1:26085708:T:G	rs12071062	G	T	0.18428	-0.187883	0.0268064	2.75613e-12
COLAUS	2	0.00412784	chr1:26086193:T:C	rs55722280	C	T	0.18428	-0.187883	0.0268064	2.75613e-12
COLAUS	3	0.20687	chr1:26037880:T:C	rs11587475	C	T	0.678336	-0.244848	0.0219524	1.60912e-28
COLAUS	3	0.20687	chr1:26038883:T:G	rs4659404	G	T	0.678336	-0.244848	0.0219524	1.60912e-28
COLAUS	3	0.10597	chr1:26039058:C:T	rs2997452	T	C	0.680097	-0.24441	0.0219953	2.53737e-28
COLAUS	3	0.0947937	chr1:26041037:C:A	rs11247850	A	C	0.680097	-0.244218	0.0219957	2.79728e-28
COLAUS	3	0.0932066	chr1:26037758:C:T	rs11247849	T	C	0.680317	-0.244289	0.0220036	2.8212e-28
COLAUS	3	0.0721949	chr1:26042296:C:T	rs6686468	T	C	0.679657	-0.242979	0.0219938	5.10643e-28
COLAUS	3	0.0385355	chr1:26031165:C:A	rs2736831	A	C	0.678666	-0.241389	0.0218894	6.3369e-28
GCKD	1	0.144263	chr1:26045653:A:G	rs6686190	A	G	0.110908	0.322895	0.0302165	2.32962e-26
GCKD	1	0.117107	chr1:26045297:G:A	rs3121763	G	A	0.108468	0.321037	0.0301109	3.00559e-26
GCKD	1	0.0968184	chr1:26046114:G:C	rs6672177	G	C	0.111328	0.321554	0.0302064	3.57798e-26
GCKD	1	0.0964685	chr1:26047935:T:C	rs2369433	T	C	0.111341	0.32149	0.0302019	3.59793e-26
GCKD	1	0.0955412	chr1:26047203:C:G	rs3008217	C	G	0.111356	0.321469	0.0302032	3.64154e-26
GCKD	1	0.072592	chr1:26046313:T:C	rs6692237	T	C	0.110893	0.321064	0.0302442	4.87345e-26
GCKD	1	0.0560746	chr1:26028252:T:C	rs2736833	T	C	0.103015	0.330939	0.0312393	6.13661e-26
GCKD	1	0.0475551	chr1:26032755:T:A	rs1343829	T	A	0.105013	0.327463	0.0309713	7.6055e-26
GCKD	1	0.0421069	chr1:26055789:A:G	rs2997449	A	G	0.112148	0.318205	0.0301358	8.80611e-26
GCKD	1	0.0382912	chr1:26052487:T:C	rs3008220	T	C	0.111112	0.318963	0.0302323	9.6356e-26
GCKD	1	0.0376728	chr1:26049086:A:G	rs3008218	A	G	0.111204	0.318743	0.030217	9.82989e-26
GCKD	1	0.0352078	chr1:26050116:A:G	rs3008428	A	G	0.108362	0.317504	0.0301267	1.08513e-25
GCKD	1	0.0350191	chr1:26042063:G:C	rs2186234	G	C	0.106233	0.325398	0.0308658	1.0474e-25
GCKD	1	0.0293307	chr1:26042806:T:C	rs2997451	T	C	0.105348	0.326105	0.0309861	1.26457e-25
GCKD	1	0.0291921	chr1:26026938:C:A	rs3008208	C	A	0.102079	0.326542	0.0310319	1.28376e-25
SKIPOGH	1	0.251364	chr1:26026938:C:A	rs3008208	C	A	0.123498	0.725514	0.0664635	8.22932e-26
SKIPOGH	1	0.212142	chr1:26037273:A:G	rs3008214	A	G	0.120828	0.731286	0.0672254	1.17715e-25
SKIPOGH	1	0.210975	chr1:26042063:G:C	rs2186234	G	C	0.124833	0.722775	0.066649	1.61678e-25
SKIPOGH	1	0.0786335	chr1:26028252:T:C	rs2736833	T	C	0.119493	0.726264	0.0676119	4.24766e-25
SKIPOGH	1	0.073604	chr1:26042806:T:C	rs2997451	T	C	0.122163	0.71963	0.0672373	6.10618e-25
SKIPOGH	1	0.028986	chr1:26032755:T:A	rs1343829	T	A	0.120828	0.714558	0.0676219	2.15928e-24
SKIPOGH	1	0.0177662	chr1:26054314:T:C	rs7553840	T	C	0.134179	0.669133	0.0632908	2.05363e-24
SKIPOGH	1	0.0175572	chr1:26054237:C:CT	rs11424290	C	CT	0.134179	0.669133	0.0632908	2.05363e-24
SKIPOGH	1	0.0132711	chr1:26052487:T:C	rs3008220	T	C	0.127503	0.687667	0.0651406	2.37508e-24
SKIPOGH	1	0.0131353	chr1:26050116:A:G	rs3008428	A	G	0.127503	0.687667	0.0651406	2.37508e-24
SKIPOGH	1	0.0114443	chr1:26045297:G:A	rs3121763	G	A	0.125501	0.695023	0.065946	2.78869e-24
SKIPOGH	1	0.0112178	chr1:26047203:C:G	rs3008217	C	G	0.125501	0.695023	0.065946	2.78869e-24
SKIPOGH	1	0.0112178	chr1:26046114:G:C	rs6672177	G	C	0.125501	0.695023	0.065946	2.78869e-24
