# Supplementary material for: Genetic determinants of zinc homeostasis and its role in cardiometabolic diseases
Source: PLoS Genet. 2025 Dec 1;21(12):e1011928. doi: 10.1371/journal.pgen.1011928 (PMC12677789; doi:10.1371/journal.pgen.1011928)
Supplement: S2 Dataset — (XLSX) [file pgen.1011928.s003.xlsx]

## Sheet: Sheet1
rsID	finemapping_region	Trait	Index_SNP	finemapping_CHR	finemapping_START	finemapping_STOP	iterations_performed	converged	n_CS	CS_ID	CS_lbf	CS_size	CS_start	CS_end	CS_span_BP	CHR	POS	A1	A2	AF	BETA	SE	nlog10P	N	SNP	PIP	alpha_snp	lbf_snp	post_mean	post_mu_snp	post_sd	post_sd_snp	snp_rank	Location	Allele	Gene	Feature	Feature_type	Consequence	cDNA_position	CDS_position	Protein_position	Amino_acids	Codons	Existing_variation	IMPACT	DISTANCE	STRAND	FLAGS
rs11587475	1	Zinc	rs3008217	1	25547203	26547203	14	TRUE	3	1	95.3073	5	26037758	26041037	3279	1	26037880	T	C	0.3099	0.135328	0.00994397	41.4483	10113	chr1:26037880:T:C	0.38103	0.379816	102.13	0.0550462	0.143629	0.0706084	0.143971	1	1:26037880	C	ENSG00000158014	ENST00000374276	Transcript	3_prime_UTR_variant	2621	-	-	-	-	-	MODIFIER	-	-1	-
rs4659404	1	Zinc	rs3008217	1	25547203	26547203	14	TRUE	3	1	95.3073	5	26037758	26041037	3279	1	26038883	T	G	0.3089	0.135228	0.00994397	41.3924	10113	chr1:26038883:T:G	0.336326	0.335025	102.004	0.048525	0.143543	0.0686081	0.143885	2	1:26038883	G	ENSG00000158014	ENST00000374276	Transcript	3_prime_UTR_variant	1618	-	-	-	-	-	MODIFIER	-	-1	-
rs2997452	1	Zinc	rs3008217	1	25547203	26547203	14	TRUE	3	1	95.3073	5	26037758	26041037	3279	1	26039058	C	T	0.3079	0.134244	0.00994397	40.8041	10113	chr1:26039058:C:T	0.088975	0.0871961	100.658	0.0125469	0.142617	0.0407011	0.142962	3	1:26039058	T	ENSG00000158014	ENST00000374276	Transcript	3_prime_UTR_variant	1443	-	-	-	-	-	MODIFIER	-	-1	-
rs11247849	1	Zinc	rs3008217	1	25547203	26547203	14	TRUE	3	1	95.3073	5	26037758	26041037	3279	1	26037758	C	T	0.3078	0.134164	0.00994397	40.759	10113	chr1:26037758:C:T	0.0800333	0.0782376	100.55	0.0112519	0.142542	0.0387209	0.142887	4	1:26037758	T	ENSG00000158014	ENST00000374276	Transcript	3_prime_UTR_variant	2743	-	-	-	-	-	MODIFIER	-	-1	-
rs11247850	1	Zinc	rs3008217	1	25547203	26547203	14	TRUE	3	1	95.3073	5	26037758	26041037	3279	1	26041037	C	A	0.308	0.134184	0.00994397	40.7719	10113	chr1:26041037:C:A	0.0795695	0.0777732	100.544	0.0111847	0.142538	0.0386145	0.142883	5	1:26041037	A	ENSG00000158014	ENST00000374276	Transcript	intron_variant	-	-	-	-	-	-	MODIFIER	-	-1	-
rs3008217	1	Zinc	rs3008217	1	25547203	26547203	14	TRUE	3	2	69.0989	9	26045297	26055789	10492	1	26047203	C	G	0.1203	0.22194	0.00994397	109.616	10113	chr1:26047203:C:G	0.269	0.267562	75.5707	0.0339514	0.123882	0.056416	0.124278	1	1:26047203	G	ENSG00000284309	ENST00000640097	Transcript	intron_variant,non_coding_transcript_variant	-	-	-	-	-	-	MODIFIER	-	1	-
rs3121763	1	Zinc	rs3008217	1	25547203	26547203	14	TRUE	3	2	69.0989	9	26045297	26055789	10492	1	26045297	G	A	0.1188	0.221512	0.00994397	109.197	10113	chr1:26045297:G:A	0.149371	0.147704	74.9766	0.0186698	0.12341	0.0450143	0.123807	2	1:26045297	A	ENSG00000158014	ENST00000498060	Transcript	non_coding_transcript_exon_variant	155	-	-	-	-	-	MODIFIER	-	-1	-
rs6672177	1	Zinc	rs3008217	1	25547203	26547203	14	TRUE	3	2	69.0989	9	26045297	26055789	10492	1	26046114	G	C	0.1202	0.221393	0.00994397	109.087	10113	chr1:26046114:G:C	0.143261	0.141583	74.9343	0.0178907	0.123376	0.0442155	0.123774	3	1:26046114	C	ENSG00000158014	ENST00000374276	Transcript	5_prime_UTR_variant	5	-	-	-	-	-	MODIFIER	-	-1	-
rs2369433	1	Zinc	rs3008217	1	25547203	26547203	14	TRUE	3	2	69.0989	9	26045297	26055789	10492	1	26047935	T	C	0.1202	0.221333	0.00994397	109.024	10113	chr1:26047935:T:C	0.133436	0.131739	74.8622	0.0166389	0.123319	0.0428724	0.123716	4	1:26047935	C	ENSG00000284309	ENST00000640097	Transcript	intron_variant,non_coding_transcript_variant	-	-	-	-	-	-	MODIFIER	-	1	-
rs6686190	1	Zinc	rs3008217	1	25547203	26547203	14	TRUE	3	2	69.0989	9	26045297	26055789	10492	1	26045653	A	G	0.119	0.221094	0.00994397	108.796	10113	chr1:26045653:A:G	0.109034	0.107291	74.6569	0.0135325	0.123155	0.0391738	0.123553	5	1:26045653	G	ENSG00000158014	ENST00000374276	Transcript	intron_variant	-	-	-	-	-	-	MODIFIER	-	-1	-
rs3008220	1	Zinc	rs3008217	1	25547203	26547203	14	TRUE	3	2	69.0989	9	26045297	26055789	10492	1	26052487	T	C	0.1192	0.219831	0.00994397	107.569	10113	chr1:26052487:T:C	0.0566103	0.0547653	73.9844	0.0068761	0.122617	0.0286619	0.123017	6	1:26052487	C	ENSG00000158022	ENST00000374272	Transcript	intron_variant	-	-	-	-	-	-	MODIFIER	-	-1	-
rs3008218	1	Zinc	rs3008217	1	25547203	26547203	14	TRUE	3	2	69.0989	9	26045297	26055789	10492	1	26049086	A	G	0.1191	0.22004	0.00994397	107.767	10113	chr1:26049086:A:G	0.0492064	0.047351	73.839	0.00593952	0.122501	0.0267309	0.122901	7	1:26049086	G	ENSG00000284309	ENST00000640097	Transcript	non_coding_transcript_exon_variant	928	-	-	-	-	-	MODIFIER	-	1	-
rs3008428	1	Zinc	rs3008217	1	25547203	26547203	14	TRUE	3	2	69.0989	9	26045297	26055789	10492	1	26050116	A	G	0.1179	0.219772	0.00994397	107.506	10113	chr1:26050116:A:G	0.0408873	0.039016	73.6454	0.00488763	0.122345	0.024338	0.122746	8	1:26050116	G	ENSG00000158014	ENST00000374276	Transcript	upstream_gene_variant	-	-	-	-	-	-	MODIFIER	3998	-1	-
rs2997449	1	Zinc	rs3008217	1	25547203	26547203	14	TRUE	3	2	69.0989	9	26045297	26055789	10492	1	26055789	A	G	0.1199	0.219722	0.00994397	107.462	10113	chr1:26055789:A:G	0.0334987	0.0316088	73.4348	0.00395479	0.122176	0.0219599	0.122577	9	1:26055789	G	ENSG00000158022	ENST00000374272	Transcript	intron_variant	-	-	-	-	-	-	MODIFIER	-	-1	-
rs17257086	1	Zinc	rs3008217	1	25547203	26547203	14	TRUE	3	3	93.057	45	26064342	26117417	53075	1	26066044	C	T	0.8258	0.0855381	0.00994397	17.1058	10113	chr1:26066044:C:T	0.0817613	0.0799538	98.321	0.0113129	0.140967	0.0384736	0.141316	1	1:26066044	T	ENSG00000158022	ENST00000374272	Transcript	intron_variant	-	-	-	-	-	-	MODIFIER	-	-1	-
rs142427235	1	Zinc	rs3008217	1	25547203	26547203	14	TRUE	3	3	93.057	45	26064342	26117417	53075	1	26079234	GC	G	0.8263	0.0851602	0.00994397	16.9614	10113	chr1:26079234:GC:G	0.080354	0.0785428	98.3032	0.011112	0.140955	0.0381572	0.141303	2	1:26079234-26079235	G	-	ENSR00000351419	RegulatoryFeature	regulatory_region_variant	-	-	-	-	-	-	MODIFIER	-	-	-
rs61775416	1	Zinc	rs3008217	1	25547203	26547203	14	TRUE	3	3	93.057	45	26064342	26117417	53075	1	26066838	C	T	0.8259	0.0854883	0.00994397	17.087	10113	chr1:26066838:C:T	0.0758585	0.0740405	98.2442	0.0104723	0.140914	0.0371276	0.141262	3	1:26066838	T	ENSG00000158022	ENST00000374272	Transcript	intron_variant	-	-	-	-	-	-	MODIFIER	-	-1	-
rs61775419	1	Zinc	rs3008217	1	25547203	26547203	14	TRUE	3	3	93.057	45	26064342	26117417	53075	1	26069048	C	T	0.8259	0.0853889	0.00994397	17.0498	10113	chr1:26069048:C:T	0.071035	0.069209	98.1767	0.0097856	0.140866	0.0359766	0.141215	4	1:26069048	T	ENSG00000158022	ENST00000374272	Transcript	upstream_gene_variant	-	-	-	-	-	-	MODIFIER	1418	-1	-
rs61775415	1	Zinc	rs3008217	1	25547203	26547203	14	TRUE	3	3	93.057	45	26064342	26117417	53075	1	26065358	A	C	0.8265	0.0852199	0.00994397	16.9855	10113	chr1:26065358:A:C	0.0688159	0.0669853	98.144	0.00946959	0.140844	0.0354298	0.141192	5	1:26065358	C	ENSG00000158022	ENST00000374272	Transcript	intron_variant	-	-	-	-	-	-	MODIFIER	-	-1	-
rs61775414	1	Zinc	rs3008217	1	25547203	26547203	14	TRUE	3	3	93.057	45	26064342	26117417	53075	1	26065171	G	A	0.8276	0.0858066	0.00994397	17.2072	10113	chr1:26065171:G:A	0.068361	0.0665137	98.137	0.00940385	0.140839	0.0353143	0.141188	6	1:26065171	A	ENSG00000158022	ENST00000374272	Transcript	intron_variant	-	-	-	-	-	-	MODIFIER	-	-1	-
rs61775422	1	Zinc	rs3008217	1	25547203	26547203	14	TRUE	3	3	93.057	45	26064342	26117417	53075	1	26069407	C	T	0.826	0.0853591	0.00994397	17.0377	10113	chr1:26069407:C:T	0.0655312	0.0636953	98.0937	0.00900237	0.140808	0.0346012	0.141157	7	1:26069407	T	ENSG00000158022	ENST00000374272	Transcript	upstream_gene_variant	-	-	-	-	-	-	MODIFIER	1777	-1	-
rs61775417	1	Zinc	rs3008217	1	25547203	26547203	14	TRUE	3	3	93.057	45	26064342	26117417	53075	1	26066856	C	G	0.8259	0.0854088	0.00994397	17.0584	10113	chr1:26066856:C:G	0.0577286	0.0558773	97.9627	0.00789254	0.140717	0.0325218	0.141066	8	1:26066856	G	ENSG00000158022	ENST00000374272	Transcript	intron_variant	-	-	-	-	-	-	MODIFIER	-	-1	-
rs76713804	1	Zinc	rs3008217	1	25547203	26547203	14	TRUE	3	3	93.057	45	26064342	26117417	53075	1	26065946	G	A	0.8265	0.0851602	0.00994397	16.9618	10113	chr1:26065946:G:A	0.0508457	0.0489836	97.8311	0.00691421	0.140625	0.0305397	0.140974	9	1:26065946	A	ENSG00000158022	ENST00000374272	Transcript	intron_variant	-	-	-	-	-	-	MODIFIER	-	-1	-
rs61775425	1	Zinc	rs3008217	1	25547203	26547203	14	TRUE	3	3	93.057	45	26064342	26117417	53075	1	26079143	A	T	0.8244	0.084842	0.00994397	16.841	10113	chr1:26079143:A:T	0.0503221	0.0484554	97.8202	0.00683933	0.140617	0.0303805	0.140967	10	1:26079143	T	-	ENSR00000351419	RegulatoryFeature	regulatory_region_variant	-	-	-	-	-	-	MODIFIER	-	-	-
rs7520344	1	Zinc	rs3008217	1	25547203	26547203	14	TRUE	3	3	93.057	45	26064342	26117417	53075	1	26070795	C	T	0.8251	0.0850011	0.00994397	16.9014	10113	chr1:26070795:C:T	0.0387876	0.0369039	97.5479	0.00520197	0.140426	0.0266375	0.140776	11	1:26070795	T	ENSG00000158022	ENST00000374272	Transcript	upstream_gene_variant	-	-	-	-	-	-	MODIFIER	3165	-1	-
rs55912918	1	Zinc	rs3008217	1	25547203	26547203	14	TRUE	3	3	93.057	45	26064342	26117417	53075	1	26083310	C	T	0.8265	0.0845138	0.00994397	16.7185	10113	chr1:26083310:C:T	0.0310795	0.0291777	97.313	0.0041084	0.140262	0.0237516	0.140612	12	1:26083310	T	-	ENSM00205431073	MotifFeature	TF_binding_site_variant	-	-	-	-	-	-	MODIFIER	-	-1	-
rs2000403	1	Zinc	rs3008217	1	25547203	26547203	14	TRUE	3	3	93.057	45	26064342	26117417	53075	1	26083670	A	G	0.8265	0.084494	0.00994397	16.71	10113	chr1:26083670:A:G	0.0301786	0.0282755	97.2816	0.00398076	0.14024	0.0233886	0.14059	13	1:26083670	G	-	ENSR00000921546	RegulatoryFeature	regulatory_region_variant	-	-	-	-	-	-	MODIFIER	-	-	-
rs6687853	1	Zinc	rs3008217	1	25547203	26547203	14	TRUE	3	3	93.057	45	26064342	26117417	53075	1	26090433	G	T	0.8266	0.0844741	0.00994397	16.7022	10113	chr1:26090433:G:T	0.0292289	0.0273223	97.2473	0.00384605	0.140216	0.0229984	0.140566	14	1:26090433	T	-	-	-	intergenic_variant	-	-	-	-	-	-	MODIFIER	-	-	-
rs61775432	1	Zinc	rs3008217	1	25547203	26547203	14	TRUE	3	3	93.057	45	26064342	26117417	53075	1	26089885	A	G	0.827	0.0844741	0.00994397	16.7047	10113	chr1:26089885:A:G	0.0290113	0.0271045	97.2393	0.00381524	0.14021	0.0229082	0.14056	15	1:26089885	G	-	-	-	intergenic_variant	-	-	-	-	-	-	MODIFIER	-	-	-
rs61775431	1	Zinc	rs3008217	1	25547203	26547203	14	TRUE	3	3	93.057	45	26064342	26117417	53075	1	26084784	T	G	0.8266	0.0844442	0.00994397	16.6929	10113	chr1:26084784:T:G	0.0216133	0.019696	96.92	0.00276821	0.139986	0.0195713	0.140337	16	1:26084784	G	-	-	-	intergenic_variant	-	-	-	-	-	-	MODIFIER	-	-	-
rs61775428	1	Zinc	rs3008217	1	25547203	26547203	14	TRUE	3	3	93.057	45	26064342	26117417	53075	1	26082635	G	C	0.8264	0.0842553	0.00994397	16.6214	10113	chr1:26082635:G:C	0.0197274	0.01781	96.8193	0.00250171	0.139915	0.0186191	0.140266	17	1:26082635	C	-	-	-	intergenic_variant	-	-	-	-	-	-	MODIFIER	-	-	-
rs61775430	1	Zinc	rs3008217	1	25547203	26547203	14	TRUE	3	3	93.057	45	26064342	26117417	53075	1	26084618	G	A	0.8265	0.0842255	0.00994397	16.6094	10113	chr1:26084618:G:A	0.0195285	0.0176088	96.808	0.00247346	0.139907	0.0185145	0.140258	18	1:26084618	A	-	-	-	intergenic_variant	-	-	-	-	-	-	MODIFIER	-	-	-
rs3008429	1	Zinc	rs3008217	1	25547203	26547203	14	TRUE	3	3	93.057	45	26064342	26117417	53075	1	26064342	A	G	0.825	0.0837283	0.00994397	16.4233	10113	chr1:26064342:A:G	0.0108466	0.00891652	96.1275	0.0012482	0.139428	0.0131888	0.13978	19	1:26064342	G	ENSG00000158022	ENST00000374272	Transcript	intron_variant	-	-	-	-	-	-	MODIFIER	-	-1	-
rs55722280	1	Zinc	rs3008217	1	25547203	26547203	14	TRUE	3	3	93.057	45	26064342	26117417	53075	1	26086193	T	C	0.8239	0.0834896	0.00994397	16.3359	10113	chr1:26086193:T:C	0.00844821	0.00650716	95.8125	0.000910252	0.139205	0.0112636	0.139558	20	1:26086193	C	-	-	-	intergenic_variant	-	-	-	-	-	-	MODIFIER	-	-	-
rs12067677	1	Zinc	rs3008217	1	25547203	26547203	14	TRUE	3	3	93.057	45	26064342	26117417	53075	1	26085480	C	T	0.8239	0.0834896	0.00994397	16.3364	10113	chr1:26085480:C:T	0.00844605	0.006505	95.8121	0.000909948	0.139205	0.0112617	0.139558	21	1:26085480	T	-	-	-	intergenic_variant	-	-	-	-	-	-	MODIFIER	-	-	-
rs12069719	1	Zinc	rs3008217	1	25547203	26547203	14	TRUE	3	3	93.057	45	26064342	26117417	53075	1	26085427	A	G	0.8239	0.0834797	0.00994397	16.333	10113	chr1:26085427:A:G	0.00838525	0.00644412	95.8027	0.000901398	0.139198	0.0112088	0.139551	22	1:26085427	G	-	-	-	intergenic_variant	-	-	-	-	-	-	MODIFIER	-	-	-
rs61776569	1	Zinc	rs3008217	1	25547203	26547203	14	TRUE	3	3	93.057	45	26064342	26117417	53075	1	26090156	A	G	0.824	0.0834797	0.00994397	16.3308	10113	chr1:26090156:A:G	0.00825612	0.00631336	95.7822	0.000883143	0.139184	0.0110941	0.139537	23	1:26090156	G	-	-	-	intergenic_variant	-	-	-	-	-	-	MODIFIER	-	-	-
rs61775433	1	Zinc	rs3008217	1	25547203	26547203	14	TRUE	3	3	93.057	45	26064342	26117417	53075	1	26089958	A	G	0.824	0.0834101	0.00994397	16.3073	10113	chr1:26089958:A:G	0.00768667	0.00574374	95.6877	0.000803136	0.139117	0.0105802	0.13947	24	1:26089958	G	-	-	-	intergenic_variant	-	-	-	-	-	-	MODIFIER	-	-	-
rs61776585	1	Zinc	rs3008217	1	25547203	26547203	14	TRUE	3	3	93.057	45	26064342	26117417	53075	1	26112007	G	C	0.8258	0.0841559	0.00994397	16.5837	10113	chr1:26112007:G:C	0.00708577	0.00514443	95.5775	0.000718905	0.139039	0.0100115	0.139392	25	1:26112007	C	ENSG00000175087	ENST00000374271	Transcript	intron_variant	-	-	-	-	-	-	MODIFIER	-	1	-
rs72884739	1	Zinc	rs3008217	1	25547203	26547203	14	TRUE	3	3	93.057	45	26064342	26117417	53075	1	26089712	A	G	0.824	0.0831018	0.00994397	16.1903	10113	chr1:26089712:A:G	0.00563328	0.00369014	95.2452	0.000514997	0.138804	0.00847196	0.139158	26	1:26089712	G	-	-	-	intergenic_variant	-	-	-	-	-	-	MODIFIER	-	-	-
rs55657303	1	Zinc	rs3008217	1	25547203	26547203	14	TRUE	3	3	93.057	45	26064342	26117417	53075	1	26094521	A	G	0.8266	0.0836885	0.00994397	16.4099	10113	chr1:26094521:A:G	0.00524152	0.00330124	95.1339	0.00046018	0.138725	0.00801114	0.139079	27	1:26094521	G	-	-	-	intergenic_variant	-	-	-	-	-	-	MODIFIER	-	-	-
rs61775427	1	Zinc	rs3008217	1	25547203	26547203	14	TRUE	3	3	93.057	45	26064342	26117417	53075	1	26082277	G	A	0.8261	0.0827637	0.00994397	16.0674	10113	chr1:26082277:G:A	0.00519415	0.00325585	95.12	0.000453292	0.138715	0.00795495	0.139069	28	1:26082277	A	-	ENSM00525808713	MotifFeature	TF_binding_site_variant	-	-	-	-	-	-	MODIFIER	-	1	-
rs3008413	1	Zinc	rs3008217	1	25547203	26547203	14	TRUE	3	3	93.057	45	26064342	26117417	53075	1	26080572	G	A	0.8236	0.0827438	0.00994397	16.0584	10113	chr1:26080572:G:A	0.00496786	0.00302904	95.0478	0.000421613	0.138663	0.00767136	0.139018	29	1:26080572	A	-	ENSR00000351419	RegulatoryFeature	regulatory_region_variant	-	-	-	-	-	-	MODIFIER	-	-	-
rs12071062	1	Zinc	rs3008217	1	25547203	26547203	14	TRUE	3	3	93.057	45	26064342	26117417	53075	1	26085708	T	G	0.8238	0.0830918	0.00994397	16.1895	10113	chr1:26085708:T:G	0.00488791	0.00294656	95.0202	0.000410605	0.138644	0.00756586	0.138998	30	1:26085708	G	-	-	-	intergenic_variant	-	-	-	-	-	-	MODIFIER	-	-	-
rs61776574	1	Zinc	rs3008217	1	25547203	26547203	14	TRUE	3	3	93.057	45	26064342	26117417	53075	1	26103001	C	T	0.8266	0.0836089	0.00994397	16.3789	10113	chr1:26103001:C:T	0.00484093	0.00290024	95.0044	0.000404033	0.138633	0.00750615	0.138987	31	1:26103001	T	-	ENSR00000921550	RegulatoryFeature	regulatory_region_variant	-	-	-	-	-	-	MODIFIER	-	-	-
rs56299762	1	Zinc	rs3008217	1	25547203	26547203	14	TRUE	3	3	93.057	45	26064342	26117417	53075	1	26115147	G	A	0.826	0.0836487	0.00994397	16.3948	10113	chr1:26115147:G:A	0.00478658	0.00284413	94.9848	0.000396419	0.138619	0.00743283	0.138973	32	1:26115147	A	ENSG00000175087	ENST00000374271	Transcript	intron_variant	-	-	-	-	-	-	MODIFIER	-	1	-
rs17184877	1	Zinc	rs3008217	1	25547203	26547203	14	TRUE	3	3	93.057	45	26064342	26117417	53075	1	26117417	A	T	0.826	0.083778	0.00994397	16.4436	10113	chr1:26117417:A:T	0.0047498	0.00280779	94.972	0.00039128	0.13861	0.00738499	0.138964	33	1:26117417	T	ENSG00000175087	ENST00000374271	Transcript	intron_variant	-	-	-	-	-	-	MODIFIER	-	1	-
rs61776571	1	Zinc	rs3008217	1	25547203	26547203	14	TRUE	3	3	93.057	45	26064342	26117417	53075	1	26100573	C	A	0.826	0.0835692	0.00994397	16.3654	10113	chr1:26100573:C:A	0.00471739	0.00277676	94.9609	0.000386717	0.138602	0.00734371	0.138956	34	1:26100573	A	-	-	-	intergenic_variant	-	-	-	-	-	-	MODIFIER	-	-	-
rs3008415	1	Zinc	rs3008217	1	25547203	26547203	14	TRUE	3	3	93.057	45	26064342	26117417	53075	1	26077950	C	T	0.8241	0.0828433	0.00994397	16.0954	10113	chr1:26077950:C:T	0.00454501	0.00260555	94.8972	0.000362277	0.138557	0.007112	0.138911	35	1:26077950	T	-	-	-	intergenic_variant	-	-	-	-	-	-	MODIFIER	-	-	-
rs74384164	1	Zinc	rs3008217	1	25547203	26547203	14	TRUE	3	3	93.057	45	26064342	26117417	53075	1	26103888	C	T	0.826	0.0834299	0.00994397	16.3136	10113	chr1:26103888:C:T	0.00420507	0.00226404	94.7567	0.000314958	0.138457	0.00662724	0.138812	36	1:26103888	T	-	ENSR00000921551	RegulatoryFeature	regulatory_region_variant	-	-	-	-	-	-	MODIFIER	-	-	-
rs3008234	1	Zinc	rs3008217	1	25547203	26547203	14	TRUE	3	3	93.057	45	26064342	26117417	53075	1	26078967	A	G	0.8235	0.082525	0.00994397	15.9784	10113	chr1:26078967:A:G	0.00406491	0.00212452	94.6931	0.000294997	0.138412	0.00641815	0.138767	37	1:26078967	G	-	ENSR00000351419	RegulatoryFeature	regulatory_region_variant	-	-	-	-	-	-	MODIFIER	-	-	-
rs3008414	1	Zinc	rs3008217	1	25547203	26547203	14	TRUE	3	3	93.057	45	26064342	26117417	53075	1	26078256	G	A	0.8248	0.0827438	0.00994397	16.0596	10113	chr1:26078256:G:A	0.00387948	0.00193824	94.6013	0.000268723	0.138346	0.00612884	0.138701	38	1:26078256	A	-	ENSR00000351419	RegulatoryFeature	regulatory_region_variant	-	-	-	-	-	-	MODIFIER	-	-	-
rs61776575	1	Zinc	rs3008217	1	25547203	26547203	14	TRUE	3	3	93.057	45	26064342	26117417	53075	1	26103353	G	A	0.8261	0.0832808	0.00994397	16.2569	10113	chr1:26103353:G:A	0.00377768	0.00183635	94.5473	0.000255114	0.138308	0.00596493	0.138663	39	1:26103353	A	-	-	-	intergenic_variant	-	-	-	-	-	-	MODIFIER	-	-	-
rs61776576	1	Zinc	rs3008217	1	25547203	26547203	14	TRUE	3	3	93.057	45	26064342	26117417	53075	1	26103407	G	A	0.8259	0.0833902	0.00994397	16.2984	10113	chr1:26103407:G:A	0.00376447	0.00182278	94.5399	0.000253324	0.138303	0.00594279	0.138658	40	1:26103407	A	-	-	-	intergenic_variant	-	-	-	-	-	-	MODIFIER	-	-	-
rs61776582	1	Zinc	rs3008217	1	25547203	26547203	14	TRUE	3	3	93.057	45	26064342	26117417	53075	1	26110771	A	C	0.8259	0.0833902	0.00994397	16.2968	10113	chr1:26110771:A:C	0.00373477	0.00179298	94.5234	0.000249179	0.138291	0.00589373	0.138646	41	1:26110771	C	ENSG00000175087	ENST00000374271	Transcript	upstream_gene_variant	-	-	-	-	-	-	MODIFIER	1066	1	-
rs61776573	1	Zinc	rs3008217	1	25547203	26547203	14	TRUE	3	3	93.057	45	26064342	26117417	53075	1	26102865	A	C	0.8249	0.0834498	0.00994397	16.3211	10113	chr1:26102865:A:C	0.00372275	0.00178005	94.5162	0.000247561	0.138286	0.00587238	0.138641	42	1:26102865	C	-	ENSR00000921550	RegulatoryFeature	regulatory_region_variant	-	-	-	-	-	-	MODIFIER	-	-	-
rs56241003	1	Zinc	rs3008217	1	25547203	26547203	14	TRUE	3	3	93.057	45	26064342	26117417	53075	1	26109428	C	T	0.8259	0.0833703	0.00994397	16.2895	10113	chr1:26109428:C:T	0.0036922	0.00175042	94.4994	0.000243218	0.138274	0.00582297	0.138629	43	1:26109428	T	ENSG00000175087	ENST00000374271	Transcript	upstream_gene_variant	-	-	-	-	-	-	MODIFIER	2409	1	-
rs61776586	1	Zinc	rs3008217	1	25547203	26547203	14	TRUE	3	3	93.057	45	26064342	26117417	53075	1	26112442	T	C	0.8259	0.0833703	0.00994397	16.2921	10113	chr1:26112442:T:C	0.00367429	0.00173236	94.489	0.000240731	0.138266	0.00579268	0.138622	44	1:26112442	C	ENSG00000175087	ENST00000374271	Transcript	intron_variant	-	-	-	-	-	-	MODIFIER	-	1	-
rs72884792	1	Zinc	rs3008217	1	25547203	26547203	14	TRUE	3	3	93.057	45	26064342	26117417	53075	1	26110197	G	C	0.8259	0.0833603	0.00994397	16.2887	10113	chr1:26110197:G:C	0.00367232	0.00173053	94.488	0.000240436	0.138266	0.0057896	0.138621	45	1:26110197	C	ENSG00000175087	ENST00000374271	Transcript	upstream_gene_variant	-	-	-	-	-	-	MODIFIER	1640	1	-
rs2519093	2	Zinc	rs2519093	9	132766456	133766456	3	TRUE	1	1	77.7388	4	133263362	133279427	16065	9	133266456	T	C	0.2263	0.133448	0.00994397	40.3345	10113	chr9:133266456:T:C	0.497515	0.496401	85.2581	0.0652449	0.131435	0.0660864	0.131808	1	9:133266456	C	ENSG00000175164	ENST00000538324	Transcript	intron_variant	-	-	-	-	-	-	MODIFIER	-	-1	-
rs507666	2	Zinc	rs2519093	9	132766456	133766456	3	TRUE	1	1	77.7388	4	133263362	133279427	16065	9	133273983	A	G	0.2257	0.13313	0.00994397	40.1468	10113	chr9:133273983:A:G	0.329613	0.328127	84.8441	0.043026	0.131125	0.061829	0.131499	2	9:133273983	G	ENSG00000175164	ENST00000538324	Transcript	intron_variant	-	-	-	-	-	-	MODIFIER	-	-1	-
rs635634	2	Zinc	rs2519093	9	132766456	133766456	3	TRUE	1	1	77.7388	4	133263362	133279427	16065	9	133279427	T	C	0.2262	0.132175	0.00994397	39.5879	10113	chr9:133279427:T:C	0.0983315	0.0963346	83.6185	0.0125431	0.130203	0.0385398	0.13058	3	9:133279427	C	ENSG00000175164	ENST00000538324	Transcript	upstream_gene_variant	-	-	-	-	-	-	MODIFIER	4213	-1	-
rs8176685	2	Zinc	rs2519093	9	132766456	133766456	3	TRUE	1	1	77.7388	4	133263362	133279427	16065	9	133263362	GCGCCCACCACTA	G	0.776	-0.132016	0.00994397	39.498	10113	chr9:133263362:GCGCCCACCACTA:G	0.0807231	0.0786874	83.4162	-0.0102333	-0.13005	0.0351267	0.130427	4	9:133263362-133263374	G	ENSG00000175164	ENST00000538324	Transcript	intron_variant	-	-	-	-	-	-	MODIFIER	-	-1	-
rs61825397	3	Zinc	rs61825397	1	229630712	230630712	2	TRUE	1	1	51.6165	9	230130712	230135694	4982	1	230130712	A	T	0.8522	0.109493	0.00994397	27.4715	10113	chr1:230130712:A:T	0.144134	0.143221	57.7254	0.0155537	0.108594	0.0382253	0.109045	1	1:230130712	T	ENSG00000143641	ENST00000366672	Transcript	intron_variant	-	-	-	-	-	-	MODIFIER	-	1	-
rs55921197	3	Zinc	rs61825397	1	229630712	230630712	2	TRUE	1	1	51.6165	9	230130712	230135694	4982	1	230131477	T	C	0.8522	0.109483	0.00994397	27.4672	10113	chr1:230131477:T:C	0.143007	0.142093	57.7175	0.0154301	0.108587	0.0380967	0.109038	2	1:230131477	C	ENSG00000143641	ENST00000366672	Transcript	intron_variant	-	-	-	-	-	-	MODIFIER	-	1	-
rs11122379	3	Zinc	rs61825397	1	229630712	230630712	2	TRUE	1	1	51.6165	9	230130712	230135694	4982	1	230134829	C	T	0.8522	0.109314	0.00994397	27.384	10113	chr1:230134829:C:T	0.119076	0.118138	57.5329	0.0128091	0.10842	0.0351609	0.108871	3	1:230134829	T	ENSG00000143641	ENST00000366672	Transcript	intron_variant	-	-	-	-	-	-	MODIFIER	-	1	-
rs61825403	3	Zinc	rs61825397	1	229630712	230630712	2	TRUE	1	1	51.6165	9	230130712	230135694	4982	1	230135694	G	A	0.852	0.109185	0.00994397	27.3224	10113	chr1:230135694:G:A	0.103359	0.102404	57.39	0.0110899	0.108291	0.032985	0.108743	4	1:230135694	A	ENSG00000143641	ENST00000366672	Transcript	intron_variant	-	-	-	-	-	-	MODIFIER	-	1	-
rs61825402	3	Zinc	rs61825397	1	229630712	230630712	2	TRUE	1	1	51.6165	9	230130712	230135694	4982	1	230135508	C	T	0.8522	0.109155	0.00994397	27.3087	10113	chr1:230135508:C:T	0.100495	0.0995376	57.3616	0.0107769	0.108265	0.0325637	0.108717	5	1:230135508	T	ENSG00000143641	ENST00000366672	Transcript	intron_variant	-	-	-	-	-	-	MODIFIER	-	1	-
rs61825400	3	Zinc	rs61825397	1	229630712	230630712	2	TRUE	1	1	51.6165	9	230130712	230135694	4982	1	230135364	T	G	0.8522	0.109155	0.00994397	27.3094	10113	chr1:230135364:T:G	0.100494	0.0995368	57.3616	0.0107768	0.108265	0.0325636	0.108717	6	1:230135364	G	ENSG00000143641	ENST00000366672	Transcript	intron_variant	-	-	-	-	-	-	MODIFIER	-	1	-
rs11122378	3	Zinc	rs61825397	1	229630712	230630712	2	TRUE	1	1	51.6165	9	230130712	230135694	4982	1	230134646	A	G	0.8519	0.109135	0.00994397	27.2958	10113	chr1:230134646:A:G	0.09808	0.0971202	57.337	0.010513	0.108243	0.0322021	0.108695	7	1:230134646	G	ENSG00000143641	ENST00000366672	Transcript	intron_variant	-	-	-	-	-	-	MODIFIER	-	1	-
rs150218704	3	Zinc	rs61825397	1	229630712	230630712	2	TRUE	1	1	51.6165	9	230130712	230135694	4982	1	230135400	C	CT	0.8522	0.109125	0.00994397	27.2949	10113	chr1:230135400:C:CT	0.0973366	0.0963762	57.3293	0.0104318	0.108236	0.0320896	0.108688	8	1:230135400	CT	ENSG00000143641	ENST00000366672	Transcript	intron_variant	-	-	-	-	-	-	MODIFIER	-	1	-
rs11584679	3	Zinc	rs61825397	1	229630712	230630712	2	TRUE	1	1	51.6165	9	230130712	230135694	4982	1	230133675	G	A	0.8521	0.109016	0.00994397	27.2384	10113	chr1:230133675:G:A	0.0863486	0.0853769	57.2081	0.00923183	0.108126	0.0303541	0.108578	9	1:230133675	A	ENSG00000143641	ENST00000366672	Transcript	intron_variant	-	-	-	-	-	-	MODIFIER	-	1	-
rs2272662	4	Zinc	rs2272662	8	143914342	144914342	6	TRUE	1	1	31.8766	1	144414342	144414342	0	8	144414342	T	C	0.4258	0.083599	0.00994397	16.377	10113	chr8:144414342:T:C	1	1	39.3155	0.090398	0.0900919	0.00992638	0.0906326	1	8:144414342	C	ENSG00000147804	ENST00000301305	Transcript	missense_variant	1124	1069	357	T/A	Acc/Gcc	-	MODERATE	-	-1	-
rs2434860	5	Zinc	rs2434860	16	89129809	90129809	6	TRUE	1	1	12.4366	34	89629809	89676139	46330	16	89629809	C	T	0.5037	0.0684525	0.010334	10.4558	9364	chr16:89629809:C:T	0.131326	0.129321	18.5754	0.00845003	0.0627122	0.0222219	0.0634758	1	16:89629809	T	ENSG00000015413	ENST00000393092	Transcript	intron_variant	-	-	-	-	-	-	MODIFIER	-	1	-
rs34556625	5	Zinc	rs2434860	16	89129809	90129809	6	TRUE	1	1	12.4366	34	89629809	89676139	46330	16	89639923	A	AC	0.4988	0.0676982	0.010334	10.2419	9364	chr16:89639923:A:AC	0.0842063	0.0821488	18.1216	0.00530805	0.062011	0.0179736	0.0627832	2	16:89639923	AC	ENSG00000015413	ENST00000393092	Transcript	downstream_gene_variant	-	-	-	-	-	-	MODIFIER	1494	1	-
rs908951	5	Zinc	rs2434860	16	89129809	90129809	6	TRUE	1	1	12.4366	34	89629809	89676139	46330	16	89631217	C	T	0.4972	0.0644171	0.00994397	10.0309	10113	chr16:89631217:C:T	0.0551584	0.0530329	17.684	0.00326211	0.0613272	0.0139578	0.0621079	3	16:89631217	T	ENSG00000015413	ENST00000393092	Transcript	intron_variant	-	-	-	-	-	-	MODIFIER	-	1	-
rs164747	5	Zinc	rs2434860	16	89129809	90129809	6	TRUE	1	1	12.4366	34	89629809	89676139	46330	16	89642272	T	G	0.5051	0.0640094	0.00994397	9.91542	10113	chr16:89642272:T:G	0.0429515	0.0408334	17.4226	0.0024948	0.0609151	0.0122437	0.061701	4	16:89642272	G	ENSG00000131165	ENST00000676275	Transcript	intron_variant,non_coding_transcript_variant	-	-	-	-	-	-	MODIFIER	-	-1	-
rs460984	5	Zinc	rs2434860	16	89129809	90129809	6	TRUE	1	1	12.4366	34	89629809	89676139	46330	16	89646766	C	T	0.507	0.0639099	0.00994397	9.88639	10113	chr16:89646766:C:T	0.040188	0.0380598	17.3522	0.00232135	0.0608037	0.0118162	0.061591	5	16:89646766	T	ENSG00000131165	ENST00000547687	Transcript	non_coding_transcript_exon_variant	1078	-	-	-	-	-	MODIFIER	-	-1	-
rs420332	5	Zinc	rs2434860	16	89129809	90129809	6	TRUE	1	1	12.4366	34	89629809	89676139	46330	16	89632344	C	T	0.4962	0.0638503	0.00994397	9.8671	10113	chr16:89632344:C:T	0.0396034	0.0374658	17.3365	0.0022844	0.0607788	0.0117225	0.0615664	6	16:89632344	T	ENSG00000015413	ENST00000393092	Transcript	intron_variant	-	-	-	-	-	-	MODIFIER	-	1	-
rs2460449	5	Zinc	rs2434860	16	89129809	90129809	6	TRUE	1	1	12.4366	34	89629809	89676139	46330	16	89634339	G	A	0.503	0.0637309	0.00994397	9.83298	10113	chr16:89634339:G:A	0.0362082	0.0340656	17.2413	0.00207211	0.0606278	0.0111702	0.0614173	7	16:89634339	A	ENSG00000015413	ENST00000393092	Transcript	intron_variant	-	-	-	-	-	-	MODIFIER	-	1	-
rs164749	5	Zinc	rs2434860	16	89129809	90129809	6	TRUE	1	1	12.4366	34	89629809	89676139	46330	16	89641816	T	G	0.4963	0.063711	0.00994397	9.82974	10113	chr16:89641816:T:G	0.0361918	0.0340646	17.2413	0.00207168	0.0606278	0.0111699	0.0614173	8	16:89641816	G	ENSG00000131165	ENST00000676275	Transcript	intron_variant,non_coding_transcript_variant	-	-	-	-	-	-	MODIFIER	-	-1	-
rs2434858	5	Zinc	rs2434860	16	89129809	90129809	6	TRUE	1	1	12.4366	34	89629809	89676139	46330	16	89631875	A	G	0.4933	0.0637011	0.00994397	9.82681	10113	chr16:89631875:A:G	0.0359943	0.0338568	17.2352	0.00205897	0.060618	0.0111353	0.0614077	9	16:89631875	G	ENSG00000015413	ENST00000393092	Transcript	intron_variant	-	-	-	-	-	-	MODIFIER	-	1	-
rs154657	5	Zinc	rs2434860	16	89129809	90129809	6	TRUE	1	1	12.4366	34	89629809	89676139	46330	16	89641688	G	A	0.5046	0.0636017	0.00994397	9.7986	10113	chr16:89641688:G:A	0.0339197	0.0317916	17.1723	0.00192999	0.0605179	0.0107842	0.0613088	10	16:89641688	A	ENSG00000131165	ENST00000676275	Transcript	intron_variant,non_coding_transcript_variant	-	-	-	-	-	-	MODIFIER	-	-1	-
rs2250598	5	Zinc	rs2434860	16	89129809	90129809	6	TRUE	1	1	12.4366	34	89629809	89676139	46330	16	89631662	C	T	0.4935	0.0635718	0.00994397	9.78941	10113	chr16:89631662:C:T	0.0334688	0.0313284	17.1576	0.00190145	0.0604945	0.0107039	0.0612858	11	16:89631662	T	ENSG00000015413	ENST00000393092	Transcript	intron_variant	-	-	-	-	-	-	MODIFIER	-	1	-
rs2460451	5	Zinc	rs2434860	16	89129809	90129809	6	TRUE	1	1	12.4366	34	89629809	89676139	46330	16	89631384	C	A	0.5028	0.0635221	0.00994397	9.77573	10113	chr16:89631384:C:A	0.0326142	0.0304677	17.1297	0.00184802	0.0604501	0.0105529	0.0612419	12	16:89631384	A	ENSG00000015413	ENST00000393092	Transcript	intron_variant	-	-	-	-	-	-	MODIFIER	-	1	-
rs154656	5	Zinc	rs2434860	16	89129809	90129809	6	TRUE	1	1	12.4366	34	89629809	89676139	46330	16	89641595	T	A	0.5049	0.0635122	0.00994397	9.77288	10113	chr16:89641595:T:A	0.0320927	0.0299612	17.113	0.00181615	0.0604234	0.010463	0.0612156	13	16:89641595	A	ENSG00000131165	ENST00000676275	Transcript	intron_variant,non_coding_transcript_variant	-	-	-	-	-	-	MODIFIER	-	-1	-
rs352939	5	Zinc	rs2434860	16	89129809	90129809	6	TRUE	1	1	12.4366	34	89629809	89676139	46330	16	89643970	G	A	0.5033	0.0634823	0.00994397	9.76422	10113	chr16:89643970:G:A	0.0319615	0.0298281	17.1085	0.00180791	0.0604163	0.0104392	0.0612086	14	16:89643970	A	ENSG00000131165	ENST00000676275	Transcript	intron_variant,non_coding_transcript_variant	-	-	-	-	-	-	MODIFIER	-	-1	-
rs12920969	5	Zinc	rs2434860	16	89129809	90129809	6	TRUE	1	1	12.4366	34	89629809	89676139	46330	16	89633115	G	A	0.5046	0.0633332	0.00994397	9.72125	10113	chr16:89633115:G:A	0.0296009	0.0274464	17.0253	0.00166046	0.0602834	0.0100045	0.0610774	15	16:89633115	A	ENSG00000015413	ENST00000393092	Transcript	intron_variant	-	-	-	-	-	-	MODIFIER	-	1	-
rs164748	5	Zinc	rs2434860	16	89129809	90129809	6	TRUE	1	1	12.4366	34	89629809	89676139	46330	16	89641884	C	G	0.5054	0.0632138	0.00994397	9.68613	10113	chr16:89641884:C:G	0.0272052	0.0250702	16.9347	0.00151267	0.0601385	0.00955066	0.0609344	16	16:89641884	G	ENSG00000131165	ENST00000676275	Transcript	intron_variant,non_coding_transcript_variant	-	-	-	-	-	-	MODIFIER	-	-1	-
rs164746	5	Zinc	rs2434860	16	89129809	90129809	6	TRUE	1	1	12.4366	34	89629809	89676139	46330	16	89642611	G	A	0.5049	0.0631045	0.00994397	9.6558	10113	chr16:89642611:G:A	0.0256085	0.0234725	16.8689	0.00141384	0.0600329	0.00923301	0.0608302	17	16:89642611	A	ENSG00000131165	ENST00000676275	Transcript	intron_variant,non_coding_transcript_variant	-	-	-	-	-	-	MODIFIER	-	-1	-
rs4785580	5	Zinc	rs2434860	16	89129809	90129809	6	TRUE	1	1	12.4366	34	89629809	89676139	46330	16	89633120	A	G	0.4948	0.0630547	0.00994397	9.64111	10113	chr16:89633120:A:G	0.0253573	0.0232008	16.8572	0.00139758	0.0600142	0.00917798	0.0608117	18	16:89633120	G	ENSG00000015413	ENST00000393092	Transcript	intron_variant	-	-	-	-	-	-	MODIFIER	-	1	-
rs2437955	5	Zinc	rs2434860	16	89129809	90129809	6	TRUE	1	1	12.4366	34	89629809	89676139	46330	16	89649867	C	A	0.5088	0.0629553	0.00994397	9.61314	10113	chr16:89649867:C:A	0.0240595	0.0219118	16.8001	0.00131776	0.0599224	0.00891189	0.0607211	19	16:89649867	A	ENSG00000131165	ENST00000397901	Transcript	intron_variant	-	-	-	-	-	-	MODIFIER	-	-1	-
rs460879	5	Zinc	rs2434860	16	89129809	90129809	6	TRUE	1	1	12.4366	34	89629809	89676139	46330	16	89646481	C	T	0.4971	0.0629652	0.00994397	9.61583	10113	chr16:89646481:C:T	0.0236832	0.0215425	16.7831	0.00129479	0.059895	0.0088342	0.0606941	20	16:89646481	T	ENSG00000131165	ENST00000397901	Transcript	intron_variant	-	-	-	-	-	-	MODIFIER	-	-1	-
rs6860	5	Zinc	rs2434860	16	89129809	90129809	6	TRUE	1	1	12.4366	34	89629809	89676139	46330	16	89644712	C	T	0.5059	0.0629354	0.00994397	9.60695	10113	chr16:89644712:C:T	0.0233293	0.0211913	16.7667	0.00127305	0.0598686	0.00875967	0.060668	21	16:89644712	T	ENSG00000131165	ENST00000397901	Transcript	3_prime_UTR_variant	2065	-	-	-	-	-	MODIFIER	-	-1	-
rs459920	5	Zinc	rs2434860	16	89129809	90129809	6	TRUE	1	1	12.4366	34	89629809	89676139	46330	16	89664419	T	C	0.5083	0.0627664	0.00994397	9.5613	10113	chr16:89664419:T:C	0.0215409	0.0193871	16.6777	0.00116236	0.0597252	0.00836671	0.0605265	22	16:89664419	C	ENSG00000167523	ENST00000579310	Transcript	intron_variant	-	-	-	-	-	-	MODIFIER	-	1	-
rs258319	5	Zinc	rs2434860	16	89129809	90129809	6	TRUE	1	1	12.4366	34	89629809	89676139	46330	16	89665616	A	T	0.509	0.0625973	0.00994397	9.51343	10113	chr16:89665616:A:T	0.0196834	0.0175292	16.5769	0.00104822	0.0595625	0.0079422	0.0603659	23	16:89665616	T	ENSG00000167523	ENST00000579310	Transcript	intron_variant	-	-	-	-	-	-	MODIFIER	-	1	-
rs2437957	5	Zinc	rs2434860	16	89129809	90129809	6	TRUE	1	1	12.4366	34	89629809	89676139	46330	16	89649240	G	A	0.5095	0.0625377	0.00994397	9.49431	10113	chr16:89649240:G:A	0.0191748	0.0170247	16.5477	0.00101716	0.0595152	0.00782303	0.0603193	24	16:89649240	A	ENSG00000131165	ENST00000550872	Transcript	non_coding_transcript_exon_variant	472	-	-	-	-	-	MODIFIER	-	-1	-
rs258330	5	Zinc	rs2434860	16	89129809	90129809	6	TRUE	1	1	12.4366	34	89629809	89676139	46330	16	89663166	T	G	0.5081	0.0623587	0.00994397	9.44575	10113	chr16:89663166:T:G	0.0172954	0.0151415	16.4305	0.000901973	0.0593251	0.00736195	0.0601317	25	16:89663166	G	ENSG00000167523	ENST00000579310	Transcript	intron_variant	-	-	-	-	-	-	MODIFIER	-	1	-
rs258328	5	Zinc	rs2434860	16	89129809	90129809	6	TRUE	1	1	12.4366	34	89629809	89676139	46330	16	89663906	C	T	0.5092	0.0622095	0.00994397	9.4045	10113	chr16:89663906:C:T	0.016008	0.0138535	16.3416	0.000823344	0.0591805	0.00702995	0.0599891	26	16:89663906	T	ENSG00000167523	ENST00000579310	Transcript	intron_variant	-	-	-	-	-	-	MODIFIER	-	1	-
rs258317	5	Zinc	rs2434860	16	89129809	90129809	6	TRUE	1	1	12.4366	34	89629809	89676139	46330	16	89665830	C	T	0.5037	0.0621598	0.00994397	9.38913	10113	chr16:89665830:C:T	0.0155891	0.0134355	16.311	0.000797832	0.0591306	0.00691891	0.0599399	27	16:89665830	T	ENSG00000167523	ENST00000579310	Transcript	intron_variant	-	-	-	-	-	-	MODIFIER	-	1	-
rs4785581	5	Zinc	rs2434860	16	89129809	90129809	6	TRUE	1	1	12.4366	34	89629809	89676139	46330	16	89633256	C	A	0.4947	0.0617222	0.00994397	9.26889	10113	chr16:89633256:C:A	0.0124517	0.0103032	16.0455	0.000607389	0.0586965	0.00602585	0.0595116	28	16:89633256	A	ENSG00000015413	ENST00000393092	Transcript	intron_variant	-	-	-	-	-	-	MODIFIER	-	1	-
rs449882	5	Zinc	rs2434860	16	89129809	90129809	6	TRUE	1	1	12.4366	34	89629809	89676139	46330	16	89635716	C	G	0.5011	0.061593	0.00994397	9.23033	10113	chr16:89635716:C:G	0.0116157	0.00947049	15.9612	0.000556902	0.0585579	0.00576664	0.059375	29	16:89635716	G	ENSG00000015413	ENST00000393092	Transcript	intron_variant	-	-	-	-	-	-	MODIFIER	-	1	-
rs407863	5	Zinc	rs2434860	16	89129809	90129809	6	TRUE	1	1	12.4366	34	89629809	89676139	46330	16	89651303	G	A	0.5102	0.0613643	0.00994397	9.1673	10113	chr16:89651303:G:A	0.0106641	0.00851593	15.855	0.000499443	0.0583829	0.00545542	0.0592023	30	16:89651303	A	ENSG00000131165	ENST00000676118	Transcript	missense_variant,NMD_transcript_variant	165	146	49	P/L	cCg/cTg	-	MODERATE	-	-1	-
rs258332	5	Zinc	rs2434860	16	89129809	90129809	6	TRUE	1	1	12.4366	34	89629809	89676139	46330	16	89661275	G	A	0.5099	0.0612947	0.00994397	9.14954	10113	chr16:89661275:G:A	0.0102366	0.00808558	15.8031	0.000473651	0.0582972	0.00530959	0.0591179	31	16:89661275	A	ENSG00000167523	ENST00000564238	Transcript	3_prime_UTR_variant	3106	-	-	-	-	-	MODIFIER	-	1	cds_start_NF
rs423135	5	Zinc	rs2434860	16	89129809	90129809	6	TRUE	1	1	12.4366	34	89629809	89676139	46330	16	89674465	G	A	0.4596	0.0624283	0.00994397	9.46496	10113	chr16:89674465:G:A	0.0102071	0.00759356	15.7404	0.000451283	0.0581933	0.0051427	0.0590155	32	16:89674465	A	ENSG00000275734	ENST00000615131	Transcript	intron_variant,non_coding_transcript_variant	-	-	-	-	-	-	MODIFIER	-	1	-
rs34404057	5	Zinc	rs2434860	16	89129809	90129809	6	TRUE	1	1	12.4366	34	89629809	89676139	46330	16	89676139	G	A	0.538	0.0611356	0.00994397	9.10657	10113	chr16:89676139:G:A	0.00962251	0.00738464	15.7125	0.000433666	0.0581471	0.00506445	0.0589699	33	16:89676139	A	ENSG00000275734	ENST00000615131	Transcript	intron_variant,non_coding_transcript_variant	-	-	-	-	-	-	MODIFIER	-	1	-
rs467357	5	Zinc	rs2434860	16	89129809	90129809	6	TRUE	1	1	12.4366	34	89629809	89676139	46330	16	89650989	A	G	0.5096	0.0610162	0.00994397	9.07294	10113	chr16:89650989:A:G	0.00909108	0.00694423	15.651	0.000404952	0.0580451	0.00490335	0.0588693	34	16:89650989	G	ENSG00000131165	ENST00000397901	Transcript	intron_variant	-	-	-	-	-	-	MODIFIER	-	-1	-
rs3825417	6	Zinc	rs3825417	13	47817700	48817700	3	TRUE	1	1	12.5848	63	48232374	48571133	338759	13	48317700	G	A	0.2169	0.0639	0.00994397	9.8814	10113	chr13:48317700:G:A	0.0920101	0.0916983	18.1891	0.00570701	0.0620786	0.0181975	0.0628494	1	13:48317700	A	ENSG00000238086	ENST00000474415	Transcript	non_coding_transcript_exon_variant	2776	-	-	-	-	-	MODIFIER	-	-1	-
rs198619	6	Zinc	rs3825417	13	47817700	48817700	3	TRUE	1	1	12.5848	63	48232374	48571133	338759	13	48360439	A	T	0.2696	0.0629454	0.00994397	9.61154	10113	chr13:48360439:A:T	0.0620263	0.0618551	17.7954	0.00380974	0.0614648	0.0150349	0.0622432	2	13:48360439	T	ENSG00000139687	ENST00000525036	Transcript	non_coding_transcript_exon_variant	1192	-	-	-	-	-	MODIFIER	-	1	-
rs2243461	6	Zinc	rs3825417	13	47817700	48817700	3	TRUE	1	1	12.5848	63	48232374	48571133	338759	13	48267382	C	T	0.7387	-0.0629454	0.00994397	9.60942	10113	chr13:48267382:C:T	0.0611818	0.0610078	17.7816	-0.0037563	-0.0614432	0.0149331	0.0622219	3	13:48267382	T	ENSG00000136156	ENST00000647800	Transcript	3_prime_UTR_variant	7114	-	-	-	-	-	MODIFIER	-	1	-
rs9535016	6	Zinc	rs3825417	13	47817700	48817700	3	TRUE	1	1	12.5848	63	48232374	48571133	338759	13	48331081	A	G	0.2706	0.0626371	0.00994397	9.52491	10113	chr13:48331081:A:G	0.0514035	0.0512325	17.607	0.00314029	0.0611689	0.0136937	0.061951	4	13:48331081	G	ENSG00000139687	ENST00000267163	Transcript	intron_variant	-	-	-	-	-	-	MODIFIER	-	1	-
rs4151450	6	Zinc	rs3825417	13	47817700	48817700	3	TRUE	1	1	12.5848	63	48232374	48571133	338759	13	48344038	C	G	0.2705	0.0624979	0.00994397	9.48545	10113	chr13:48344038:C:G	0.0471093	0.0469382	17.5195	0.0028706	0.0610309	0.0131071	0.0618148	5	13:48344038	G	ENSG00000139687	ENST00000267163	Transcript	intron_variant	-	-	-	-	-	-	MODIFIER	-	1	-
rs4942765	6	Zinc	rs3825417	13	47817700	48817700	3	TRUE	1	1	12.5848	63	48232374	48571133	338759	13	48404601	A	T	0.2615	0.0622393	0.00994397	9.41218	10113	chr13:48404601:A:T	0.039929	0.0397526	17.3533	0.00242083	0.0607682	0.0120556	0.0615554	6	13:48404601	T	ENSG00000139687	ENST00000267163	Transcript	intron_variant	-	-	-	-	-	-	MODIFIER	-	1	-
rs9526475	6	Zinc	rs3825417	13	47817700	48817700	3	TRUE	1	1	12.5848	63	48232374	48571133	338759	13	48390612	T	C	0.261	0.0622294	0.00994397	9.40972	10113	chr13:48390612:T:C	0.0397059	0.0395297	17.3477	0.0024069	0.0607593	0.0120214	0.0615466	7	13:48390612	C	ENSG00000139687	ENST00000267163	Transcript	intron_variant	-	-	-	-	-	-	MODIFIER	-	1	-
rs399413	6	Zinc	rs3825417	13	47817700	48817700	3	TRUE	1	1	12.5848	63	48232374	48571133	338759	13	48374433	A	G	0.2617	0.0620902	0.00994397	9.37079	10113	chr13:48374433:A:G	0.0364834	0.0363076	17.2627	0.00220582	0.0606244	0.0115148	0.0614134	8	13:48374433	G	ENSG00000139687	ENST00000267163	Transcript	intron_variant	-	-	-	-	-	-	MODIFIER	-	1	-
rs2248488	6	Zinc	rs3825417	13	47817700	48817700	3	TRUE	1	1	12.5848	63	48232374	48571133	338759	13	48255428	A	G	0.7379	-0.0619609	0.00994397	9.33283	10113	chr13:48255428:A:G	0.0335792	0.0334067	17.1794	-0.00202509	-0.0604919	0.0110378	0.0612827	9	13:48255428	G	ENSG00000136156	ENST00000649452	Transcript	missense_variant,NMD_transcript_variant	557	415	139	R/G	Agg/Ggg	-	MODERATE	-	1	-
rs7984795	6	Zinc	rs3825417	13	47817700	48817700	3	TRUE	1	1	12.5848	63	48232374	48571133	338759	13	48252683	C	G	0.738	-0.0619609	0.00994397	9.33451	10113	chr13:48252683:C:G	0.0335768	0.0334043	17.1793	-0.00202495	-0.0604918	0.0110374	0.0612826	10	13:48252683	G	ENSG00000136156	ENST00000647800	Transcript	intron_variant	-	-	-	-	-	-	MODIFIER	-	1	-
rs12430215	6	Zinc	rs3825417	13	47817700	48817700	3	TRUE	1	1	12.5848	63	48232374	48571133	338759	13	48414950	C	G	0.2617	0.0619211	0.00994397	9.32239	10113	chr13:48414950:C:G	0.0329243	0.0327488	17.1595	0.00198425	0.0604603	0.0109267	0.0612515	11	13:48414950	G	ENSG00000139687	ENST00000267163	Transcript	intron_variant	-	-	-	-	-	-	MODIFIER	-	1	-
rs9535015	6	Zinc	rs3825417	13	47817700	48817700	3	TRUE	1	1	12.5848	63	48232374	48571133	338759	13	48330373	C	A	0.2702	0.0618018	0.00994397	9.29014	10113	chr13:48330373:C:A	0.0308025	0.0306323	17.0927	0.00185263	0.0603538	0.0105607	0.0611463	12	13:48330373	A	ENSG00000139687	ENST00000267163	Transcript	intron_variant	-	-	-	-	-	-	MODIFIER	-	1	-
rs1981434	6	Zinc	rs3825417	13	47817700	48817700	3	TRUE	1	1	12.5848	63	48232374	48571133	338759	13	48307018	G	C	0.2694	0.061414	0.00994397	9.18138	10113	chr13:48307018:G:C	0.0244229	0.0242533	16.8592	0.00145777	0.05998	0.00937011	0.0607775	13	13:48307018	C	ENSG00000139687	ENST00000267163	Transcript	intron_variant	-	-	-	-	-	-	MODIFIER	-	1	-
rs12871740	6	Zinc	rs3825417	13	47817700	48817700	3	TRUE	1	1	12.5848	63	48232374	48571133	338759	13	48268595	G	C	0.7352	-0.0611952	0.00994397	9.12251	10113	chr13:48268595:G:C	0.0212788	0.0211086	16.7203	-0.00126408	-0.0597567	0.00872352	0.0605571	14	13:48268595	C	ENSG00000136156	ENST00000647800	Transcript	3_prime_UTR_variant	8327	-	-	-	-	-	MODIFIER	-	1	-
rs9568029	6	Zinc	rs3825417	13	47817700	48817700	3	TRUE	1	1	12.5848	63	48232374	48571133	338759	13	48294399	T	C	0.2692	0.0611554	0.00994397	9.1121	10113	chr13:48294399:T:C	0.0209825	0.0208132	16.7062	0.00124589	0.0597339	0.0086603	0.0605346	15	13:48294399	C	ENSG00000231473	ENST00000669900	Transcript	downstream_gene_variant	-	-	-	-	-	-	MODIFIER	1763	-1	-
rs9535007	6	Zinc	rs3825417	13	47817700	48817700	3	TRUE	1	1	12.5848	63	48232374	48571133	338759	13	48282894	C	A	0.7324	-0.0610858	0.00994397	9.09173	10113	chr13:48282894:C:A	0.0200711	0.0199019	16.6615	-0.0011899	-0.0596617	0.00846244	0.0604634	16	13:48282894	A	-	-	-	intergenic_variant	-	-	-	-	-	-	MODIFIER	-	-	-
rs9535002	6	Zinc	rs3825417	13	47817700	48817700	3	TRUE	1	1	12.5848	63	48232374	48571133	338759	13	48272478	A	C	0.7329	-0.0610858	0.00994397	9.09286	10113	chr13:48272478:A:C	0.0199957	0.019826	16.6576	-0.00118526	-0.0596556	0.00844578	0.0604573	17	13:48272478	C	ENSG00000136156	ENST00000647800	Transcript	downstream_gene_variant	-	-	-	-	-	-	MODIFIER	2121	1	-
rs2254423	6	Zinc	rs3825417	13	47817700	48817700	3	TRUE	1	1	12.5848	63	48232374	48571133	338759	13	48276961	A	G	0.7324	-0.0610262	0.00994397	9.0765	10113	chr13:48276961:A:G	0.0193731	0.019204	16.6258	-0.00114707	-0.0596041	0.0083078	0.0604065	18	13:48276961	G	-	-	-	intergenic_variant	-	-	-	-	-	-	MODIFIER	-	-	-
rs9535033	6	Zinc	rs3825417	13	47817700	48817700	3	TRUE	1	1	12.5848	63	48232374	48571133	338759	13	48445534	T	C	0.2745	0.0605886	0.00994397	8.95468	10113	chr13:48445534:T:C	0.0152943	0.0151245	16.387	0.0008976	0.059217	0.007341	0.0600246	19	13:48445534	C	ENSG00000139687	ENST00000267163	Transcript	intron_variant	-	-	-	-	-	-	MODIFIER	-	1	-
rs9568031	6	Zinc	rs3825417	13	47817700	48817700	3	TRUE	1	1	12.5848	63	48232374	48571133	338759	13	48323384	C	T	0.2809	0.0604892	0.00994397	8.92922	10113	chr13:48323384:C:T	0.0142797	0.0141065	16.3173	0.000835696	0.0591036	0.00708005	0.0599127	20	13:48323384	T	ENSG00000139687	ENST00000267163	Transcript	intron_variant	-	-	-	-	-	-	MODIFIER	-	1	-
rs9535032	6	Zinc	rs3825417	13	47817700	48817700	3	TRUE	1	1	12.5848	63	48232374	48571133	338759	13	48438129	G	A	0.2742	0.0603599	0.00994397	8.89347	10113	chr13:48438129:G:A	0.0133343	0.0131652	16.2482	0.00077835	0.058991	0.0068302	0.0598016	21	13:48438129	A	ENSG00000139687	ENST00000267163	Transcript	intron_variant	-	-	-	-	-	-	MODIFIER	-	1	-
rs1951775	6	Zinc	rs3825417	13	47817700	48817700	3	TRUE	1	1	12.5848	63	48232374	48571133	338759	13	48441927	T	G	0.2746	0.0602804	0.00994397	8.87192	10113	chr13:48441927:T:G	0.0127545	0.0125856	16.2032	0.000743156	0.0589174	0.00667197	0.0597291	22	13:48441927	G	ENSG00000139687	ENST00000267163	Transcript	intron_variant	-	-	-	-	-	-	MODIFIER	-	1	-
rs2243626	6	Zinc	rs3825417	13	47817700	48817700	3	TRUE	1	1	12.5848	63	48232374	48571133	338759	13	48244349	G	A	0.734	-0.0603102	0.00994397	8.88041	10113	chr13:48244349:G:A	0.0126	0.0124315	16.1909	-0.000733798	-0.0588973	0.00662932	0.0597092	23	13:48244349	A	ENSG00000136156	ENST00000647800	Transcript	intron_variant	-	-	-	-	-	-	MODIFIER	-	1	-
rs2251813	6	Zinc	rs3825417	13	47817700	48817700	3	TRUE	1	1	12.5848	63	48232374	48571133	338759	13	48250549	T	C	0.7352	-0.0603003	0.00994397	8.87811	10113	chr13:48250549:T:C	0.0124926	0.0123237	16.1822	-0.000727273	-0.058883	0.00659931	0.0596951	24	13:48250549	C	ENSG00000136156	ENST00000647800	Transcript	intron_variant	-	-	-	-	-	-	MODIFIER	-	1	-
rs8001315	6	Zinc	rs3825417	13	47817700	48817700	3	TRUE	1	1	12.5848	63	48232374	48571133	338759	13	48258614	T	C	0.7344	-0.0602505	0.00994397	8.86296	10113	chr13:48258614:T:C	0.0121692	0.0120012	16.1556	-0.000707694	-0.0588397	0.00650875	0.0596524	25	13:48258614	C	ENSG00000136156	ENST00000647800	Transcript	intron_variant	-	-	-	-	-	-	MODIFIER	-	1	-
rs9535018	6	Zinc	rs3825417	13	47817700	48817700	3	TRUE	1	1	12.5848	63	48232374	48571133	338759	13	48340234	G	A	0.276	0.0600815	0.00994397	8.81702	10113	chr13:48340234:G:A	0.0113572	0.011189	16.0856	0.000658532	0.0587249	0.00627523	0.0595391	26	13:48340234	A	ENSG00000139687	ENST00000267163	Transcript	intron_variant	-	-	-	-	-	-	MODIFIER	-	1	-
rs9568043	6	Zinc	rs3825417	13	47817700	48817700	3	TRUE	1	1	12.5848	63	48232374	48571133	338759	13	48461459	A	C	0.2747	0.0600616	0.00994397	8.81248	10113	chr13:48461459:A:C	0.0112155	0.011047	16.0728	0.000649956	0.0587039	0.00623356	0.0595185	27	13:48461459	C	ENSG00000139687	ENST00000267163	Transcript	intron_variant	-	-	-	-	-	-	MODIFIER	-	1	-
rs12100135	6	Zinc	rs3825417	13	47817700	48817700	3	TRUE	1	1	12.5848	63	48232374	48571133	338759	13	48232868	G	A	0.7402	-0.0600119	0.00994397	8.79942	10113	chr13:48232868:G:A	0.0106221	0.010452	16.0174	-0.000614068	-0.058613	0.00605609	0.0594288	28	13:48232868	A	ENSG00000136156	ENST00000649266	Transcript	intron_variant	-	-	-	-	-	-	MODIFIER	-	1	-
rs990814	6	Zinc	rs3825417	13	47817700	48817700	3	TRUE	1	1	12.5848	63	48232374	48571133	338759	13	48485441	C	T	0.2743	0.0599622	0.00994397	8.78622	10113	chr13:48485441:C:T	0.0105917	0.0104226	16.0146	0.000612254	0.0586084	0.00604715	0.0594242	29	13:48485441	T	ENSG00000139687	ENST00000643064	Transcript	intron_variant	-	-	-	-	-	-	MODIFIER	-	1	cds_start_NF,cds_end_NF
rs9535035	6	Zinc	rs3825417	13	47817700	48817700	3	TRUE	1	1	12.5848	63	48232374	48571133	338759	13	48497927	A	G	0.7266	-0.0599224	0.00994397	8.77469	10113	chr13:48497927:A:G	0.0103411	0.0101717	15.9902	-0.000597125	-0.0585683	0.00597071	0.0593847	30	13:48497927	G	ENSG00000136161	ENST00000430805	Transcript	intron_variant	-	-	-	-	-	-	MODIFIER	-	-1	-
rs3809328	6	Zinc	rs3825417	13	47817700	48817700	3	TRUE	1	1	12.5848	63	48232374	48571133	338759	13	48232374	G	A	0.74	-0.0598926	0.00994397	8.76574	10113	chr13:48232374:G:A	0.00992926	0.0097596	15.9489	-0.000572289	-0.0585003	0.00584312	0.0593176	31	13:48232374	A	ENSG00000136156	ENST00000647800	Transcript	upstream_gene_variant	-	-	-	-	-	-	MODIFIER	832	1	-
rs1886795	6	Zinc	rs3825417	13	47817700	48817700	3	TRUE	1	1	12.5848	63	48232374	48571133	338759	13	48247352	G	A	0.7397	-0.059634	0.00994397	8.69616	10113	chr13:48247352:G:A	0.00855365	0.00838543	15.7971	-0.000489592	-0.05825	0.00539732	0.0590708	32	13:48247352	A	ENSG00000136156	ENST00000647800	Transcript	intron_variant	-	-	-	-	-	-	MODIFIER	-	1	-
rs9562819	6	Zinc	rs3825417	13	47817700	48817700	3	TRUE	1	1	12.5848	63	48232374	48571133	338759	13	48400606	G	A	0.2667	0.0593059	0.00994397	8.60783	10113	chr13:48400606:G:A	0.00721285	0.00704336	15.6227	0.000409277	0.0579609	0.0049261	0.0587858	33	13:48400606	A	ENSG00000139687	ENST00000267163	Transcript	intron_variant	-	-	-	-	-	-	MODIFIER	-	1	-
rs9316382	6	Zinc	rs3825417	13	47817700	48817700	3	TRUE	1	1	12.5848	63	48232374	48571133	338759	13	48495279	C	T	0.7267	-0.0592462	0.00994397	8.59363	10113	chr13:48495279:C:T	0.00700941	0.00684172	15.5937	-0.000397167	-0.0579126	0.0048516	0.0587381	34	13:48495279	T	ENSG00000136161	ENST00000430805	Transcript	intron_variant	-	-	-	-	-	-	MODIFIER	-	-1	-
rs943278	6	Zinc	rs3825417	13	47817700	48817700	3	TRUE	1	1	12.5848	63	48232374	48571133	338759	13	48496038	T	C	0.7267	-0.0592363	0.00994397	8.59057	10113	chr13:48496038:T:C	0.00696985	0.00680218	15.5879	-0.000394806	-0.057903	0.00483688	0.0587286	35	13:48496038	C	ENSG00000136161	ENST00000430805	Transcript	intron_variant	-	-	-	-	-	-	MODIFIER	-	-1	-
rs2252544	6	Zinc	rs3825417	13	47817700	48817700	3	TRUE	1	1	12.5848	63	48232374	48571133	338759	13	48304156	G	A	0.2754	0.0592064	0.00994397	8.58236	10113	chr13:48304156:G:A	0.00691275	0.00674449	15.5794	0.000391388	0.0578888	0.00481533	0.0587147	36	13:48304156	A	ENSG00000139687	ENST00000267163	Transcript	intron_variant	-	-	-	-	-	-	MODIFIER	-	1	-
rs7984554	6	Zinc	rs3825417	13	47817700	48817700	3	TRUE	1	1	12.5848	63	48232374	48571133	338759	13	48240672	A	G	0.7344	-0.0592462	0.00994397	8.59329	10113	chr13:48240672:A:G	0.00684843	0.00668162	15.57	-0.000387575	-0.0578732	0.00479172	0.0586993	37	13:48240672	G	ENSG00000136156	ENST00000647800	Transcript	intron_variant	-	-	-	-	-	-	MODIFIER	-	1	-
rs11839271	6	Zinc	rs3825417	13	47817700	48817700	3	TRUE	1	1	12.5848	63	48232374	48571133	338759	13	48402537	C	T	0.2851	0.0587788	0.00994397	8.46852	10113	chr13:48402537:C:T	0.00543489	0.00526546	15.3318	0.000303475	0.0574755	0.00422849	0.0583072	38	13:48402537	T	ENSG00000139687	ENST00000267163	Transcript	intron_variant	-	-	-	-	-	-	MODIFIER	-	1	-
rs2897588	6	Zinc	rs3825417	13	47817700	48817700	3	TRUE	1	1	12.5848	63	48232374	48571133	338759	13	48514318	C	G	0.725	-0.0587788	0.00994397	8.46827	10113	chr13:48514318:C:G	0.00541125	0.00524376	15.3277	-0.000302111	-0.0574686	0.00421928	0.0583004	39	13:48514318	G	ENSG00000136161	ENST00000430805	Transcript	intron_variant	-	-	-	-	-	-	MODIFIER	-	-1	-
rs9316394	6	Zinc	rs3825417	13	47817700	48817700	3	TRUE	1	1	12.5848	63	48232374	48571133	338759	13	48526428	T	C	0.7251	-0.0583512	0.00994397	8.35605	10113	chr13:48526428:T:C	0.00426227	0.00409553	15.0805	-0.000234259	-0.057053	0.00370496	0.0578908	40	13:48526428	C	ENSG00000136161	ENST00000430805	Transcript	intron_variant	-	-	-	-	-	-	MODIFIER	-	-1	-
rs943283	6	Zinc	rs3825417	13	47817700	48817700	3	TRUE	1	1	12.5848	63	48232374	48571133	338759	13	48517929	C	G	0.7248	-0.0581325	0.00994397	8.29791	10113	chr13:48517929:C:G	0.00377872	0.00361238	14.955	-0.000205852	-0.0568407	0.00346797	0.0576816	41	13:48517929	G	ENSG00000136161	ENST00000430805	Transcript	intron_variant	-	-	-	-	-	-	MODIFIER	-	-1	-
rs35191994	6	Zinc	rs3825417	13	47817700	48817700	3	TRUE	1	1	12.5848	63	48232374	48571133	338759	13	48267284	C	CAT	0.7354	-0.0604644	0.010334	8.31176	9364	chr13:48267284:C:CAT	0.00376355	0.00359847	14.9511	-0.000212971	-0.0568342	0.00359665	0.0576751	42	13:48267284	CAT	ENSG00000136156	ENST00000647800	Transcript	3_prime_UTR_variant	7016	-	-	-	-	-	MODIFIER	-	1	-
rs2854345	6	Zinc	rs3825417	13	47817700	48817700	3	TRUE	1	1	12.5848	63	48232374	48571133	338759	13	48317100	A	G	0.8189	-0.0580529	0.00994397	8.27802	10113	chr13:48317100:A:G	0.00339196	0.0031076	14.8045	-0.000178608	-0.0565851	0.00320818	0.0574297	43	13:48317100	G	ENSG00000238086	ENST00000474415	Transcript	non_coding_transcript_exon_variant	3376	-	-	-	-	-	MODIFIER	-	-1	-
rs112402962	6	Zinc	rs3825417	13	47817700	48817700	3	TRUE	1	1	12.5848	63	48232374	48571133	338759	13	48282197	G	GAC	0.7321	-0.0600303	0.010334	8.20259	9364	chr13:48282197:G:GAC	0.00302568	0.00286081	14.7217	-0.000168098	-0.0564441	0.003187	0.0572908	44	13:48282197	GAC	-	-	-	intergenic_variant	-	-	-	-	-	-	MODIFIER	-	-	-
rs198561	6	Zinc	rs3825417	13	47817700	48817700	3	TRUE	1	1	12.5848	63	48232374	48571133	338759	13	48395565	C	T	0.7661	-0.0575159	0.00994397	8.13739	10113	chr13:48395565:C:T	0.00289645	0.00272306	14.6724	-0.00015417	-0.0563599	0.00298819	0.0572078	45	13:48395565	T	ENSG00000139687	ENST00000267163	Transcript	intron_variant	-	-	-	-	-	-	MODIFIER	-	1	-
rs7999447	6	Zinc	rs3825417	13	47817700	48817700	3	TRUE	1	1	12.5848	63	48232374	48571133	338759	13	48245090	C	T	0.7493	-0.0575358	0.00994397	8.14176	10113	chr13:48245090:C:T	0.00280857	0.00264095	14.6418	-0.000149191	-0.0563075	0.00294012	0.0571563	46	13:48245090	T	ENSG00000136156	ENST00000647800	Transcript	intron_variant	-	-	-	-	-	-	MODIFIER	-	1	-
rs4600372	6	Zinc	rs3825417	13	47817700	48817700	3	TRUE	1	1	12.5848	63	48232374	48571133	338759	13	48300273	G	A	0.2677	0.059865	0.010334	8.15964	9364	chr13:48300273:G:A	0.0027836	0.00261872	14.6333	0.000153441	0.0562931	0.00304176	0.057142	47	13:48300273	A	ENSG00000231473	ENST00000669900	Transcript	intron_variant,non_coding_transcript_variant	-	-	-	-	-	-	MODIFIER	-	-1	-
rs9526479	6	Zinc	rs3825417	13	47817700	48817700	3	TRUE	1	1	12.5848	63	48232374	48571133	338759	13	48546198	G	A	0.725	-0.0575557	0.00994397	8.14776	10113	chr13:48546198:G:A	0.0027642	0.00259847	14.6256	-0.000146609	-0.0562798	0.00291502	0.0571289	48	13:48546198	A	ENSG00000287599	ENST00000656210	Transcript	intron_variant,non_coding_transcript_variant	-	-	-	-	-	-	MODIFIER	-	1	-
rs7333360	6	Zinc	rs3825417	13	47817700	48817700	3	TRUE	1	1	12.5848	63	48232374	48571133	338759	13	48559297	T	A	0.725	-0.0574762	0.00994397	8.12656	10113	chr13:48559297:T:A	0.00264933	0.00248365	14.5804	-0.000139938	-0.0562024	0.00284632	0.0570527	49	13:48559297	A	ENSG00000139687	ENST00000643064	Transcript	intron_variant	-	-	-	-	-	-	MODIFIER	-	1	cds_start_NF,cds_end_NF
rs9316395	6	Zinc	rs3825417	13	47817700	48817700	3	TRUE	1	1	12.5848	63	48232374	48571133	338759	13	48533826	T	A	0.7257	-0.0574165	0.00994397	8.11244	10113	chr13:48533826:T:A	0.00258256	0.00241686	14.5531	-0.000136065	-0.0561557	0.00280567	0.0570067	50	13:48533826	A	ENSG00000287599	ENST00000656210	Transcript	intron_variant,non_coding_transcript_variant	-	-	-	-	-	-	MODIFIER	-	1	-
rs3803188	6	Zinc	rs3825417	13	47817700	48817700	3	TRUE	1	1	12.5848	63	48232374	48571133	338759	13	48233996	C	T	0.7567	-0.0573668	0.00994397	8.09843	10113	chr13:48233996:C:T	0.00250988	0.0023416	14.5215	-0.000131852	-0.0561014	0.0027593	0.0569532	51	13:48233996	T	ENSG00000136156	ENST00000648586	Transcript	non_coding_transcript_exon_variant	120	-	-	-	-	-	MODIFIER	-	1	-
rs4594153	6	Zinc	rs3825417	13	47817700	48817700	3	TRUE	1	1	12.5848	63	48232374	48571133	338759	13	48300280	T	A	0.2683	0.059648	0.010334	8.10535	9364	chr13:48300280:T:A	0.00249201	0.00232707	14.5152	0.000135848	0.0560907	0.002858	0.0569427	52	13:48300280	A	ENSG00000231473	ENST00000669900	Transcript	intron_variant,non_coding_transcript_variant	-	-	-	-	-	-	MODIFIER	-	-1	-
rs9316399	6	Zinc	rs3825417	13	47817700	48817700	3	TRUE	1	1	12.5848	63	48232374	48571133	338759	13	48542128	G	A	0.7251	-0.0573568	0.00994397	8.09545	10113	chr13:48542128:G:A	0.00248721	0.00232168	14.5129	-0.000130534	-0.0560868	0.00274678	0.0569388	53	13:48542128	A	ENSG00000287599	ENST00000656210	Transcript	intron_variant,non_coding_transcript_variant	-	-	-	-	-	-	MODIFIER	-	1	-
rs2406935	6	Zinc	rs3825417	13	47817700	48817700	3	TRUE	1	1	12.5848	63	48232374	48571133	338759	13	48547242	C	G	0.725	-0.057337	0.00994397	8.09007	10113	chr13:48547242:C:G	0.00246211	0.00229661	14.5021	-0.000129079	-0.0560681	0.00273109	0.0569204	54	13:48547242	G	ENSG00000287599	ENST00000656210	Transcript	intron_variant,non_coding_transcript_variant	-	-	-	-	-	-	MODIFIER	-	1	-
rs9568035	6	Zinc	rs3825417	13	47817700	48817700	3	TRUE	1	1	12.5848	63	48232374	48571133	338759	13	48355238	G	C	0.7727	-0.0570585	0.00994397	8.01791	10113	chr13:48355238:G:C	0.00226558	0.00209005	14.4078	-0.000117542	-0.055906	0.00259891	0.0567607	55	13:48355238	C	ENSG00000139687	ENST00000267163	Transcript	intron_variant	-	-	-	-	-	-	MODIFIER	-	1	-
rs9568032	6	Zinc	rs3825417	13	47817700	48817700	3	TRUE	1	1	12.5848	63	48232374	48571133	338759	13	48352914	G	T	0.7734	-0.0570585	0.00994397	8.01823	10113	chr13:48352914:G:T	0.00226465	0.00208909	14.4074	-0.000117487	-0.0559052	0.00259829	0.0567599	56	13:48352914	T	ENSG00000139687	ENST00000267163	Transcript	intron_variant	-	-	-	-	-	-	MODIFIER	-	1	-
rs9568034	6	Zinc	rs3825417	13	47817700	48817700	3	TRUE	1	1	12.5848	63	48232374	48571133	338759	13	48355218	G	C	0.7727	-0.0570486	0.00994397	8.01642	10113	chr13:48355218:G:C	0.00225367	0.0020782	14.4021	-0.000116856	-0.0558962	0.00259112	0.0567511	57	13:48355218	C	ENSG00000139687	ENST00000267163	Transcript	intron_variant	-	-	-	-	-	-	MODIFIER	-	1	-
rs7329065	6	Zinc	rs3825417	13	47817700	48817700	3	TRUE	1	1	12.5848	63	48232374	48571133	338759	13	48571133	C	G	0.7251	-0.0571381	0.00994397	8.04001	10113	chr13:48571133:C:G	0.00220471	0.00203913	14.3832	-0.000114206	-0.0558635	0.00256489	0.0567189	58	13:48571133	G	ENSG00000233456	ENST00000452288	Transcript	intron_variant,non_coding_transcript_variant	-	-	-	-	-	-	MODIFIER	-	-1	-
rs9568033	6	Zinc	rs3825417	13	47817700	48817700	3	TRUE	1	1	12.5848	63	48232374	48571133	338759	13	48355204	C	A	0.7733	-0.0569889	0.00994397	8	10113	chr13:48355204:C:A	0.00218572	0.00201057	14.3691	-0.000112946	-0.0558392	0.00254624	0.0566949	59	13:48355204	A	ENSG00000139687	ENST00000267163	Transcript	intron_variant	-	-	-	-	-	-	MODIFIER	-	1	-
rs71099696	6	Zinc	rs3825417	13	47817700	48817700	3	TRUE	1	1	12.5848	63	48232374	48571133	338759	13	48417694	AC	A	0.7728	-0.0569193	0.00994397	7.98338	10113	chr13:48417694:AC:A	0.00210754	0.00193261	14.3295	-0.000108447	-0.0557709	0.00249361	0.0566277	60	13:48417694-48417695	A	ENSG00000139687	ENST00000267163	Transcript	intron_variant	-	-	-	-	-	-	MODIFIER	-	1	-
rs375105	6	Zinc	rs3825417	13	47817700	48817700	3	TRUE	1	1	12.5848	63	48232374	48571133	338759	13	48397095	C	T	0.7735	-0.0568895	0.00994397	7.97388	10113	chr13:48397095:C:T	0.002074	0.0018991	14.312	-0.000106517	-0.0557407	0.00247069	0.0565979	61	13:48397095	T	ENSG00000139687	ENST00000267163	Transcript	intron_variant	-	-	-	-	-	-	MODIFIER	-	1	-
rs34614843	6	Zinc	rs3825417	13	47817700	48817700	3	TRUE	1	1	12.5848	63	48232374	48571133	338759	13	48414654	CTT	C	0.7731	-0.0568696	0.00994397	7.97102	10113	chr13:48414654:CTT:C	0.00205368	0.00187892	14.3013	-0.000105352	-0.0557223	0.00245678	0.0565798	62	13:48414654-48414656	C	ENSG00000139687	ENST00000267163	Transcript	intron_variant	-	-	-	-	-	-	MODIFIER	-	1	-
rs10219833	6	Zinc	rs3825417	13	47817700	48817700	3	TRUE	1	1	12.5848	63	48232374	48571133	338759	13	48294877	A	G	0.2578	0.0568199	0.00994397	7.95664	10113	chr13:48294877:A:G	0.00194712	0.00178151	14.2481	9.93728e-05	0.0556302	0.00238827	0.0564891	63	13:48294877	G	ENSG00000231473	ENST00000669900	Transcript	downstream_gene_variant	-	-	-	-	-	-	MODIFIER	1285	-1	-
rs13135092	7	Zinc	rs13135092	4	101776925	102776925	2	TRUE	1	1	8.06981	4	102225731	102276925	51194	4	102276925	A	G	0.9143	0.0590672	0.00994397	8.54638	10113	chr4:102276925:A:G	0.50571	0.50571	15.3019	0.0289933	0.0572377	0.0295013	0.0580701	1	4:102276925	G	ENSG00000138821	ENST00000394833	Transcript	intron_variant	-	-	-	-	-	-	MODIFIER	-	-1	-
rs13107325	7	Zinc	rs13135092	4	101776925	102776925	2	TRUE	1	1	8.06981	4	102225731	102276925	51194	4	102267552	C	T	0.9263	0.0581623	0.00994397	8.30461	10113	chr4:102267552:C:T	0.301519	0.301519	14.7848	0.0170218	0.0563638	0.0264619	0.057209	2	4:102267552	T	ENSG00000138821	ENST00000394833	Transcript	missense_variant	1648	1171	391	A/T	Gct/Act	-	MODERATE	-	-1	-
rs35225200	7	Zinc	rs13135092	4	101776925	102776925	2	TRUE	1	1	8.06981	4	102225731	102276925	51194	4	102225731	A	C	0.9116	0.055915	0.00994397	7.72769	10113	chr4:102225731:A:C	0.0863676	0.0863676	13.5346	0.00468736	0.0541929	0.0155157	0.0550714	3	4:102225731	C	-	-	-	intergenic_variant	-	-	-	-	-	-	MODIFIER	-	-	-
rs35518360	7	Zinc	rs13135092	4	101776925	102776925	2	TRUE	1	1	8.06981	4	102225731	102276925	51194	4	102225733	A	T	0.9116	0.055915	0.00994397	7.72746	10113	chr4:102225733:A:T	0.0863676	0.0863676	13.5346	0.00468736	0.0541929	0.0155157	0.0550714	4	4:102225733	T	-	-	-	intergenic_variant	-	-	-	-	-	-	MODIFIER	-	-	-
rs12734494	8	Zinc	rs12734494	1	211130539	212130539	6	TRUE	1	1	7.07327	44	211629890	211649028	19138	1	211630539	G	A	0.5222	-0.0558752	0.00994397	7.71602	10113	chr1:211630539:G:A	0.0682653	0.0655711	12.5434	-0.00342833	-0.0520027	0.013122	0.0529106	1	1:211630539	A	-	ENSM00190179519	MotifFeature	TF_binding_site_variant	-	-	-	-	-	-	MODIFIER	-	1	-
rs4951419	8	Zinc	rs12734494	1	211130539	212130539	6	TRUE	1	1	7.07327	44	211629890	211649028	19138	1	211631919	T	C	0.5673	0.0539262	0.00994397	7.23218	10113	chr1:211631919:T:C	0.0435887	0.0417296	12.0915	0.00213999	0.0511682	0.0104292	0.0520907	2	1:211631919	C	ENSG00000228792	ENST00000452024	Transcript	downstream_gene_variant	-	-	-	-	-	-	MODIFIER	3946	-1	-
rs6670986	8	Zinc	rs12734494	1	211130539	212130539	6	TRUE	1	1	7.07327	44	211629890	211649028	19138	1	211636305	C	T	0.5669	0.0532798	0.00994397	7.07474	10113	chr1:211636305:C:T	0.0320016	0.0301502	11.7665	0.00152847	0.0505595	0.00881548	0.0514929	3	1:211636305	T	ENSG00000228792	ENST00000452024	Transcript	non_coding_transcript_exon_variant	353	-	-	-	-	-	MODIFIER	-	-1	-
rs4951421	8	Zinc	rs12734494	1	211130539	212130539	6	TRUE	1	1	7.07327	44	211629890	211649028	19138	1	211632586	G	A	0.5668	0.0532699	0.00994397	7.07191	10113	chr1:211632586:G:A	0.0317773	0.0299243	11.759	0.00151665	0.0505453	0.00878105	0.051479	4	1:211632586	A	ENSG00000228792	ENST00000452024	Transcript	downstream_gene_variant	-	-	-	-	-	-	MODIFIER	3279	-1	-
rs61851777	8	Zinc	rs12734494	1	211130539	212130539	6	TRUE	1	1	7.07327	44	211629890	211649028	19138	1	211635454	C	T	0.5674	0.0531804	0.00994397	7.05076	10113	chr1:211635454:C:T	0.0305198	0.0286696	11.7161	0.0014508	0.0504645	0.0085873	0.0513997	5	1:211635454	T	ENSG00000227764	ENST00000670044	Transcript	upstream_gene_variant	-	-	-	-	-	-	MODIFIER	3986	1	-
rs6671506	8	Zinc	rs12734494	1	211130539	212130539	6	TRUE	1	1	7.07327	44	211629890	211649028	19138	1	211636826	C	G	0.5674	0.0531704	0.00994397	7.04837	10113	chr1:211636826:C:G	0.0303155	0.0284654	11.709	0.0014401	0.050451	0.00855536	0.0513864	6	1:211636826	G	ENSG00000228792	ENST00000452024	Transcript	intron_variant,non_coding_transcript_variant	-	-	-	-	-	-	MODIFIER	-	-1	-
rs10863920	8	Zinc	rs12734494	1	211130539	212130539	6	TRUE	1	1	7.07327	44	211629890	211649028	19138	1	211640113	G	A	0.5675	0.0531605	0.00994397	7.04537	10113	chr1:211640113:G:A	0.0301749	0.0283249	11.704	0.00143274	0.0504417	0.00853333	0.0513772	7	1:211640113	A	ENSG00000227764	ENST00000670044	Transcript	non_coding_transcript_exon_variant	674	-	-	-	-	-	MODIFIER	-	1	-
rs10863919	8	Zinc	rs12734494	1	211130539	212130539	6	TRUE	1	1	7.07327	44	211629890	211649028	19138	1	211638614	G	A	0.5675	0.0531505	0.00994397	7.0446	10113	chr1:211638614:G:A	0.0300332	0.0281833	11.699	0.00142532	0.0504322	0.00851106	0.0513679	8	1:211638614	A	ENSG00000228792	ENST00000452024	Transcript	intron_variant,non_coding_transcript_variant	-	-	-	-	-	-	MODIFIER	-	-1	-
rs6540698	8	Zinc	rs12734494	1	211130539	212130539	6	TRUE	1	1	7.07327	44	211629890	211649028	19138	1	211633728	T	C	0.5673	0.0531207	0.00994397	7.03711	10113	chr1:211633728:T:C	0.0296375	0.027788	11.6849	0.00140461	0.0504055	0.00844857	0.0513417	9	1:211633728	C	ENSG00000228792	ENST00000452024	Transcript	downstream_gene_variant	-	-	-	-	-	-	MODIFIER	2137	-1	-
rs4245741	8	Zinc	rs12734494	1	211130539	212130539	6	TRUE	1	1	7.07327	44	211629890	211649028	19138	1	211639687	C	T	0.5675	0.0531207	0.00994397	7.03645	10113	chr1:211639687:C:T	0.0296062	0.0277566	11.6838	0.00140297	0.0504034	0.0084436	0.0513396	10	1:211639687	T	ENSG00000227764	ENST00000670044	Transcript	non_coding_transcript_exon_variant	248	-	-	-	-	-	MODIFIER	-	1	-
rs894853	8	Zinc	rs12734494	1	211130539	212130539	6	TRUE	1	1	7.07327	44	211629890	211649028	19138	1	211634163	C	G	0.5673	0.0530909	0.00994397	7.02923	10113	chr1:211634163:C:G	0.0292389	0.0273897	11.6705	0.00138376	0.0503783	0.00838516	0.0513149	11	1:211634163	G	ENSG00000228792	ENST00000452024	Transcript	downstream_gene_variant	-	-	-	-	-	-	MODIFIER	1702	-1	-
rs11119780	8	Zinc	rs12734494	1	211130539	212130539	6	TRUE	1	1	7.07327	44	211629890	211649028	19138	1	211635213	G	T	0.5674	0.053071	0.00994397	7.02475	10113	chr1:211635213:G:T	0.0289741	0.0271251	11.6608	0.00136992	0.0503599	0.00834278	0.0512969	12	1:211635213	T	ENSG00000227764	ENST00000670044	Transcript	upstream_gene_variant	-	-	-	-	-	-	MODIFIER	4227	1	-
rs10779564	8	Zinc	rs12734494	1	211130539	212130539	6	TRUE	1	1	7.07327	44	211629890	211649028	19138	1	211636107	G	A	0.5674	0.053061	0.00994397	7.02132	10113	chr1:211636107:G:A	0.0288328	0.026984	11.6555	0.00136254	0.05035	0.00832008	0.0512872	13	1:211636107	A	ENSG00000228792	ENST00000452024	Transcript	non_coding_transcript_exon_variant	551	-	-	-	-	-	MODIFIER	-	-1	-
rs10779566	8	Zinc	rs12734494	1	211130539	212130539	6	TRUE	1	1	7.07327	44	211629890	211649028	19138	1	211636240	G	A	0.5674	0.0530511	0.00994397	7.01922	10113	chr1:211636240:G:A	0.0286943	0.0268456	11.6504	0.0013553	0.0503403	0.00829777	0.0512777	14	1:211636240	A	ENSG00000228792	ENST00000452024	Transcript	non_coding_transcript_exon_variant	418	-	-	-	-	-	MODIFIER	-	-1	-
rs10779565	8	Zinc	rs12734494	1	211130539	212130539	6	TRUE	1	1	7.07327	44	211629890	211649028	19138	1	211636155	T	C	0.5674	0.0530511	0.00994397	7.01986	10113	chr1:211636155:T:C	0.0286941	0.0268454	11.6504	0.00135529	0.0503403	0.00829774	0.0512777	15	1:211636155	C	ENSG00000228792	ENST00000452024	Transcript	non_coding_transcript_exon_variant	503	-	-	-	-	-	MODIFIER	-	-1	-
rs6671497	8	Zinc	rs12734494	1	211130539	212130539	6	TRUE	1	1	7.07327	44	211629890	211649028	19138	1	211636801	C	T	0.5673	0.0529616	0.00994397	6.99783	10113	chr1:211636801:C:T	0.0275304	0.0256826	11.6061	0.00129452	0.0502564	0.0081079	0.0511953	16	1:211636801	T	ENSG00000228792	ENST00000452024	Transcript	intron_variant,non_coding_transcript_variant	-	-	-	-	-	-	MODIFIER	-	-1	-
rs894855	8	Zinc	rs12734494	1	211130539	212130539	6	TRUE	1	1	7.07327	44	211629890	211649028	19138	1	211634074	T	C	0.5674	0.0528821	0.00994397	6.97922	10113	chr1:211634074:T:C	0.0265353	0.0246883	11.5666	0.00124264	0.0501815	0.00794211	0.0511218	17	1:211634074	C	ENSG00000228792	ENST00000452024	Transcript	downstream_gene_variant	-	-	-	-	-	-	MODIFIER	1791	-1	-
rs7513348	8	Zinc	rs12734494	1	211130539	212130539	6	TRUE	1	1	7.07327	44	211629890	211649028	19138	1	211632827	C	T	0.5653	0.0527528	0.00994397	6.94692	10113	chr1:211632827:C:T	0.0256807	0.0238252	11.531	0.00119788	0.0501139	0.00779552	0.0510555	18	1:211632827	T	ENSG00000228792	ENST00000452024	Transcript	downstream_gene_variant	-	-	-	-	-	-	MODIFIER	3038	-1	-
rs894854	8	Zinc	rs12734494	1	211130539	212130539	6	TRUE	1	1	7.07327	44	211629890	211649028	19138	1	211634137	A	G	0.5673	0.0527528	0.00994397	6.94769	10113	chr1:211634137:A:G	0.0249646	0.0231194	11.501	0.0011609	0.0500567	0.00767351	0.0509993	19	1:211634137	G	ENSG00000228792	ENST00000452024	Transcript	downstream_gene_variant	-	-	-	-	-	-	MODIFIER	1728	-1	-
rs4951415	8	Zinc	rs12734494	1	211130539	212130539	6	TRUE	1	1	7.07327	44	211629890	211649028	19138	1	211629890	G	T	0.4966	0.0554524	0.010334	7.09512	9364	chr1:211629890:G:T	0.0242544	0.0219693	11.4499	0.00110864	0.0499596	0.00747513	0.0509039	20	1:211629890	T	-	-	-	intergenic_variant	-	-	-	-	-	-	MODIFIER	-	-	-
rs4951418	8	Zinc	rs12734494	1	211130539	212130539	6	TRUE	1	1	7.07327	44	211629890	211649028	19138	1	211631812	G	A	0.5715	0.0525738	0.00994397	6.90658	10113	chr1:211631812:G:A	0.023004	0.0211485	11.4119	0.00105882	0.0498869	0.00732288	0.0508326	21	1:211631812	A	ENSG00000228792	ENST00000452024	Transcript	downstream_gene_variant	-	-	-	-	-	-	MODIFIER	4053	-1	-
rs4951416	8	Zinc	rs12734494	1	211130539	212130539	6	TRUE	1	1	7.07327	44	211629890	211649028	19138	1	211631642	C	T	0.5715	0.0525738	0.00994397	6.90623	10113	chr1:211631642:C:T	0.0230037	0.0211481	11.4118	0.0010588	0.0498869	0.00732281	0.0508326	22	1:211631642	T	ENSG00000228792	ENST00000452024	Transcript	downstream_gene_variant	-	-	-	-	-	-	MODIFIER	4223	-1	-
rs11119787	8	Zinc	rs12734494	1	211130539	212130539	6	TRUE	1	1	7.07327	44	211629890	211649028	19138	1	211646764	T	C	0.4363	-0.0524445	0.00994397	6.87484	10113	chr1:211646764:T:C	0.0220996	0.0202481	11.3684	-0.00101207	-0.0498038	0.00715721	0.0507511	23	1:211646764	C	ENSG00000227764	ENST00000670044	Transcript	intron_variant,non_coding_transcript_variant	-	-	-	-	-	-	MODIFIER	-	1	-
rs10159253	8	Zinc	rs12734494	1	211130539	212130539	6	TRUE	1	1	7.07327	44	211629890	211649028	19138	1	211638956	G	A	0.4721	-0.052534	0.00994397	6.89654	10113	chr1:211638956:G:A	0.0191462	0.017259	11.2086	-0.000858623	-0.0494973	0.00657973	0.0504504	24	1:211638956	A	ENSG00000228792	ENST00000452024	Transcript	intron_variant,non_coding_transcript_variant	-	-	-	-	-	-	MODIFIER	-	-1	-
rs10158305	8	Zinc	rs12734494	1	211130539	212130539	6	TRUE	1	1	7.07327	44	211629890	211649028	19138	1	211640112	C	G	0.4724	-0.0524644	0.00994397	6.87976	10113	chr1:211640112:C:G	0.0186452	0.0167598	11.1793	-0.000832906	-0.0494408	0.00647853	0.0503949	25	1:211640112	G	ENSG00000227764	ENST00000670044	Transcript	non_coding_transcript_exon_variant	673	-	-	-	-	-	MODIFIER	-	1	-
rs7523748	8	Zinc	rs12734494	1	211130539	212130539	6	TRUE	1	1	7.07327	44	211629890	211649028	19138	1	211631334	T	C	0.5714	0.0520468	0.00994397	6.78042	10113	chr1:211631334:T:C	0.0181424	0.0162945	11.1511	0.000808083	0.0493865	0.00638246	0.0503417	26	1:211631334	C	ENSG00000228792	ENST00000452024	Transcript	downstream_gene_variant	-	-	-	-	-	-	MODIFIER	4531	-1	-
rs10158790	8	Zinc	rs12734494	1	211130539	212130539	6	TRUE	1	1	7.07327	44	211629890	211649028	19138	1	211639845	A	G	0.4723	-0.0523053	0.00994397	6.84043	10113	chr1:211639845:A:G	0.0173952	0.0155144	11.1021	-0.000768862	-0.0492918	0.0062194	0.0502488	27	1:211639845	G	ENSG00000227764	ENST00000670044	Transcript	non_coding_transcript_exon_variant	406	-	-	-	-	-	MODIFIER	-	1	-
rs10158749	8	Zinc	rs12734494	1	211130539	212130539	6	TRUE	1	1	7.07327	44	211629890	211649028	19138	1	211638819	T	C	0.4723	-0.0523053	0.00994397	6.84103	10113	chr1:211638819:T:C	0.0173937	0.0155129	11.102	-0.000768786	-0.0492916	0.00621908	0.0502486	28	1:211638819	C	ENSG00000228792	ENST00000452024	Transcript	intron_variant,non_coding_transcript_variant	-	-	-	-	-	-	MODIFIER	-	-1	-
rs12142250	8	Zinc	rs12734494	1	211130539	212130539	6	TRUE	1	1	7.07327	44	211629890	211649028	19138	1	211639200	T	C	0.4723	-0.0522954	0.00994397	6.83983	10113	chr1:211639200:T:C	0.0173151	0.0154344	11.0969	-0.000764759	-0.0492818	0.00620242	0.050239	29	1:211639200	C	ENSG00000228792	ENST00000452024	Transcript	intron_variant,non_coding_transcript_variant	-	-	-	-	-	-	MODIFIER	-	-1	-
rs11119783	8	Zinc	rs12734494	1	211130539	212130539	6	TRUE	1	1	7.07327	44	211629890	211649028	19138	1	211639430	A	G	0.4723	-0.0522954	0.00994397	6.84013	10113	chr1:211639430:A:G	0.0173147	0.0154341	11.0969	-0.000764743	-0.0492818	0.00620235	0.0502389	30	1:211639430	G	ENSG00000228792	ENST00000452024	Transcript	intron_variant,non_coding_transcript_variant	-	-	-	-	-	-	MODIFIER	-	-1	-
rs10158309	8	Zinc	rs12734494	1	211130539	212130539	6	TRUE	1	1	7.07327	44	211629890	211649028	19138	1	211640208	C	T	0.4723	-0.0522954	0.00994397	6.83923	10113	chr1:211640208:C:T	0.0173145	0.0154338	11.0969	-0.000764729	-0.0492817	0.0062023	0.0502389	31	1:211640208	T	ENSG00000227764	ENST00000412871	Transcript	non_coding_transcript_exon_variant	514	-	-	-	-	-	MODIFIER	-	1	-
rs10158307	8	Zinc	rs12734494	1	211130539	212130539	6	TRUE	1	1	7.07327	44	211629890	211649028	19138	1	211640161	C	G	0.4723	-0.0522954	0.00994397	6.83923	10113	chr1:211640161:C:G	0.0173142	0.0154335	11.0968	-0.000764713	-0.0492817	0.00620223	0.0502388	32	1:211640161	G	ENSG00000227764	ENST00000670044	Transcript	non_coding_transcript_exon_variant	722	-	-	-	-	-	MODIFIER	-	1	-
rs6693364	8	Zinc	rs12734494	1	211130539	212130539	6	TRUE	1	1	7.07327	44	211629890	211649028	19138	1	211641073	G	A	0.4723	-0.0522854	0.00994397	6.83684	10113	chr1:211641073:G:A	0.0172363	0.0153559	11.0918	-0.000760728	-0.049272	0.00618571	0.0502293	33	1:211641073	A	ENSG00000228792	ENST00000452024	Transcript	intron_variant,non_coding_transcript_variant	-	-	-	-	-	-	MODIFIER	-	-1	-
rs6669878	8	Zinc	rs12734494	1	211130539	212130539	6	TRUE	1	1	7.07327	44	211629890	211649028	19138	1	211641128	C	T	0.4723	-0.0522357	0.00994397	6.82536	10113	chr1:211641128:C:T	0.0168651	0.014986	11.0674	-0.00074175	-0.0492248	0.0061064	0.050183	34	1:211641128	T	ENSG00000228792	ENST00000452024	Transcript	intron_variant,non_coding_transcript_variant	-	-	-	-	-	-	MODIFIER	-	-1	-
rs1373293	8	Zinc	rs12734494	1	211130539	212130539	6	TRUE	1	1	7.07327	44	211629890	211649028	19138	1	211641945	C	T	0.4722	-0.0521363	0.00994397	6.80217	10113	chr1:211641945:C:T	0.016209	0.0143308	11.0227	-0.000708207	-0.0491382	0.00596357	0.0500981	35	1:211641945	T	ENSG00000228792	ENST00000452024	Transcript	intron_variant,non_coding_transcript_variant	-	-	-	-	-	-	MODIFIER	-	-1	-
rs10158874	8	Zinc	rs12734494	1	211130539	212130539	6	TRUE	1	1	7.07327	44	211629890	211649028	19138	1	211639015	T	C	0.4722	-0.0520567	0.00994397	6.78331	10113	chr1:211639015:T:C	0.0156444	0.0137694	10.9827	-0.000679453	-0.0490607	0.00583859	0.0500221	36	1:211639015	C	ENSG00000228792	ENST00000452024	Transcript	intron_variant,non_coding_transcript_variant	-	-	-	-	-	-	MODIFIER	-	-1	-
rs76387271	8	Zinc	rs12734494	1	211130539	212130539	6	TRUE	1	1	7.07327	44	211629890	211649028	19138	1	211646176	AT	A	0.5696	0.0517087	0.00994397	6.69984	10113	chr1:211646176:AT:A	0.0153938	0.0135585	10.9673	0.000667631	0.0490307	0.00579056	0.0499927	37	1:211646176-211646177	A	ENSG00000227764	ENST00000670044	Transcript	intron_variant,non_coding_transcript_variant	-	-	-	-	-	-	MODIFIER	-	1	-
rs4951539	8	Zinc	rs12734494	1	211130539	212130539	6	TRUE	1	1	7.07327	44	211629890	211649028	19138	1	211632543	T	A	0.5617	0.0516888	0.00994397	6.69529	10113	chr1:211632543:T:A	0.014975	0.0131312	10.9353	0.00064609	0.0489685	0.00569315	0.0499316	38	1:211632543	A	ENSG00000228792	ENST00000452024	Transcript	downstream_gene_variant	-	-	-	-	-	-	MODIFIER	3322	-1	-
rs7551699	8	Zinc	rs12734494	1	211130539	212130539	6	TRUE	1	1	7.07327	44	211629890	211649028	19138	1	211645679	T	C	0.4722	-0.0519274	0.00994397	6.75326	10113	chr1:211645679:T:C	0.014667	0.0127841	10.9085	-0.000629409	-0.0489163	0.00561328	0.0498805	39	1:211645679	C	ENSG00000227764	ENST00000670044	Transcript	intron_variant,non_coding_transcript_variant	-	-	-	-	-	-	MODIFIER	-	1	-
rs11577255	8	Zinc	rs12734494	1	211130539	212130539	6	TRUE	1	1	7.07327	44	211629890	211649028	19138	1	211644939	T	C	0.472	-0.051828	0.00994397	6.72932	10113	chr1:211644939:T:C	0.0140263	0.0121464	10.8573	-0.000596904	-0.0488166	0.00546285	0.0497826	40	1:211644939	C	ENSG00000227764	ENST00000670044	Transcript	intron_variant,non_coding_transcript_variant	-	-	-	-	-	-	MODIFIER	-	1	-
rs11576789	8	Zinc	rs12734494	1	211130539	212130539	6	TRUE	1	1	7.07327	44	211629890	211649028	19138	1	211644304	T	C	0.4718	-0.0518081	0.00994397	6.72354	10113	chr1:211644304:T:C	0.0139489	0.0120691	10.8509	-0.000592975	-0.0488041	0.00544437	0.0497704	41	1:211644304	C	ENSG00000227764	ENST00000670044	Transcript	intron_variant,non_coding_transcript_variant	-	-	-	-	-	-	MODIFIER	-	1	-
rs11119786	8	Zinc	rs12734494	1	211130539	212130539	6	TRUE	1	1	7.07327	44	211629890	211649028	19138	1	211643780	G	A	0.472	-0.0517982	0.00994397	6.72216	10113	chr1:211643780:G:A	0.0138532	0.0119743	10.8431	-0.000588139	-0.0487887	0.00542161	0.0497553	42	1:211643780	A	ENSG00000228792	ENST00000452024	Transcript	intron_variant,non_coding_transcript_variant	-	-	-	-	-	-	MODIFIER	-	-1	-
rs12727505	8	Zinc	rs12734494	1	211130539	212130539	6	TRUE	1	1	7.07327	44	211629890	211649028	19138	1	211649028	T	C	0.4363	-0.0513209	0.00994397	6.60995	10113	chr1:211649028:T:C	0.0134245	0.0115922	10.8106	-0.00056747	-0.0487254	0.00532842	0.0496932	43	1:211649028	C	ENSG00000227764	ENST00000670044	Transcript	intron_variant,non_coding_transcript_variant	-	-	-	-	-	-	MODIFIER	-	1	-
rs113909396;rs199823458	8	Zinc	rs12734494	1	211130539	212130539	6	TRUE	1	1	7.07327	44	211629890	211649028	19138	1	211636081	C	CCACA	0.5683	0.0533029	0.010334	6.60293	9364	chr1:211636081:C:CCACA	0.012993	0.0111678	10.7733	0.000545707	0.0486524	0.00522375	0.0496217	44	1:211636081	CCACA	ENSG00000228792	ENST00000452024	Transcript	non_coding_transcript_exon_variant	577	-	-	-	-	-	MODIFIER	-	-1	-
rs138587215	9	Zinc	rs138587215	5	34585060	35585060	3	TRUE	1	1	4.84016	2	35085060	35127578	42518	5	35085060	C	T	0.9881	-0.0563824	0.010334	7.31238	9364	chr5:35085060:C:T	0.89832	0.89831	12.8665	-0.0493078	-0.0527451	0.0191879	0.0536432	1	5:35085060	T	ENSG00000113494	ENST00000618457	Transcript	intron_variant	-	-	-	-	-	-	MODIFIER	-	-1	-
rs139564750	9	Zinc	rs138587215	5	34585060	35585060	3	TRUE	1	1	4.84016	2	35085060	35127578	42518	5	35127578	T	C	0.9826	-0.0498491	0.00994397	6.27084	10113	chr5:35127578:T:C	0.0918716	0.0917755	10.5853	-0.00445086	-0.0484371	0.014311	0.0494135	2	5:35127578	C	ENSG00000113494	ENST00000618457	Transcript	intron_variant	-	-	-	-	-	-	MODIFIER	-	-1	-
[truncated: 12 more columns]
