# Supplementary material for: Genetic determinants of zinc homeostasis and its role in cardiometabolic diseases
Source: PLoS Genet. 2025 Dec 1;21(12):e1011928. doi: 10.1371/journal.pgen.1011928 (PMC12677789; doi:10.1371/journal.pgen.1011928)
Supplement: S3 Dataset — (XLSX) [file pgen.1011928.s004.xlsx]

## Sheet: Sheet1
Mapped_Gene	Dataset	CHR_var	BP_START_var	BP_STOP_var	sumstats_1_file	sumstats_1_max_nlog10P	sumstats_2_file	sumstats_2_max_nlog10P	nsnps	PP.H0.abf	PP.H1.abf	PP.H2.abf	PP.H3.abf	PP.H4.abf	Top_coloc_SNP	Top_coloc_SNP.PP.H4	priors	comment	QC	CKDGen_merge_column	CKDGen_Name	FinnGen_r9_merge_column	FinnGen_r9_phenotype	FinnGen_r9_category	FinnGen_r9_num_cases	FinnGen_r9_num_cases_prev	FinnGen_r9_num_controls	FinnGen_r9_num_gw_significant	FinnGen_r9_num_gw_significant_prev	FinnGen_r9_lambda	GTEXv8_gene_id	GTEXv8_Tissue	GTEXv8_chr	GTEXv8_gene_start	GTEXv8_gene_end	GTEXv8_gene_type	GTEXv8_gene_name	GTEXv8_cis_trans	Icelanders_pGWAS_SeqId	Icelanders_pGWAS_Protein..short.name.	Icelanders_pGWAS_Protein..full.name.	Icelanders_pGWAS_Gene	Icelanders_pGWAS_UniProt	Icelanders_pGWAS_Type	Icelanders_pGWAS_Ensembl.Gene.ID	Icelanders_pGWAS_chr	Icelanders_pGWAS_gene_start	Icelanders_pGWAS_gene_end	Icelanders_pGWAS_cis_trans
SLC30A1	FinnGen_r9	1	211130539	212130539	Zn_meta_analysis_colaus_SKIPOGH_GCKD38_allcov_processed.tsv.gz_subset.tsv.gz	7.71602	finngen_R9_E4_GOITRENAS.gz	5.33519	3453	0.00036325	0.138685	0.000772222	0.294261	0.565918	chr1:211630539:G:A, chr1:211629890:G:T, chr1:211631919:T:C, chr1:211636107:G:A, chr1:211633728:T:C	0.59, 0.27, 8.3e-03, 5.7e-03, 5.7e-03	1e-04, 1e-04, 1e-05	coloc_done				E4_GOITRENAS	Other and/or unspecified nontoxic goitre	IV Endocrine, nutritional and metabolic diseases (E4_)	2334	2101	320703	10	11	1.0417
SLC30A1	GTEXv8	1	211130539	212130539	Zn_meta_analysis_colaus_SKIPOGH_GCKD38_allcov_processed.tsv.gz_subset.tsv.gz	7.71602	GTEx_Analysis_v8_QTLs-GTEx_Analysis_v8_EUR_eQTL_all_associations-Adrenal_Gland.v8.EUR.allpairs.chr1.parquet.bed.gz_ENSG00000228792.2	6.77439	3426	3.69352e-06	0.00145052	0.00014859	0.0574132	0.940984	chr1:211631919:T:C, chr1:211636305:C:T, chr1:211632586:G:A, chr1:211635454:C:T, chr1:211636826:C:G	0.06, 0.04, 0.04, 0.04, 0.04	1e-04, 1e-04, 1e-05	coloc_done													ENSG00000228792	Adrenal_Gland	1	211635906	211642867	lincRNA	RP11-354K1.2	cis
SLC30A1	Icelanders_pGWAS	1	211130539	212130539	Zn_meta_analysis_colaus_SKIPOGH_GCKD38_allcov_processed.tsv.gz_subset.tsv.gz	7.71602	13673_21_CCT7_TCPH.txt.gz	5.02989	3406	0.000397389	0.154134	0.000540234	0.208903	0.636025	chr1:211630539:G:A, chr1:211629890:G:T, chr1:211631919:T:C, chr1:211636305:C:T, chr1:211640113:G:A	0.42, 0.03, 0.03, 0.02, 0.02	1e-04, 1e-04, 1e-05	coloc_done																					13673_21	TCPH	T-complex protein 1 subunit eta	CCT7	Q99832	Protein	ENSG00000135624	2	73234307	73253004	trans
SLC30A1	UKB_PPP_EUR	1	211130539	212130539	Zn_meta_analysis_colaus_SKIPOGH_GCKD38_allcov_processed.tsv.gz_subset.tsv.gz	7.71602	CD5L_O43866_OID30775_v1_Inflammation_II.txt.gz	5.09673	3615	0.000503279	0.196543	0.000758321	0.295636	0.506559	chr1:211637050:A:T, chr1:211638726:C:T, chr1:211638225:A:G, chr1:211636829:C:G, chr1:211638753:T:C	0.07, 0.07, 0.07, 0.06, 0.06	1e-04, 1e-04, 1e-05	coloc_done
GALNT2	Kidney_eQTL	1	229630712	230630712	Zn_meta_analysis_colaus_SKIPOGH_GCKD38_allcov_processed.tsv.gz_subset.tsv.gz	27.4715	eQTLs.meta.hg38_form.txt.gz_ENSG00000143641	10.4605	2014	1.80014e-29	1.34723e-07	1.16064e-24	0.00769389	0.992306	chr1:230130712:A:T, chr1:230131477:T:C, chr1:230134829:C:T, chr1:230133675:G:A, chr1:230134646:A:G	0.40, 0.36, 0.05, 0.04, 0.04	1e-04, 1e-04, 1e-05	coloc_done
SLC30A2	Icelanders_pGWAS	1	25547203	26547203	Zn_meta_analysis_colaus_SKIPOGH_GCKD38_allcov_processed.tsv.gz_subset.tsv.gz	109.616	9532_5_WBP1L_WBP1L.txt.gz	6.011	2300	6.22422e-105	0.0447201	5.17112e-105	0.0362347	0.919045	chr1:26047203:C:G, chr1:26045297:G:A, chr1:26046114:G:C, chr1:26047935:T:C, chr1:26045653:A:G	0.44, 0.17, 0.14, 0.11, 0.07	1e-04, 1e-04, 1e-05	coloc_done																					9532_5	WBP1L	WW domain binding protein 1-like	WBP1L	Q9NX94	Protein	ENSG00000166272	10	102743947	102816261	trans
SLC30A2	Kidney_eQTL	1	25547203	26547203	Zn_meta_analysis_colaus_SKIPOGH_GCKD38_allcov_processed.tsv.gz_subset.tsv.gz	109.616	eQTLs.meta.hg38_form.txt.gz_ENSG00000158014	5.42829	1820	8.25311e-106	0.0059048	1.31438e-105	0.00841824	0.985677	chr1:26046114:G:C, chr1:26047203:C:G, chr1:26045297:G:A, chr1:26047935:T:C, chr1:26045653:A:G	0.43, 0.38, 0.08, 0.07, 0.03	1e-04, 1e-04, 1e-05	coloc_done
SLC30A2	Kidney_eQTL	1	25547203	26547203	Zn_meta_analysis_colaus_SKIPOGH_GCKD38_allcov_processed.tsv.gz_subset.tsv.gz	109.616	eQTLs.meta.hg38_form.txt.gz_ENSG00000158022	7.68173	1820	1.36155e-106	0.00097414	5.71516e-104	0.408308	0.590718	chr1:26045653:A:G, chr1:26026938:C:A, chr1:26046313:T:C, chr1:26028252:T:C, chr1:26047203:C:G	0.70, 0.20, 0.03, 0.03, 0.01	1e-04, 1e-04, 1e-05	coloc_done
SLC30A2	UKB_PPP_EUR	1	25547203	26547203	Zn_meta_analysis_colaus_SKIPOGH_GCKD38_allcov_processed.tsv.gz_subset.tsv.gz	109.616	CPQ_Q9Y646_OID30406_v1_Cardiometabolic_II.txt.gz	5.96449	2413	1.98092e-105	0.0142326	1.98269e-104	0.141609	0.844158	chr1:26047203:C:G, chr1:26045297:G:A, chr1:26046114:G:C, chr1:26047935:T:C, chr1:26045653:A:G	0.43, 0.19, 0.15, 0.11, 0.06	1e-04, 1e-04, 1e-05	coloc_done
SLC30A2	UKB_TOPMed	1	25547203	26547203	Zn_meta_analysis_colaus_SKIPOGH_GCKD38_allcov_processed.tsv.gz_subset.tsv.gz	109.616	636.gz	5.69897	2417	5.5766e-104	0.400671	4.53043e-105	0.0322603	0.567069	chr1:26047203:C:G, chr1:26047935:T:C, chr1:26046114:G:C, chr1:26045297:G:A, chr1:26045653:A:G	0.46, 0.14, 0.14, 0.11, 0.07	1e-04, 5.11639805576874e-05, 1e-05	coloc_done
SLC30A2	eQTLGen	1	25547203	26547203	Zn_meta_analysis_colaus_SKIPOGH_GCKD38_allcov_processed.tsv.gz_subset.tsv.gz	109.616	2019-12-11-cis-eQTLsFDR-ProbeLevel-CohortInfoRemoved-BonferroniAdded.txt_hg38.tsv.gz_ENSG00000142733	19.2004	429	1.86791e-19	1.1649e-16	1.61867e-06	9.48213e-06	0.999989	chr1:26370864:C:T, chr1:26418450:G:A, chr1:26478678:C:T, chr1:26386106:C:T, chr1:26380047:C:T	1.00, 9.3e-11, 6.7e-11, 5.0e-13, 4.4e-13	1e-04, 1e-04, 1e-05	coloc_done
RB1_RCBTB2	FinnGen_r9	13	47817700	48817700	Zn_meta_analysis_colaus_SKIPOGH_GCKD38_allcov_processed.tsv.gz_subset.tsv.gz	9.8814	finngen_R9_M13_DORSOPATHYOTH.gz	5.24191	2861	2.58465e-06	0.125733	4.17068e-06	0.202214	0.672047	chr13:48317700:G:A, chr13:48267382:C:T, chr13:48360439:A:T, chr13:48255428:A:G, chr13:48331081:A:G	0.10, 0.08, 0.06, 0.05, 0.05	1e-04, 1e-04, 1e-05	coloc_done				M13_DORSOPATHYOTH	Other dorsopathies, not elsewhere classified	XIII Diseases of the musculoskeletal system and connective tissue (M13_)	79212	69224	270964	33	21	1.2019
RB1_RCBTB2	GTEXv8	13	47817700	48817700	Zn_meta_analysis_colaus_SKIPOGH_GCKD38_allcov_processed.tsv.gz_subset.tsv.gz	9.8814	GTEx_Analysis_v8_QTLs-GTEx_Analysis_v8_EUR_eQTL_all_associations-Muscle_Skeletal.v8.EUR.allpairs.chr13.parquet.bed.gz_ENSG00000235957.1	5.30216	1291	1.63465e-06	0.0778636	5.53818e-06	0.263142	0.658987	chr13:48360439:A:T, chr13:48331081:A:G, chr13:48344038:C:G, chr13:48267382:C:T, chr13:48445534:T:C	0.10, 0.08, 0.08, 0.06, 0.04	1e-04, 1e-04, 1e-05	coloc_done													ENSG00000235957	Muscle_Skeletal	13	49187479	49187670	processed_pseudogene	COX7CP1	suggestive_cis
RB1_RCBTB2	GTEXv8	13	47817700	48817700	Zn_meta_analysis_colaus_SKIPOGH_GCKD38_allcov_processed.tsv.gz_subset.tsv.gz	9.8814	GTEx_Analysis_v8_QTLs-GTEx_Analysis_v8_EUR_eQTL_all_associations-Cells_EBV-transformed_lymphocytes.v8.EUR.allpairs.chr13.parquet.bed.gz_ENSG00000238086.5	5.08527	2591	3.58705e-06	0.170863	3.3073e-06	0.156865	0.672265	chr13:48317700:G:A, chr13:48404601:A:T, chr13:48360439:A:T, chr13:48331081:A:G, chr13:48267382:C:T	0.23, 0.08, 0.06, 0.05, 0.05	1e-04, 1e-04, 1e-05	coloc_done													ENSG00000238086	Cells_EBV-transformed_lymphocytes	13	48316863	48320475	processed_pseudogene	PPP1R26P1	cis
RB1_RCBTB2	GTEXv8	13	47817700	48817700	Zn_meta_analysis_colaus_SKIPOGH_GCKD38_allcov_processed.tsv.gz_subset.tsv.gz	9.8814	GTEx_Analysis_v8_QTLs-GTEx_Analysis_v8_EUR_eQTL_all_associations-Cells_Cultured_fibroblasts.v8.EUR.allpairs.chr13.parquet.bed.gz_ENSG00000139687.13	13.9969	2606	5.37585e-16	2.56069e-11	4.01556e-06	0.190464	0.809532	chr13:48360439:A:T, chr13:48497927:A:G, chr13:48580860:C:G, chr13:48331081:A:G, chr13:48583341:G:C	0.08, 0.07, 0.07, 0.06, 0.06	1e-04, 1e-04, 1e-05	coloc_done													ENSG00000139687	Cells_Cultured_fibroblasts	13	48303775	48481986	protein_coding	RB1	cis
RB1_RCBTB2	GTEXv8	13	47817700	48817700	Zn_meta_analysis_colaus_SKIPOGH_GCKD38_allcov_processed.tsv.gz_subset.tsv.gz	9.8814	GTEx_Analysis_v8_QTLs-GTEx_Analysis_v8_EUR_eQTL_all_associations-Adipose_Visceral_Omentum.v8.EUR.allpairs.chr13.parquet.bed.gz_ENSG00000139687.13	6.74391	2606	2.83552e-08	0.00135065	4.70609e-06	0.223391	0.775254	chr13:48360439:A:T, chr13:48331081:A:G, chr13:48344038:C:G, chr13:48390612:T:C, chr13:48374433:A:G	0.13, 0.11, 0.10, 0.07, 0.06	1e-04, 1e-04, 1e-05	coloc_done													ENSG00000139687	Adipose_Visceral_Omentum	13	48303775	48481986	protein_coding	RB1	cis
RB1_RCBTB2	GTEXv8	13	47817700	48817700	Zn_meta_analysis_colaus_SKIPOGH_GCKD38_allcov_processed.tsv.gz_subset.tsv.gz	9.8814	GTEx_Analysis_v8_QTLs-GTEx_Analysis_v8_EUR_eQTL_all_associations-Brain_Cortex.v8.EUR.allpairs.chr13.parquet.bed.gz_ENSG00000139687.13	5.96319	2606	1.24358e-07	0.00592358	5.15136e-06	0.244626	0.749445	chr13:48252683:C:G, chr13:48255428:A:G, chr13:48360439:A:T, chr13:48404601:A:T, chr13:48390612:T:C	0.05, 0.05, 0.05, 0.05, 0.04	1e-04, 1e-04, 1e-05	coloc_done													ENSG00000139687	Brain_Cortex	13	48303775	48481986	protein_coding	RB1	cis
RB1_RCBTB2	GTEXv8	13	47817700	48817700	Zn_meta_analysis_colaus_SKIPOGH_GCKD38_allcov_processed.tsv.gz_subset.tsv.gz	9.8814	GTEx_Analysis_v8_QTLs-GTEx_Analysis_v8_EUR_eQTL_all_associations-Breast_Mammary_Tissue.v8.EUR.allpairs.chr13.parquet.bed.gz_ENSG00000277684.1	6.24168	2606	3.19953e-07	0.0152404	5.02612e-06	0.238664	0.74609	chr13:48267382:C:T, chr13:48252683:C:G, chr13:48255428:A:G, chr13:48232868:G:A, chr13:48232374:G:A	0.15, 0.08, 0.08, 0.06, 0.05	1e-04, 1e-04, 1e-05	coloc_done													ENSG00000277684	Breast_Mammary_Tissue	13	48340797	48341330	antisense	RP11-305D15.8	cis
RB1_RCBTB2	Icelanders_pGWAS	13	47817700	48817700	Zn_meta_analysis_colaus_SKIPOGH_GCKD38_allcov_processed.tsv.gz_subset.tsv.gz	9.8814	6366_38_TXNDC15_TXD15.txt.gz	7.25026	2803	7.11194e-07	0.034089	7.27099e-06	0.347896	0.618007	chr13:48267382:C:T, chr13:48255428:A:G, chr13:48252683:C:G, chr13:48268595:G:C, chr13:48271182:T:C	0.15, 0.07, 0.07, 0.05, 0.04	1e-04, 1e-04, 1e-05	coloc_done																					6366_38	TXD15	Thioredoxin domain-containing protein 15	TXNDC15	Q96J42	Protein	ENSG00000113621	5	134873769	134901634	trans
RB1_RCBTB2	UKB_PPP_EUR	13	47817700	48817700	Zn_meta_analysis_colaus_SKIPOGH_GCKD38_allcov_processed.tsv.gz_subset.tsv.gz	9.8814	ADA2_Q9NZK5_OID20394_v1_Cardiometabolic.txt.gz	6.77814	2958	5.39877e-08	0.00264015	3.62665e-06	0.176532	0.820824	chr13:48267382:C:T, chr13:48323384:C:T, chr13:48252683:C:G, chr13:48255428:A:G, chr13:48232868:G:A	0.11, 0.06, 0.06, 0.05, 0.05	1e-04, 1e-04, 1e-05	coloc_done
RB1_RCBTB2	UKB_PPP_EUR	13	47817700	48817700	Zn_meta_analysis_colaus_SKIPOGH_GCKD38_allcov_processed.tsv.gz_subset.tsv.gz	9.8814	ADGRE2_Q9UHX3_OID20755_v1_Inflammation.txt.gz	5.80159	2958	2.41942e-07	0.0118316	1.83754e-06	0.0889616	0.899205	chr13:48404601:A:T, chr13:48323384:C:T, chr13:48360439:A:T, chr13:48390612:T:C, chr13:48374433:A:G	0.10, 0.09, 0.09, 0.08, 0.08	1e-04, 1e-04, 1e-05	coloc_done
RB1_RCBTB2	UKB_PPP_EUR	13	47817700	48817700	Zn_meta_analysis_colaus_SKIPOGH_GCKD38_allcov_processed.tsv.gz_subset.tsv.gz	9.8814	ADGRE5_P48960_OID20260_v1_Cardiometabolic.txt.gz	5.60892	2958	4.18612e-07	0.0204713	2.56699e-06	0.124678	0.854848	chr13:48267382:C:T, chr13:48323384:C:T, chr13:48404601:A:T, chr13:48374433:A:G, chr13:48360439:A:T	0.09, 0.09, 0.07, 0.06, 0.05	1e-04, 1e-04, 1e-05	coloc_done
RB1_RCBTB2	UKB_PPP_EUR	13	47817700	48817700	Zn_meta_analysis_colaus_SKIPOGH_GCKD38_allcov_processed.tsv.gz_subset.tsv.gz	9.8814	C4BPB_P20851_OID21481_v1_Oncology.txt.gz	5.36808	2958	6.42005e-06	0.313958	2.72135e-06	0.132528	0.553504	chr13:48317700:G:A, chr13:48267382:C:T, chr13:48390612:T:C, chr13:48404601:A:T, chr13:48317100:A:G	0.62, 0.02, 0.02, 0.02, 0.01	1e-04, 1e-04, 1e-05	coloc_done
RB1_RCBTB2	UKB_PPP_EUR	13	47817700	48817700	Zn_meta_analysis_colaus_SKIPOGH_GCKD38_allcov_processed.tsv.gz_subset.tsv.gz	9.8814	CD300E_Q496F6_OID21418_v1_Oncology.txt.gz	5.45258	2958	5.12843e-06	0.250794	2.85863e-06	0.139185	0.610013	chr13:48390612:T:C, chr13:48267382:C:T, chr13:48404601:A:T, chr13:48360439:A:T, chr13:48252683:C:G	0.09, 0.07, 0.06, 0.06, 0.05	1e-04, 1e-04, 1e-05	coloc_done
RB1_RCBTB2	UKB_PPP_EUR	13	47817700	48817700	Zn_meta_analysis_colaus_SKIPOGH_GCKD38_allcov_processed.tsv.gz_subset.tsv.gz	9.8814	CSF1R_P07333_OID30681_v1_Inflammation_II.txt.gz	5.71821	2958	1.57598e-07	0.007707	1.05527e-06	0.0506642	0.941628	chr13:48404601:A:T, chr13:48390612:T:C, chr13:48414950:C:G, chr13:48374433:A:G, chr13:48360439:A:T	0.14, 0.14, 0.11, 0.11, 0.06	1e-04, 1e-04, 1e-05	coloc_done
RB1_RCBTB2	UKB_PPP_EUR	13	47817700	48817700	Zn_meta_analysis_colaus_SKIPOGH_GCKD38_allcov_processed.tsv.gz_subset.tsv.gz	9.8814	ITGB2_P05107_OID20315_v1_Cardiometabolic.txt.gz	6.72245	2958	1.77607e-08	0.000868546	1.49381e-06	0.0721243	0.927006	chr13:48267382:C:T, chr13:48404601:A:T, chr13:48390612:T:C, chr13:48374433:A:G, chr13:48414950:C:G	0.09, 0.09, 0.07, 0.07, 0.07	1e-04, 1e-04, 1e-05	coloc_done
RB1_RCBTB2	UKB_PPP_EUR	13	47817700	48817700	Zn_meta_analysis_colaus_SKIPOGH_GCKD38_allcov_processed.tsv.gz_subset.tsv.gz	9.8814	LILRA2_Q8N149_OID21152_v1_Neurology.txt.gz	5.50909	2958	1.42466e-06	0.0696697	2.04971e-06	0.0994054	0.830921	chr13:48317700:G:A, chr13:48390612:T:C, chr13:48404601:A:T, chr13:48374433:A:G, chr13:48414950:C:G	0.13, 0.13, 0.10, 0.09, 0.08	1e-04, 1e-04, 1e-05	coloc_done
RB1_RCBTB2	UKB_PPP_EUR	13	47817700	48817700	Zn_meta_analysis_colaus_SKIPOGH_GCKD38_allcov_processed.tsv.gz_subset.tsv.gz	9.8814	LILRB4_Q8NHJ6_OID20429_v1_Inflammation.txt.gz	6.05714	2958	2.58661e-07	0.0126493	2.59851e-06	0.126213	0.861135	chr13:48390612:T:C, chr13:48360439:A:T, chr13:48404601:A:T, chr13:48331081:A:G, chr13:48344038:C:G	0.07, 0.07, 0.06, 0.06, 0.06	1e-04, 1e-04, 1e-05	coloc_done
RB1_RCBTB2	UKB_PPP_EUR	13	47817700	48817700	Zn_meta_analysis_colaus_SKIPOGH_GCKD38_allcov_processed.tsv.gz_subset.tsv.gz	9.8814	NRCAM_Q92823_OID20229_v1_Cardiometabolic.txt.gz	5.74317	2958	2.6901e-07	0.0131553	4.75224e-06	0.231643	0.755197	chr13:48267382:C:T, chr13:48360439:A:T, chr13:48404601:A:T, chr13:48414950:C:G, chr13:48374433:A:G	0.09, 0.07, 0.06, 0.06, 0.05	1e-04, 1e-04, 1e-05	coloc_done
RB1_RCBTB2	UKB_PPP_EUR	13	47817700	48817700	Zn_meta_analysis_colaus_SKIPOGH_GCKD38_allcov_processed.tsv.gz_subset.tsv.gz	9.8814	NTRK2_Q16620_OID20136_v1_Cardiometabolic.txt.gz	6.4512	2958	8.83078e-07	0.043185	7.50062e-06	0.366211	0.590596	chr13:48374433:A:G, chr13:48404601:A:T, chr13:48414950:C:G, chr13:48390612:T:C, chr13:48360439:A:T	0.19, 0.17, 0.16, 0.15, 0.04	1e-04, 1e-04, 1e-05	coloc_done
RB1_RCBTB2	UKB_PPP_EUR	13	47817700	48817700	Zn_meta_analysis_colaus_SKIPOGH_GCKD38_allcov_processed.tsv.gz_subset.tsv.gz	9.8814	PODXL2_Q9NZ53_OID21487_v1_Oncology.txt.gz	5.31282	2958	3.03155e-06	0.148251	3.03098e-06	0.147519	0.704224	chr13:48360439:A:T, chr13:48331081:A:G, chr13:48267382:C:T, chr13:48344038:C:G, chr13:48255428:A:G	0.09, 0.07, 0.07, 0.07, 0.05	1e-04, 1e-04, 1e-05	coloc_done
RB1_RCBTB2	UKB_PPP_EUR	13	47817700	48817700	Zn_meta_analysis_colaus_SKIPOGH_GCKD38_allcov_processed.tsv.gz_subset.tsv.gz	9.8814	PTPRM_P28827_OID20598_v1_Inflammation.txt.gz	5.87732	2958	3.40456e-07	0.0166493	1.40304e-06	0.0676969	0.915652	chr13:48323384:C:T, chr13:48317700:G:A, chr13:48360439:A:T, chr13:48267382:C:T, chr13:48331081:A:G	0.13, 0.13, 0.07, 0.07, 0.04	1e-04, 1e-04, 1e-05	coloc_done
RB1_RCBTB2	UKB_PPP_EUR	13	47817700	48817700	Zn_meta_analysis_colaus_SKIPOGH_GCKD38_allcov_processed.tsv.gz_subset.tsv.gz	9.8814	SEMA7A_O75326_OID20283_v1_Cardiometabolic.txt.gz	6.35408	2958	3.60853e-07	0.0176467	3.19092e-06	0.155218	0.827132	chr13:48323384:C:T, chr13:48402537:C:T, chr13:48267382:C:T, chr13:48405031:T:C, chr13:48360439:A:T	0.40, 0.08, 0.04, 0.04, 0.03	1e-04, 1e-04, 1e-05	coloc_done
RB1_RCBTB2	UKB_PPP_EUR	13	47817700	48817700	Zn_meta_analysis_colaus_SKIPOGH_GCKD38_allcov_processed.tsv.gz_subset.tsv.gz	9.8814	TNFRSF17_Q02223_OID30589_v1_Inflammation_II.txt.gz	5.04863	2958	6.03912e-07	0.029533	1.76458e-06	0.0854076	0.885057	chr13:48267382:C:T, chr13:48252683:C:G, chr13:48360439:A:T, chr13:48255428:A:G, chr13:48344038:C:G	0.08, 0.06, 0.05, 0.05, 0.05	1e-04, 1e-04, 1e-05	coloc_done
RB1_RCBTB2	UKB_TOPMed	13	47817700	48817700	Zn_meta_analysis_colaus_SKIPOGH_GCKD38_allcov_processed.tsv.gz_subset.tsv.gz	9.8814	652.gz	5.02687	2959	8.75946e-07	0.0428362	4.92043e-06	0.240254	0.716904	chr13:48317700:G:A, chr13:48360439:A:T, chr13:48331081:A:G, chr13:48344038:C:G, chr13:48404601:A:T	0.08, 0.06, 0.05, 0.05, 0.04	1e-04, 5.14244574719737e-05, 1e-05	coloc_done
RB1_RCBTB2	eQTLGen	13	47817700	48817700	Zn_meta_analysis_colaus_SKIPOGH_GCKD38_allcov_processed.tsv.gz_subset.tsv.gz	9.8814	2019-12-11-cis-eQTLsFDR-ProbeLevel-CohortInfoRemoved-BonferroniAdded.txt_hg38.tsv.gz_ENSG00000136156	151.758	2733	2.18587e-150	1.05547e-145	6.58327e-06	0.317197	0.682797	chr13:48233996:C:T, chr13:48243152:C:G, chr13:48242938:A:G, chr13:48250251:C:T, chr13:48256465:A:C	1.00, 5.4e-08, 2.2e-08, 4.4e-09, 2.2e-09	1e-04, 1e-04, 1e-05	coloc_done
RB1_RCBTB2	eQTLGen	13	47817700	48817700	Zn_meta_analysis_colaus_SKIPOGH_GCKD38_allcov_processed.tsv.gz_subset.tsv.gz	9.8814	2019-12-11-cis-eQTLsFDR-ProbeLevel-CohortInfoRemoved-BonferroniAdded.txt_hg38.tsv.gz_ENSG00000238086	25.1677	2681	4.3858e-26	2.11772e-21	1.77749e-07	0.00759036	0.992409	chr13:48317700:G:A, chr13:48317100:A:G, chr13:48330373:C:A, chr13:48360439:A:T, chr13:48414950:C:G	1.00, 7.6e-05, 9.5e-09, 7.2e-09, 4.1e-10	1e-04, 1e-04, 1e-05	coloc_done
RB1_RCBTB2	eQTLGen	13	47817700	48817700	Zn_meta_analysis_colaus_SKIPOGH_GCKD38_allcov_processed.tsv.gz_subset.tsv.gz	9.8814	2019-12-11-cis-eQTLsFDR-ProbeLevel-CohortInfoRemoved-BonferroniAdded.txt_hg38.tsv.gz_ENSG00000139687	77.1312	2733	1.08525e-77	5.24023e-73	8.91483e-07	0.0420882	0.957911	chr13:48344038:C:G, chr13:48331081:A:G, chr13:48438129:G:A, chr13:48485441:C:T, chr13:48441927:T:G	0.41, 0.18, 0.11, 0.10, 0.06	1e-04, 1e-04, 1e-05	coloc_done
RB1_RCBTB2	eQTLGen	13	47817700	48817700	Zn_meta_analysis_colaus_SKIPOGH_GCKD38_allcov_processed.tsv.gz_subset.tsv.gz	9.8814	2019-12-11-cis-eQTLsFDR-ProbeLevel-CohortInfoRemoved-BonferroniAdded.txt_hg38.tsv.gz_ENSG00000136161	15.7676	2733	5.00606e-17	2.41722e-12	1.61646e-06	0.0771292	0.922869	chr13:48390612:T:C, chr13:48445534:T:C, chr13:48360439:A:T, chr13:48441927:T:G, chr13:48438129:G:A	0.09, 0.08, 0.08, 0.08, 0.07	1e-04, 1e-04, 1e-05	coloc_done
DPEP1_CHMP1A_SPATA33	CKDGen	16	89129809	90129809	Zn_meta_analysis_colaus_SKIPOGH_GCKD38_allcov_processed.tsv.gz_subset.tsv.gz	10.4558	20171016_MW_eGFR_overall_ALL_nstud61.dbgap.txt_hg38.gz	17.3865	3228	8.69236e-24	9.85898e-19	4.35152e-07	0.0484039	0.951596	chr16:89646766:C:T, chr16:89641595:T:A, chr16:89665616:A:T, chr16:89663166:T:G, chr16:89651303:G:A	0.28, 0.22, 0.12, 0.10, 0.06	1e-04, 1e-04, 1e-05	coloc_done		20171016_MW_eGFR_overall_ALL_nstud61.dbgap.txt_hg38.gz	eGFR
DPEP1_CHMP1A_SPATA33	CKDGen	16	89129809	90129809	Zn_meta_analysis_colaus_SKIPOGH_GCKD38_allcov_processed.tsv.gz_subset.tsv.gz	10.4558	formatted_20170711-UACR_overall-ALL-nstud_27-sumMac_400.tbl.rsid_hg38.gz	7.43854	3098	6.21498e-09	0.000704911	3.32704e-07	0.0367732	0.962522	chr16:89634339:G:A, chr16:89631875:A:G, chr16:89631662:C:T, chr16:89643970:G:A, chr16:89632344:C:T	0.15, 0.11, 0.10, 0.08, 0.07	1e-04, 1e-04, 1e-05	coloc_done		formatted_20170711-UACR_overall-ALL-nstud_27-sumMac_400.tbl.rsid_hg38.gz	UACR
DPEP1_CHMP1A_SPATA33	FinnGen_r9	16	89129809	90129809	Zn_meta_analysis_colaus_SKIPOGH_GCKD38_allcov_processed.tsv.gz_subset.tsv.gz	10.4558	finngen_R9_I9_PHLETHROMBDVTLOW.gz	6.28971	3407	1.36061e-08	0.00193679	6.56936e-07	0.0926079	0.905455	chr16:89631217:C:T, chr16:89632344:C:T, chr16:89631875:A:G, chr16:89631662:C:T, chr16:89639923:A:AC	0.25, 0.12, 0.12, 0.12, 0.11	1e-04, 1e-04, 1e-05	coloc_done				I9_PHLETHROMBDVTLOW	DVT of lower extremities	IX Diseases of the circulatory system (I9_)	9109	8077	324121	49	44	1.0704
DPEP1_CHMP1A_SPATA33	FinnGen_r9	16	89129809	90129809	Zn_meta_analysis_colaus_SKIPOGH_GCKD38_allcov_processed.tsv.gz_subset.tsv.gz	10.4558	finngen_R9_L12_LICHENPLANUS.gz	5.84982	3407	2.26565e-07	0.0322511	1.23328e-06	0.174761	0.792986	chr16:89629809:C:T, chr16:89642272:T:G, chr16:89641688:G:A, chr16:89639923:A:AC, chr16:89641595:T:A	0.11, 0.08, 0.06, 0.06, 0.05	1e-04, 1e-04, 1e-05	coloc_done				L12_LICHENPLANUS	Lichen planus	XII Diseases of the skin and subcutaneous tissue (L12_)	3597	3141	364071	6	6	1.0472
DPEP1_CHMP1A_SPATA33	FinnGen_r9	16	89129809	90129809	Zn_meta_analysis_colaus_SKIPOGH_GCKD38_allcov_processed.tsv.gz_subset.tsv.gz	10.4558	finngen_R9_G6_CARPTU.gz	8.61175	3407	1.16321e-08	0.00165581	5.13042e-07	0.0721041	0.92624	chr16:89643970:G:A, chr16:89639923:A:AC, chr16:89641816:T:G, chr16:89646481:C:T, chr16:89676139:G:A	0.27, 0.25, 0.08, 0.04, 0.04	1e-04, 1e-04, 1e-05	coloc_done				G6_CARPTU	Carpal tunnel syndrome	VI Diseases of the nervous system (G6_)	22426	19712	330377	49	35	1.1697
DPEP1_CHMP1A_SPATA33	FinnGen_r9	16	89129809	90129809	Zn_meta_analysis_colaus_SKIPOGH_GCKD38_allcov_processed.tsv.gz_subset.tsv.gz	10.4558	finngen_R9_DM_SEVERAL_COMPLICATIONS.gz	9.47808	3407	1.82478e-10	2.59754e-05	1.38677e-06	0.1966	0.803373	chr16:89676139:G:A, chr16:89643970:G:A, chr16:89676811:G:A, chr16:89673877:C:G, chr16:89664419:T:C	0.27, 0.12, 0.07, 0.06, 0.06	1e-04, 1e-04, 1e-05	coloc_done				DM_SEVERAL_COMPLICATIONS	Diabetes, several complications	Diabetes endpoints	16320	13634	271817	19	17	1.1217
DPEP1_CHMP1A_SPATA33	FinnGen_r9	16	89129809	90129809	Zn_meta_analysis_colaus_SKIPOGH_GCKD38_allcov_processed.tsv.gz_subset.tsv.gz	10.4558	finngen_R9_AUTOIMMUNE.gz	5.12182	3407	2.27044e-06	0.323192	9.15706e-07	0.129802	0.547003	chr16:89642272:T:G, chr16:89641688:G:A, chr16:89639923:A:AC, chr16:89641884:C:G, chr16:89641595:T:A	0.12, 0.09, 0.09, 0.07, 0.06	1e-04, 1e-04, 1e-05	coloc_done				AUTOIMMUNE	Autoimmune diseases	Diseases marked as autimmune origin	96150	85418	281127	160	138	1.1717
DPEP1_CHMP1A_SPATA33	FinnGen_r9	16	89129809	90129809	Zn_meta_analysis_colaus_SKIPOGH_GCKD38_allcov_processed.tsv.gz_subset.tsv.gz	10.4558	finngen_R9_M13_SYNOTEND.gz	5.3576	3407	2.03249e-06	0.28932	8.1041e-07	0.114764	0.595914	chr16:89629809:C:T, chr16:89631217:C:T, chr16:89631384:C:A, chr16:89639923:A:AC, chr16:89642272:T:G	0.23, 0.09, 0.06, 0.06, 0.05	1e-04, 1e-04, 1e-05	coloc_done				M13_SYNOTEND	Disorders of synovium and tendon	XIII Diseases of the musculoskeletal system and connective tissue (M13_)	20492	18028	275212	3	2	1.074
DPEP1_CHMP1A_SPATA33	FinnGen_r9	16	89129809	90129809	Zn_meta_analysis_colaus_SKIPOGH_GCKD38_allcov_processed.tsv.gz_subset.tsv.gz	10.4558	finngen_R9_G6_NERPLEX.gz	6.3425	3407	4.51006e-07	0.0641997	8.34701e-07	0.118	0.817799	chr16:89639923:A:AC, chr16:89643970:G:A, chr16:89642272:T:G, chr16:89641688:G:A, chr16:89646766:C:T	0.13, 0.13, 0.09, 0.08, 0.08	1e-04, 1e-04, 1e-05	coloc_done				G6_NERPLEX	Nerve, nerve root and plexus disorders	VI Diseases of the nervous system (G6_)	46900	41306	330377	6	6	1.1445
DPEP1_CHMP1A_SPATA33	FinnGen_r9	16	89129809	90129809	Zn_meta_analysis_colaus_SKIPOGH_GCKD38_allcov_processed.tsv.gz_subset.tsv.gz	10.4558	finngen_R9_AB1_VIRAL_INOTHER.gz	5.33994	3407	7.71627e-08	0.0109839	3.30663e-07	0.0461262	0.942889	chr16:89639923:A:AC, chr16:89643970:G:A, chr16:89641816:T:G, chr16:89631217:C:T, chr16:89632344:C:T	0.18, 0.15, 0.07, 0.07, 0.05	1e-04, 1e-04, 1e-05	coloc_done				AB1_VIRAL_INOTHER	Viral agents as the cause of diseases classified to other chapters	I Certain infectious and parasitic diseases (AB1_)	535	482	374686	0	0	0.90734
DPEP1_CHMP1A_SPATA33	FinnGen_r9	16	89129809	90129809	Zn_meta_analysis_colaus_SKIPOGH_GCKD38_allcov_processed.tsv.gz_subset.tsv.gz	10.4558	finngen_R9_I9_VTE.gz	8.34783	3407	8.01444e-08	0.0114084	1.3935e-06	0.197571	0.791019	chr16:89631217:C:T, chr16:89629809:C:T, chr16:89632344:C:T, chr16:89631662:C:T, chr16:89631875:A:G	0.37, 0.11, 0.08, 0.08, 0.08	1e-04, 1e-04, 1e-05	coloc_done				I9_VTE	Venous thromboembolism	IX Diseases of the circulatory system (I9_)	19372	17048	357905	62	54	1.0838
DPEP1_CHMP1A_SPATA33	FinnGen_r9	16	89129809	90129809	Zn_meta_analysis_colaus_SKIPOGH_GCKD38_allcov_processed.tsv.gz_subset.tsv.gz	10.4558	finngen_R9_KRA_PSY_SCHIZODEL_EXMORE.gz	6.29282	3407	7.87936e-08	0.0112161	9.74906e-07	0.137925	0.850858	chr16:89676139:G:A, chr16:89629809:C:T, chr16:89646766:C:T, chr16:89642272:T:G, chr16:89664419:T:C	0.23, 0.11, 0.05, 0.05, 0.04	1e-04, 1e-04, 1e-05	coloc_done				KRA_PSY_SCHIZODEL_EXMORE	Schizophrenia or delusion (more control exclusions)	Psychiatric endpoints from Katri R<c3><a4>ikk<c3><b6>nen	13061	12317	277526	3	1	1.0684
DPEP1_CHMP1A_SPATA33	FinnGen_r9	16	89129809	90129809	Zn_meta_analysis_colaus_SKIPOGH_GCKD38_allcov_processed.tsv.gz_subset.tsv.gz	10.4558	finngen_R9_F5_KELAMENT.gz	5.21221	3407	1.00565e-06	0.143151	2.14636e-06	0.304978	0.551868	chr16:89629809:C:T, chr16:89694084:C:G, chr16:89642272:T:G, chr16:89639923:A:AC, chr16:89646766:C:T	0.09, 0.06, 0.06, 0.05, 0.05	1e-04, 1e-04, 1e-05	coloc_done				F5_KELAMENT	Kela-code for severe mental illness	V Mental and behavioural disorders (F5_)	15451	14605	360114	2	1	1.0638
DPEP1_CHMP1A_SPATA33	GTEXv8	16	89129809	90129809	Zn_meta_analysis_colaus_SKIPOGH_GCKD38_allcov_processed.tsv.gz_subset.tsv.gz	10.4558	GTEx_Analysis_v8_QTLs-GTEx_Analysis_v8_EUR_eQTL_all_associations-Brain_Cerebellar_Hemisphere.v8.EUR.allpairs.chr16.parquet.bed.gz_ENSG00000131165.14	6.09242	3226	2.14399e-07	0.0303946	2.26883e-06	0.320995	0.648608	chr16:89642272:T:G, chr16:89634339:G:A, chr16:89641688:G:A, chr16:89676139:G:A, chr16:89646766:C:T	0.10, 0.08, 0.08, 0.07, 0.07	1e-04, 1e-04, 1e-05	coloc_done													ENSG00000131165	Brain_Cerebellar_Hemisphere	16	89644431	89657801	protein_coding	CHMP1A	cis
DPEP1_CHMP1A_SPATA33	GTEXv8	16	89129809	90129809	Zn_meta_analysis_colaus_SKIPOGH_GCKD38_allcov_processed.tsv.gz_subset.tsv.gz	10.4558	GTEx_Analysis_v8_QTLs-GTEx_Analysis_v8_EUR_eQTL_all_associations-Spleen.v8.EUR.allpairs.chr16.parquet.bed.gz_ENSG00000015413.9	7.01846	3209	1.07278e-08	0.00152084	6.64856e-07	0.093349	0.905129	chr16:89674465:G:A, chr16:89615942:A:G, chr16:89629809:C:T, chr16:89639923:A:AC, chr16:89615717:C:G	1.00, 2.0e-03, 2.5e-04, 2.3e-04, 2.2e-04	1e-04, 1e-04, 1e-05	coloc_done													ENSG00000015413	Spleen	16	89613308	89638456	protein_coding	DPEP1	cis
DPEP1_CHMP1A_SPATA33	GTEXv8	16	89129809	90129809	Zn_meta_analysis_colaus_SKIPOGH_GCKD38_allcov_processed.tsv.gz_subset.tsv.gz	10.4558	GTEx_Analysis_v8_QTLs-GTEx_Analysis_v8_EUR_eQTL_all_associations-Brain_Cerebellum.v8.EUR.allpairs.chr16.parquet.bed.gz_ENSG00000187741.14	6.65186	3230	3.27586e-08	0.00464406	5.40152e-07	0.0756556	0.9197	chr16:89629809:C:T, chr16:89631217:C:T, chr16:89631384:C:A, chr16:89632344:C:T, chr16:89631875:A:G	0.37, 0.28, 0.08, 0.03, 0.03	1e-04, 1e-04, 1e-05	coloc_done													ENSG00000187741	Brain_Cerebellum	16	89737549	89816657	protein_coding	FANCA	cis
DPEP1_CHMP1A_SPATA33	GTEXv8	16	89129809	90129809	Zn_meta_analysis_colaus_SKIPOGH_GCKD38_allcov_processed.tsv.gz_subset.tsv.gz	10.4558	GTEx_Analysis_v8_QTLs-GTEx_Analysis_v8_EUR_eQTL_all_associations-Brain_Putamen_basal_ganglia.v8.EUR.allpairs.chr16.parquet.bed.gz_ENSG00000141013.16	8.28024	3230	1.57568e-08	0.00223378	1.71023e-06	0.241697	0.756068	chr16:89629809:C:T, chr16:89631217:C:T, chr16:89634339:G:A, chr16:89631384:C:A, chr16:89627353:A:C	0.26, 0.24, 0.10, 0.06, 0.04	1e-04, 1e-04, 1e-05	coloc_done													ENSG00000141013	Brain_Putamen_basal_ganglia	16	90019629	90044975	protein_coding	GAS8	cis
DPEP1_CHMP1A_SPATA33	GTEXv8	16	89129809	90129809	Zn_meta_analysis_colaus_SKIPOGH_GCKD38_allcov_processed.tsv.gz_subset.tsv.gz	10.4558	GTEx_Analysis_v8_QTLs-GTEx_Analysis_v8_EUR_eQTL_all_associations-Stomach.v8.EUR.allpairs.chr16.parquet.bed.gz_ENSG00000141013.16	5.46476	3230	7.1355e-07	0.101157	1.43765e-06	0.203115	0.695726	chr16:89629809:C:T, chr16:89631217:C:T, chr16:89634339:G:A, chr16:89631384:C:A, chr16:89639923:A:AC	0.25, 0.09, 0.09, 0.05, 0.05	1e-04, 1e-04, 1e-05	coloc_done													ENSG00000141013	Stomach	16	90019629	90044975	protein_coding	GAS8	cis
DPEP1_CHMP1A_SPATA33	GTEXv8	16	89129809	90129809	Zn_meta_analysis_colaus_SKIPOGH_GCKD38_allcov_processed.tsv.gz_subset.tsv.gz	10.4558	GTEx_Analysis_v8_QTLs-GTEx_Analysis_v8_EUR_eQTL_all_associations-Brain_Substantia_nigra.v8.EUR.allpairs.chr16.parquet.bed.gz_ENSG00000141013.16	5.32234	3219	9.95804e-07	0.141171	1.35687e-06	0.191691	0.667135	chr16:89629809:C:T, chr16:89631217:C:T, chr16:89639923:A:AC, chr16:89676139:G:A, chr16:89631384:C:A	0.24, 0.13, 0.10, 0.06, 0.05	1e-04, 1e-04, 1e-05	coloc_done													ENSG00000141013	Brain_Substantia_nigra	16	90019629	90044975	protein_coding	GAS8	cis
DPEP1_CHMP1A_SPATA33	GTEXv8	16	89129809	90129809	Zn_meta_analysis_colaus_SKIPOGH_GCKD38_allcov_processed.tsv.gz_subset.tsv.gz	10.4558	GTEx_Analysis_v8_QTLs-GTEx_Analysis_v8_EUR_eQTL_all_associations-Pituitary.v8.EUR.allpairs.chr16.parquet.bed.gz_ENSG00000221819.5	5.97272	3230	9.24083e-07	0.131004	2.12549e-06	0.300755	0.568238	chr16:89639923:A:AC, chr16:89631662:C:T, chr16:89643970:G:A, chr16:89641816:T:G, chr16:89629809:C:T	0.18, 0.07, 0.06, 0.06, 0.06	1e-04, 1e-04, 1e-05	coloc_done													ENSG00000221819	Pituitary	16	90028908	90029367	antisense	GAS8-AS1	cis
DPEP1_CHMP1A_SPATA33	GTEXv8	16	89129809	90129809	Zn_meta_analysis_colaus_SKIPOGH_GCKD38_allcov_processed.tsv.gz_subset.tsv.gz	10.4558	GTEx_Analysis_v8_QTLs-GTEx_Analysis_v8_EUR_eQTL_all_associations-Brain_Anterior_cingulate_cortex_BA24.v8.EUR.allpairs.chr16.parquet.bed.gz_ENSG00000260259.1	8.90423	3230	5.69928e-10	8.07966e-05	8.684e-07	0.122232	0.877686	chr16:89664419:T:C, chr16:89646766:C:T, chr16:89673877:C:G, chr16:89663166:T:G, chr16:89642272:T:G	0.09, 0.09, 0.07, 0.07, 0.07	1e-04, 1e-04, 1e-05	coloc_done													ENSG00000260259	Brain_Anterior_cingulate_cortex_BA24	16	89682620	89686569	lincRNA	LINC02166	cis
DPEP1_CHMP1A_SPATA33	GTEXv8	16	89129809	90129809	Zn_meta_analysis_colaus_SKIPOGH_GCKD38_allcov_processed.tsv.gz_subset.tsv.gz	10.4558	GTEx_Analysis_v8_QTLs-GTEx_Analysis_v8_EUR_eQTL_all_associations-Brain_Caudate_basal_ganglia.v8.EUR.allpairs.chr16.parquet.bed.gz_ENSG00000260259.1	9.31955	3230	1.6712e-11	2.36919e-06	8.29694e-07	0.116739	0.883257	chr16:89639923:A:AC, chr16:89634339:G:A, chr16:89641816:T:G, chr16:89632344:C:T, chr16:89642272:T:G	0.18, 0.08, 0.07, 0.06, 0.05	1e-04, 1e-04, 1e-05	coloc_done													ENSG00000260259	Brain_Caudate_basal_ganglia	16	89682620	89686569	lincRNA	LINC02166	cis
DPEP1_CHMP1A_SPATA33	GTEXv8	16	89129809	90129809	Zn_meta_analysis_colaus_SKIPOGH_GCKD38_allcov_processed.tsv.gz_subset.tsv.gz	10.4558	GTEx_Analysis_v8_QTLs-GTEx_Analysis_v8_EUR_eQTL_all_associations-Brain_Frontal_Cortex_BA9.v8.EUR.allpairs.chr16.parquet.bed.gz_ENSG00000260259.1	5.58432	3230	1.16446e-06	0.165082	1.31407e-06	0.185641	0.649275	chr16:89629809:C:T, chr16:89646766:C:T, chr16:89631217:C:T, chr16:89642272:T:G, chr16:89639923:A:AC	0.22, 0.06, 0.05, 0.05, 0.05	1e-04, 1e-04, 1e-05	coloc_done													ENSG00000260259	Brain_Frontal_Cortex_BA9	16	89682620	89686569	lincRNA	LINC02166	cis
DPEP1_CHMP1A_SPATA33	GTEXv8	16	89129809	90129809	Zn_meta_analysis_colaus_SKIPOGH_GCKD38_allcov_processed.tsv.gz_subset.tsv.gz	10.4558	GTEx_Analysis_v8_QTLs-GTEx_Analysis_v8_EUR_eQTL_all_associations-Brain_Nucleus_accumbens_basal_ganglia.v8.EUR.allpairs.chr16.parquet.bed.gz_ENSG00000260259.1	9.81402	3230	2.51048e-10	3.55902e-05	3.06761e-06	0.434318	0.565643	chr16:89686623:G:C, chr16:89690065:A:G, chr16:89646766:C:T, chr16:89688286:G:C, chr16:89642272:T:G	0.33, 0.15, 0.08, 0.05, 0.04	1e-04, 1e-04, 1e-05	coloc_done													ENSG00000260259	Brain_Nucleus_accumbens_basal_ganglia	16	89682620	89686569	lincRNA	LINC02166	cis
DPEP1_CHMP1A_SPATA33	GTEXv8	16	89129809	90129809	Zn_meta_analysis_colaus_SKIPOGH_GCKD38_allcov_processed.tsv.gz_subset.tsv.gz	10.4558	GTEx_Analysis_v8_QTLs-GTEx_Analysis_v8_EUR_eQTL_all_associations-Testis.v8.EUR.allpairs.chr16.parquet.bed.gz_ENSG00000260259.1	35.0976	3230	1.06806e-48	1.51415e-43	2.52867e-06	0.357838	0.64216	chr16:89674611:C:T, chr16:89676811:G:A, chr16:89673877:C:G, chr16:89679869:T:G, chr16:89680027:A:G	0.70, 0.27, 0.01, 7.5e-03, 5.2e-03	1e-04, 1e-04, 1e-05	coloc_done													ENSG00000260259	Testis	16	89682620	89686569	lincRNA	LINC02166	cis
DPEP1_CHMP1A_SPATA33	GTEXv8	16	89129809	90129809	Zn_meta_analysis_colaus_SKIPOGH_GCKD38_allcov_processed.tsv.gz_subset.tsv.gz	10.4558	GTEx_Analysis_v8_QTLs-GTEx_Analysis_v8_EUR_eQTL_all_associations-Pituitary.v8.EUR.allpairs.chr16.parquet.bed.gz_ENSG00000260259.1	24.7467	3230	6.3206e-29	8.96047e-24	3.42331e-06	0.484795	0.515202	chr16:89686623:G:C, chr16:89690065:A:G, chr16:89683028:C:G, chr16:89684264:T:C, chr16:89688286:G:C	0.71, 0.28, 3.8e-03, 3.8e-03, 2.1e-03	1e-04, 1e-04, 1e-05	coloc_done													ENSG00000260259	Pituitary	16	89682620	89686569	lincRNA	LINC02166	cis
DPEP1_CHMP1A_SPATA33	GTEXv8	16	89129809	90129809	Zn_meta_analysis_colaus_SKIPOGH_GCKD38_allcov_processed.tsv.gz_subset.tsv.gz	10.4558	GTEx_Analysis_v8_QTLs-GTEx_Analysis_v8_EUR_eQTL_all_associations-Kidney_Cortex.v8.EUR.allpairs.chr16.parquet.bed.gz_ENSG00000260259.1	5.11758	3067	2.27352e-08	0.00322309	3.60573e-07	0.0501704	0.946606	chr16:89629809:C:T, chr16:89639923:A:AC, chr16:89642272:T:G, chr16:89646766:C:T, chr16:89641688:G:A	0.11, 0.10, 0.06, 0.06, 0.05	1e-04, 1e-04, 1e-05	coloc_done													ENSG00000260259	Kidney_Cortex	16	89682620	89686569	lincRNA	LINC02166	cis
DPEP1_CHMP1A_SPATA33	GTEXv8	16	89129809	90129809	Zn_meta_analysis_colaus_SKIPOGH_GCKD38_allcov_processed.tsv.gz_subset.tsv.gz	10.4558	GTEx_Analysis_v8_QTLs-GTEx_Analysis_v8_EUR_eQTL_all_associations-Brain_Hippocampus.v8.EUR.allpairs.chr16.parquet.bed.gz_ENSG00000260259.1	5.51994	3229	1.31361e-07	0.0186225	2.04134e-06	0.2887	0.692675	chr16:89629809:C:T, chr16:89631384:C:A, chr16:89631217:C:T, chr16:89676139:G:A, chr16:89639923:A:AC	0.31, 0.07, 0.06, 0.05, 0.03	1e-04, 1e-04, 1e-05	coloc_done													ENSG00000260259	Brain_Hippocampus	16	89682620	89686569	lincRNA	LINC02166	cis
DPEP1_CHMP1A_SPATA33	GTEXv8	16	89129809	90129809	Zn_meta_analysis_colaus_SKIPOGH_GCKD38_allcov_processed.tsv.gz_subset.tsv.gz	10.4558	GTEx_Analysis_v8_QTLs-GTEx_Analysis_v8_EUR_eQTL_all_associations-Brain_Cerebellum.v8.EUR.allpairs.chr16.parquet.bed.gz_ENSG00000260259.1	5.27042	3230	1.35523e-06	0.192126	1.41488e-06	0.199974	0.607897	chr16:89642272:T:G, chr16:89639923:A:AC, chr16:89646766:C:T, chr16:89641688:G:A, chr16:89643970:G:A	0.10, 0.08, 0.08, 0.07, 0.06	1e-04, 1e-04, 1e-05	coloc_done													ENSG00000260259	Brain_Cerebellum	16	89682620	89686569	lincRNA	LINC02166	cis
DPEP1_CHMP1A_SPATA33	GTEXv8	16	89129809	90129809	Zn_meta_analysis_colaus_SKIPOGH_GCKD38_allcov_processed.tsv.gz_subset.tsv.gz	10.4558	GTEx_Analysis_v8_QTLs-GTEx_Analysis_v8_EUR_eQTL_all_associations-Brain_Cortex.v8.EUR.allpairs.chr16.parquet.bed.gz_ENSG00000260259.1	9.43687	3230	3.17212e-10	4.49699e-05	1.15551e-06	0.162975	0.836979	chr16:89646766:C:T, chr16:89649867:C:A, chr16:89642272:T:G, chr16:89664419:T:C, chr16:89641688:G:A	0.14, 0.08, 0.06, 0.05, 0.05	1e-04, 1e-04, 1e-05	coloc_done													ENSG00000260259	Brain_Cortex	16	89682620	89686569	lincRNA	LINC02166	cis
DPEP1_CHMP1A_SPATA33	GTEXv8	16	89129809	90129809	Zn_meta_analysis_colaus_SKIPOGH_GCKD38_allcov_processed.tsv.gz_subset.tsv.gz	10.4558	GTEx_Analysis_v8_QTLs-GTEx_Analysis_v8_EUR_eQTL_all_associations-Testis.v8.EUR.allpairs.chr16.parquet.bed.gz_ENSG00000261118.1	5.94852	3230	1.2128e-06	0.171934	1.70504e-06	0.24113	0.586933	chr16:89629809:C:T, chr16:89639923:A:AC, chr16:89642272:T:G, chr16:89646766:C:T, chr16:89634339:G:A	0.10, 0.07, 0.06, 0.05, 0.05	1e-04, 1e-04, 1e-05	coloc_done													ENSG00000261118	Testis	16	89492017	89504460	antisense	RP11-104N10.1	cis
DPEP1_CHMP1A_SPATA33	GTEXv8	16	89129809	90129809	Zn_meta_analysis_colaus_SKIPOGH_GCKD38_allcov_processed.tsv.gz_subset.tsv.gz	10.4558	GTEx_Analysis_v8_QTLs-GTEx_Analysis_v8_EUR_eQTL_all_associations-Colon_Sigmoid.v8.EUR.allpairs.chr16.parquet.bed.gz_ENSG00000275734.1	5.10876	3230	1.71451e-07	0.024306	7.44964e-07	0.10474	0.870953	chr16:89629809:C:T, chr16:89634339:G:A, chr16:89631217:C:T, chr16:89633115:G:A, chr16:89664419:T:C	0.12, 0.08, 0.05, 0.05, 0.05	1e-04, 1e-04, 1e-05	coloc_done													ENSG00000275734	Colon_Sigmoid	16	89684642	89685300	antisense	RP11-368I7.6	cis
DPEP1_CHMP1A_SPATA33	GTEXv8	16	89129809	90129809	Zn_meta_analysis_colaus_SKIPOGH_GCKD38_allcov_processed.tsv.gz_subset.tsv.gz	10.4558	GTEx_Analysis_v8_QTLs-GTEx_Analysis_v8_EUR_eQTL_all_associations-Pituitary.v8.EUR.allpairs.chr16.parquet.bed.gz_ENSG00000275734.1	7.24419	3230	2.21691e-08	0.00314283	2.31336e-06	0.327286	0.669569	chr16:89639923:A:AC, chr16:89643970:G:A, chr16:89641816:T:G, chr16:89641688:G:A, chr16:89646481:C:T	0.15, 0.11, 0.08, 0.06, 0.06	1e-04, 1e-04, 1e-05	coloc_done													ENSG00000275734	Pituitary	16	89684642	89685300	antisense	RP11-368I7.6	cis
DPEP1_CHMP1A_SPATA33	GTEXv8	16	89129809	90129809	Zn_meta_analysis_colaus_SKIPOGH_GCKD38_allcov_processed.tsv.gz_subset.tsv.gz	10.4558	GTEx_Analysis_v8_QTLs-GTEx_Analysis_v8_EUR_eQTL_all_associations-Thyroid.v8.EUR.allpairs.chr16.parquet.bed.gz_ENSG00000275734.1	11.7809	3230	2.44173e-13	3.46155e-08	4.22481e-07	0.0589524	0.941047	chr16:89649240:G:A, chr16:89639923:A:AC, chr16:89643970:G:A, chr16:89649867:C:A, chr16:89642272:T:G	0.36, 0.10, 0.05, 0.04, 0.04	1e-04, 1e-04, 1e-05	coloc_done													ENSG00000275734	Thyroid	16	89684642	89685300	antisense	RP11-368I7.6	cis
DPEP1_CHMP1A_SPATA33	GTEXv8	16	89129809	90129809	Zn_meta_analysis_colaus_SKIPOGH_GCKD38_allcov_processed.tsv.gz_subset.tsv.gz	10.4558	GTEx_Analysis_v8_QTLs-GTEx_Analysis_v8_EUR_eQTL_all_associations-Liver.v8.EUR.allpairs.chr16.parquet.bed.gz_ENSG00000275734.1	5.81174	3229	2.97506e-07	0.0421763	6.01555e-07	0.0844068	0.873416	chr16:89674465:G:A, chr16:89629809:C:T, chr16:89639923:A:AC, chr16:89631217:C:T, chr16:89634339:G:A	0.96, 6.7e-03, 3.5e-03, 2.5e-03, 2.3e-03	1e-04, 1e-04, 1e-05	coloc_done													ENSG00000275734	Liver	16	89684642	89685300	antisense	RP11-368I7.6	cis
DPEP1_CHMP1A_SPATA33	GTEXv8	16	89129809	90129809	Zn_meta_analysis_colaus_SKIPOGH_GCKD38_allcov_processed.tsv.gz_subset.tsv.gz	10.4558	GTEx_Analysis_v8_QTLs-GTEx_Analysis_v8_EUR_eQTL_all_associations-Artery_Tibial.v8.EUR.allpairs.chr16.parquet.bed.gz_ENSG00000275734.1	5.01491	3230	1.16324e-07	0.0164908	4.92543e-07	0.0689113	0.914597	chr16:89629809:C:T, chr16:89639923:A:AC, chr16:89632344:C:T, chr16:89633120:A:G, chr16:89631217:C:T	0.19, 0.10, 0.10, 0.09, 0.08	1e-04, 1e-04, 1e-05	coloc_done													ENSG00000275734	Artery_Tibial	16	89684642	89685300	antisense	RP11-368I7.6	cis
DPEP1_CHMP1A_SPATA33	GTEXv8	16	89129809	90129809	Zn_meta_analysis_colaus_SKIPOGH_GCKD38_allcov_processed.tsv.gz_subset.tsv.gz	10.4558	GTEx_Analysis_v8_QTLs-GTEx_Analysis_v8_EUR_eQTL_all_associations-Skin_Sun_Exposed_Lower_leg.v8.EUR.allpairs.chr16.parquet.bed.gz_ENSG00000275734.1	6.03388	3230	8.82795e-08	0.012515	1.1779e-06	0.166165	0.821319	chr16:89646766:C:T, chr16:89641688:G:A, chr16:89642272:T:G, chr16:89629809:C:T, chr16:89649867:C:A	0.08, 0.07, 0.07, 0.07, 0.07	1e-04, 1e-04, 1e-05	coloc_done													ENSG00000275734	Skin_Sun_Exposed_Lower_leg	16	89684642	89685300	antisense	RP11-368I7.6	cis
DPEP1_CHMP1A_SPATA33	GTEXv8	16	89129809	90129809	Zn_meta_analysis_colaus_SKIPOGH_GCKD38_allcov_processed.tsv.gz_subset.tsv.gz	10.4558	GTEx_Analysis_v8_QTLs-GTEx_Analysis_v8_EUR_eQTL_all_associations-Testis.v8.EUR.allpairs.chr16.parquet.bed.gz_ENSG00000158792.15	6.6294	3230	2.11827e-08	0.00300299	2.40604e-06	0.340438	0.656557	chr16:89642272:T:G, chr16:89646766:C:T, chr16:89629809:C:T, chr16:89644712:C:T, chr16:89639923:A:AC	0.09, 0.06, 0.06, 0.05, 0.05	1e-04, 1e-04, 1e-05	coloc_done													ENSG00000158792	Testis	16	89696365	89701705	protein_coding	SPATA2L	cis
DPEP1_CHMP1A_SPATA33	GTEXv8	16	89129809	90129809	Zn_meta_analysis_colaus_SKIPOGH_GCKD38_allcov_processed.tsv.gz_subset.tsv.gz	10.4558	GTEx_Analysis_v8_QTLs-GTEx_Analysis_v8_EUR_eQTL_all_associations-Artery_Aorta.v8.EUR.allpairs.chr16.parquet.bed.gz_ENSG00000158792.15	13.3351	3230	2.60287e-16	3.68999e-11	3.93908e-07	0.0548978	0.945102	chr16:89649240:G:A, chr16:89629809:C:T, chr16:89665830:C:T, chr16:89631662:C:T, chr16:89631875:A:G	0.23, 0.15, 0.08, 0.07, 0.06	1e-04, 1e-04, 1e-05	coloc_done													ENSG00000158792	Artery_Aorta	16	89696365	89701705	protein_coding	SPATA2L	cis
DPEP1_CHMP1A_SPATA33	GTEXv8	16	89129809	90129809	Zn_meta_analysis_colaus_SKIPOGH_GCKD38_allcov_processed.tsv.gz_subset.tsv.gz	10.4558	GTEx_Analysis_v8_QTLs-GTEx_Analysis_v8_EUR_eQTL_all_associations-Breast_Mammary_Tissue.v8.EUR.allpairs.chr16.parquet.bed.gz_ENSG00000158792.15	9.54907	3230	3.12289e-11	4.4272e-06	1.33232e-06	0.188066	0.811928	chr16:89634339:G:A, chr16:89631217:C:T, chr16:89629809:C:T, chr16:89633120:A:G, chr16:89633115:G:A	0.15, 0.12, 0.10, 0.09, 0.09	1e-04, 1e-04, 1e-05	coloc_done													ENSG00000158792	Breast_Mammary_Tissue	16	89696365	89701705	protein_coding	SPATA2L	cis
DPEP1_CHMP1A_SPATA33	GTEXv8	16	89129809	90129809	Zn_meta_analysis_colaus_SKIPOGH_GCKD38_allcov_processed.tsv.gz_subset.tsv.gz	10.4558	GTEx_Analysis_v8_QTLs-GTEx_Analysis_v8_EUR_eQTL_all_associations-Lung.v8.EUR.allpairs.chr16.parquet.bed.gz_ENSG00000158792.15	9.77841	3230	2.37095e-11	3.36121e-06	1.27535e-06	0.179982	0.820013	chr16:89694084:C:G, chr16:89665616:A:T, chr16:89644712:C:T, chr16:89676139:G:A, chr16:89665830:C:T	0.13, 0.11, 0.11, 0.08, 0.06	1e-04, 1e-04, 1e-05	coloc_done													ENSG00000158792	Lung	16	89696365	89701705	protein_coding	SPATA2L	cis
DPEP1_CHMP1A_SPATA33	GTEXv8	16	89129809	90129809	Zn_meta_analysis_colaus_SKIPOGH_GCKD38_allcov_processed.tsv.gz_subset.tsv.gz	10.4558	GTEx_Analysis_v8_QTLs-GTEx_Analysis_v8_EUR_eQTL_all_associations-Nerve_Tibial.v8.EUR.allpairs.chr16.parquet.bed.gz_ENSG00000158792.15	12.4792	3230	4.42093e-14	6.26738e-09	2.32863e-06	0.32945	0.670548	chr16:89642272:T:G, chr16:89631217:C:T, chr16:89641688:G:A, chr16:89641884:C:G, chr16:89642611:G:A	0.10, 0.10, 0.08, 0.07, 0.06	1e-04, 1e-04, 1e-05	coloc_done													ENSG00000158792	Nerve_Tibial	16	89696365	89701705	protein_coding	SPATA2L	cis
DPEP1_CHMP1A_SPATA33	GTEXv8	16	89129809	90129809	Zn_meta_analysis_colaus_SKIPOGH_GCKD38_allcov_processed.tsv.gz_subset.tsv.gz	10.4558	GTEx_Analysis_v8_QTLs-GTEx_Analysis_v8_EUR_eQTL_all_associations-Skin_Not_Sun_Exposed_Suprapubic.v8.EUR.allpairs.chr16.parquet.bed.gz_ENSG00000158792.15	13.5849	3230	3.00376e-16	4.25831e-11	8.078e-07	0.113632	0.886367	chr16:89649867:C:A, chr16:89642272:T:G, chr16:89641688:G:A, chr16:89643970:G:A, chr16:89641884:C:G	0.24, 0.08, 0.06, 0.05, 0.05	1e-04, 1e-04, 1e-05	coloc_done													ENSG00000158792	Skin_Not_Sun_Exposed_Suprapubic	16	89696365	89701705	protein_coding	SPATA2L	cis
DPEP1_CHMP1A_SPATA33	GTEXv8	16	89129809	90129809	Zn_meta_analysis_colaus_SKIPOGH_GCKD38_allcov_processed.tsv.gz_subset.tsv.gz	10.4558	GTEx_Analysis_v8_QTLs-GTEx_Analysis_v8_EUR_eQTL_all_associations-Thyroid.v8.EUR.allpairs.chr16.parquet.bed.gz_ENSG00000158792.15	6.42488	3230	5.69074e-08	0.00806755	1.21822e-06	0.171882	0.820049	chr16:89642272:T:G, chr16:89646766:C:T, chr16:89644712:C:T, chr16:89641688:G:A, chr16:89649867:C:A	0.10, 0.09, 0.08, 0.08, 0.07	1e-04, 1e-04, 1e-05	coloc_done													ENSG00000158792	Thyroid	16	89696365	89701705	protein_coding	SPATA2L	cis
DPEP1_CHMP1A_SPATA33	GTEXv8	16	89129809	90129809	Zn_meta_analysis_colaus_SKIPOGH_GCKD38_allcov_processed.tsv.gz_subset.tsv.gz	10.4558	GTEx_Analysis_v8_QTLs-GTEx_Analysis_v8_EUR_eQTL_all_associations-Cells_Cultured_fibroblasts.v8.EUR.allpairs.chr16.parquet.bed.gz_ENSG00000158792.15	10.0802	3230	1.84696e-11	2.61837e-06	2.60206e-06	0.368253	0.631742	chr16:89649240:G:A, chr16:89642272:T:G, chr16:89694084:C:G, chr16:89664419:T:C, chr16:89641688:G:A	0.11, 0.08, 0.07, 0.06, 0.06	1e-04, 1e-04, 1e-05	coloc_done													ENSG00000158792	Cells_Cultured_fibroblasts	16	89696365	89701705	protein_coding	SPATA2L	cis
DPEP1_CHMP1A_SPATA33	GTEXv8	16	89129809	90129809	Zn_meta_analysis_colaus_SKIPOGH_GCKD38_allcov_processed.tsv.gz_subset.tsv.gz	10.4558	GTEx_Analysis_v8_QTLs-GTEx_Analysis_v8_EUR_eQTL_all_associations-Stomach.v8.EUR.allpairs.chr16.parquet.bed.gz_ENSG00000158792.15	5.467	3230	1.22767e-07	0.0174042	1.2575e-06	0.177466	0.805129	chr16:89641816:T:G, chr16:89646766:C:T, chr16:89639923:A:AC, chr16:89641688:G:A, chr16:89643970:G:A	0.10, 0.08, 0.08, 0.07, 0.06	1e-04, 1e-04, 1e-05	coloc_done													ENSG00000158792	Stomach	16	89696365	89701705	protein_coding	SPATA2L	cis
DPEP1_CHMP1A_SPATA33	GTEXv8	16	89129809	90129809	Zn_meta_analysis_colaus_SKIPOGH_GCKD38_allcov_processed.tsv.gz_subset.tsv.gz	10.4558	GTEx_Analysis_v8_QTLs-GTEx_Analysis_v8_EUR_eQTL_all_associations-Heart_Left_Ventricle.v8.EUR.allpairs.chr16.parquet.bed.gz_ENSG00000158792.15	5.4312	3230	1.48872e-07	0.021105	1.23277e-06	0.173961	0.804933	chr16:89639923:A:AC, chr16:89634339:G:A, chr16:89629809:C:T, chr16:89642272:T:G, chr16:89641816:T:G	0.11, 0.09, 0.06, 0.05, 0.04	1e-04, 1e-04, 1e-05	coloc_done													ENSG00000158792	Heart_Left_Ventricle	16	89696365	89701705	protein_coding	SPATA2L	cis
DPEP1_CHMP1A_SPATA33	GTEXv8	16	89129809	90129809	Zn_meta_analysis_colaus_SKIPOGH_GCKD38_allcov_processed.tsv.gz_subset.tsv.gz	10.4558	GTEx_Analysis_v8_QTLs-GTEx_Analysis_v8_EUR_eQTL_all_associations-Artery_Tibial.v8.EUR.allpairs.chr16.parquet.bed.gz_ENSG00000158792.15	12.3214	3230	1.56123e-13	2.2133e-08	2.67711e-06	0.378903	0.621094	chr16:89694084:C:G, chr16:89642272:T:G, chr16:89646766:C:T, chr16:89641688:G:A, chr16:89643970:G:A	0.55, 0.06, 0.06, 0.05, 0.04	1e-04, 1e-04, 1e-05	coloc_done													ENSG00000158792	Artery_Tibial	16	89696365	89701705	protein_coding	SPATA2L	cis
DPEP1_CHMP1A_SPATA33	GTEXv8	16	89129809	90129809	Zn_meta_analysis_colaus_SKIPOGH_GCKD38_allcov_processed.tsv.gz_subset.tsv.gz	10.4558	GTEx_Analysis_v8_QTLs-GTEx_Analysis_v8_EUR_eQTL_all_associations-Esophagus_Mucosa.v8.EUR.allpairs.chr16.parquet.bed.gz_ENSG00000158792.15	10.1774	3230	1.47257e-11	2.08761e-06	2.96302e-06	0.419476	0.580519	chr16:89646766:C:T, chr16:89642272:T:G, chr16:89649867:C:A, chr16:89673877:C:G, chr16:89641688:G:A	0.11, 0.10, 0.09, 0.08, 0.07	1e-04, 1e-04, 1e-05	coloc_done													ENSG00000158792	Esophagus_Mucosa	16	89696365	89701705	protein_coding	SPATA2L	cis
DPEP1_CHMP1A_SPATA33	GTEXv8	16	89129809	90129809	Zn_meta_analysis_colaus_SKIPOGH_GCKD38_allcov_processed.tsv.gz_subset.tsv.gz	10.4558	GTEx_Analysis_v8_QTLs-GTEx_Analysis_v8_EUR_eQTL_all_associations-Brain_Caudate_basal_ganglia.v8.EUR.allpairs.chr16.parquet.bed.gz_ENSG00000167523.13	6.82581	3230	6.65297e-09	0.000943167	1.6662e-06	0.235448	0.763607	chr16:89632344:C:T, chr16:89631875:A:G, chr16:89631217:C:T, chr16:89631662:C:T, chr16:89639923:A:AC	0.19, 0.19, 0.12, 0.11, 0.07	1e-04, 1e-04, 1e-05	coloc_done													ENSG00000167523	Brain_Caudate_basal_ganglia	16	89657846	89671272	protein_coding	SPATA33	cis
DPEP1_CHMP1A_SPATA33	GTEXv8	16	89129809	90129809	Zn_meta_analysis_colaus_SKIPOGH_GCKD38_allcov_processed.tsv.gz_subset.tsv.gz	10.4558	GTEx_Analysis_v8_QTLs-GTEx_Analysis_v8_EUR_eQTL_all_associations-Brain_Cortex.v8.EUR.allpairs.chr16.parquet.bed.gz_ENSG00000167523.13	12.8872	3230	2.94679e-15	4.17755e-10	3.27451e-06	0.463679	0.536318	chr16:89639923:A:AC, chr16:89646481:C:T, chr16:89641816:T:G, chr16:89643970:G:A, chr16:89632344:C:T	0.35, 0.23, 0.17, 0.13, 0.02	1e-04, 1e-04, 1e-05	coloc_done													ENSG00000167523	Brain_Cortex	16	89657846	89671272	protein_coding	SPATA33	cis
DPEP1_CHMP1A_SPATA33	GTEXv8	16	89129809	90129809	Zn_meta_analysis_colaus_SKIPOGH_GCKD38_allcov_processed.tsv.gz_subset.tsv.gz	10.4558	GTEx_Analysis_v8_QTLs-GTEx_Analysis_v8_EUR_eQTL_all_associations-Brain_Hippocampus.v8.EUR.allpairs.chr16.parquet.bed.gz_ENSG00000167523.13	6.92129	3229	1.32983e-09	0.000188524	2.77243e-07	0.0383423	0.961469	chr16:89643970:G:A, chr16:89639923:A:AC, chr16:89632344:C:T, chr16:89631875:A:G, chr16:89631662:C:T	0.16, 0.12, 0.07, 0.07, 0.06	1e-04, 1e-04, 1e-05	coloc_done													ENSG00000167523	Brain_Hippocampus	16	89657846	89671272	protein_coding	SPATA33	cis
DPEP1_CHMP1A_SPATA33	GTEXv8	16	89129809	90129809	Zn_meta_analysis_colaus_SKIPOGH_GCKD38_allcov_processed.tsv.gz_subset.tsv.gz	10.4558	GTEx_Analysis_v8_QTLs-GTEx_Analysis_v8_EUR_eQTL_all_associations-Skin_Not_Sun_Exposed_Suprapubic.v8.EUR.allpairs.chr16.parquet.bed.gz_ENSG00000167523.13	6.54031	3230	5.10932e-09	0.000724329	4.94107e-07	0.0691176	0.930158	chr16:89664419:T:C, chr16:89665616:A:T, chr16:89663166:T:G, chr16:89663906:C:T, chr16:89629809:C:T	0.10, 0.08, 0.08, 0.07, 0.07	1e-04, 1e-04, 1e-05	coloc_done													ENSG00000167523	Skin_Not_Sun_Exposed_Suprapubic	16	89657846	89671272	protein_coding	SPATA33	cis
DPEP1_CHMP1A_SPATA33	GTEXv8	16	89129809	90129809	Zn_meta_analysis_colaus_SKIPOGH_GCKD38_allcov_processed.tsv.gz_subset.tsv.gz	10.4558	GTEx_Analysis_v8_QTLs-GTEx_Analysis_v8_EUR_eQTL_all_associations-Muscle_Skeletal.v8.EUR.allpairs.chr16.parquet.bed.gz_ENSG00000167523.13	10.4108	3230	1.21315e-12	1.71984e-07	5.33385e-07	0.0746906	0.925309	chr16:89629809:C:T, chr16:89664419:T:C, chr16:89634339:G:A, chr16:89663166:T:G, chr16:89665616:A:T	0.18, 0.08, 0.07, 0.06, 0.06	1e-04, 1e-04, 1e-05	coloc_done													ENSG00000167523	Muscle_Skeletal	16	89657846	89671272	protein_coding	SPATA33	cis
DPEP1_CHMP1A_SPATA33	GTEXv8	16	89129809	90129809	Zn_meta_analysis_colaus_SKIPOGH_GCKD38_allcov_processed.tsv.gz_subset.tsv.gz	10.4558	GTEx_Analysis_v8_QTLs-GTEx_Analysis_v8_EUR_eQTL_all_associations-Brain_Anterior_cingulate_cortex_BA24.v8.EUR.allpairs.chr16.parquet.bed.gz_ENSG00000167523.13	8.25874	3230	4.02737e-11	5.70945e-06	3.86455e-07	0.0538401	0.946154	chr16:89632344:C:T, chr16:89639923:A:AC, chr16:89631875:A:G, chr16:89641816:T:G, chr16:89631662:C:T	0.40, 0.21, 0.08, 0.08, 0.07	1e-04, 1e-04, 1e-05	coloc_done													ENSG00000167523	Brain_Anterior_cingulate_cortex_BA24	16	89657846	89671272	protein_coding	SPATA33	cis
DPEP1_CHMP1A_SPATA33	GTEXv8	16	89129809	90129809	Zn_meta_analysis_colaus_SKIPOGH_GCKD38_allcov_processed.tsv.gz_subset.tsv.gz	10.4558	GTEx_Analysis_v8_QTLs-GTEx_Analysis_v8_EUR_eQTL_all_associations-Whole_Blood.v8.EUR.allpairs.chr16.parquet.bed.gz_ENSG00000167523.13	14.2118	3230	1.36265e-16	1.93178e-11	3.91371e-07	0.0545377	0.945462	chr16:89629809:C:T, chr16:89635716:C:G, chr16:89631384:C:A, chr16:89634339:G:A, chr16:89635796:G:A	0.45, 0.10, 0.08, 0.06, 0.04	1e-04, 1e-04, 1e-05	coloc_done													ENSG00000167523	Whole_Blood	16	89657846	89671272	protein_coding	SPATA33	cis
DPEP1_CHMP1A_SPATA33	GTEXv8	16	89129809	90129809	Zn_meta_analysis_colaus_SKIPOGH_GCKD38_allcov_processed.tsv.gz_subset.tsv.gz	10.4558	GTEx_Analysis_v8_QTLs-GTEx_Analysis_v8_EUR_eQTL_all_associations-Brain_Cerebellar_Hemisphere.v8.EUR.allpairs.chr16.parquet.bed.gz_ENSG00000167523.13	7.52599	3226	1.88764e-09	0.000267604	1.15657e-06	0.163126	0.836605	chr16:89631662:C:T, chr16:89639923:A:AC, chr16:89631875:A:G, chr16:89649240:G:A, chr16:89629809:C:T	0.09, 0.09, 0.08, 0.07, 0.06	1e-04, 1e-04, 1e-05	coloc_done													ENSG00000167523	Brain_Cerebellar_Hemisphere	16	89657846	89671272	protein_coding	SPATA33	cis
DPEP1_CHMP1A_SPATA33	GTEXv8	16	89129809	90129809	Zn_meta_analysis_colaus_SKIPOGH_GCKD38_allcov_processed.tsv.gz_subset.tsv.gz	10.4558	GTEx_Analysis_v8_QTLs-GTEx_Analysis_v8_EUR_eQTL_all_associations-Esophagus_Mucosa.v8.EUR.allpairs.chr16.parquet.bed.gz_ENSG00000167523.13	6.72117	3230	1.40501e-09	0.000199183	3.51246e-07	0.0488439	0.950957	chr16:89639923:A:AC, chr16:89646766:C:T, chr16:89646481:C:T, chr16:89664419:T:C, chr16:89641816:T:G	0.23, 0.09, 0.07, 0.06, 0.06	1e-04, 1e-04, 1e-05	coloc_done													ENSG00000167523	Esophagus_Mucosa	16	89657846	89671272	protein_coding	SPATA33	cis
DPEP1_CHMP1A_SPATA33	GTEXv8	16	89129809	90129809	Zn_meta_analysis_colaus_SKIPOGH_GCKD38_allcov_processed.tsv.gz_subset.tsv.gz	10.4558	GTEx_Analysis_v8_QTLs-GTEx_Analysis_v8_EUR_eQTL_all_associations-Adipose_Subcutaneous.v8.EUR.allpairs.chr16.parquet.bed.gz_ENSG00000167523.13	7.44708	3230	4.26902e-10	6.05203e-05	4.035e-07	0.056259	0.94368	chr16:89639923:A:AC, chr16:89664419:T:C, chr16:89649867:C:A, chr16:89646766:C:T, chr16:89663166:T:G	0.17, 0.09, 0.08, 0.07, 0.07	1e-04, 1e-04, 1e-05	coloc_done													ENSG00000167523	Adipose_Subcutaneous	16	89657846	89671272	protein_coding	SPATA33	cis
DPEP1_CHMP1A_SPATA33	GTEXv8	16	89129809	90129809	Zn_meta_analysis_colaus_SKIPOGH_GCKD38_allcov_processed.tsv.gz_subset.tsv.gz	10.4558	GTEx_Analysis_v8_QTLs-GTEx_Analysis_v8_EUR_eQTL_all_associations-Brain_Cerebellum.v8.EUR.allpairs.chr16.parquet.bed.gz_ENSG00000167523.13	7.98143	3230	1.05293e-10	1.4927e-05	2.02592e-07	0.0277485	0.972236	chr16:89639923:A:AC, chr16:89641816:T:G, chr16:89646481:C:T, chr16:89643970:G:A, chr16:89642272:T:G	0.47, 0.18, 0.04, 0.03, 0.03	1e-04, 1e-04, 1e-05	coloc_done													ENSG00000167523	Brain_Cerebellum	16	89657846	89671272	protein_coding	SPATA33	cis
DPEP1_CHMP1A_SPATA33	GTEXv8	16	89129809	90129809	Zn_meta_analysis_colaus_SKIPOGH_GCKD38_allcov_processed.tsv.gz_subset.tsv.gz	10.4558	GTEx_Analysis_v8_QTLs-GTEx_Analysis_v8_EUR_eQTL_all_associations-Small_Intestine_Terminal_Ileum.v8.EUR.allpairs.chr16.parquet.bed.gz_ENSG00000167523.13	6.93994	3230	7.00196e-08	0.00992642	6.25749e-07	0.0878078	0.902265	chr16:89629809:C:T, chr16:89634339:G:A, chr16:89639923:A:AC, chr16:89632344:C:T, chr16:89631875:A:G	0.12, 0.09, 0.08, 0.06, 0.06	1e-04, 1e-04, 1e-05	coloc_done													ENSG00000167523	Small_Intestine_Terminal_Ileum	16	89657846	89671272	protein_coding	SPATA33	cis
DPEP1_CHMP1A_SPATA33	GTEXv8	16	89129809	90129809	Zn_meta_analysis_colaus_SKIPOGH_GCKD38_allcov_processed.tsv.gz_subset.tsv.gz	10.4558	GTEx_Analysis_v8_QTLs-GTEx_Analysis_v8_EUR_eQTL_all_associations-Esophagus_Gastroesophageal_Junction.v8.EUR.allpairs.chr16.parquet.bed.gz_ENSG00000167523.13	5.33727	3230	2.63066e-08	0.00372939	4.00275e-07	0.0558051	0.940465	chr16:89646766:C:T, chr16:89643970:G:A, chr16:89639923:A:AC, chr16:89642272:T:G, chr16:89641688:G:A	0.10, 0.09, 0.08, 0.07, 0.05	1e-04, 1e-04, 1e-05	coloc_done													ENSG00000167523	Esophagus_Gastroesophageal_Junction	16	89657846	89671272	protein_coding	SPATA33	cis
DPEP1_CHMP1A_SPATA33	GTEXv8	16	89129809	90129809	Zn_meta_analysis_colaus_SKIPOGH_GCKD38_allcov_processed.tsv.gz_subset.tsv.gz	10.4558	GTEx_Analysis_v8_QTLs-GTEx_Analysis_v8_EUR_eQTL_all_associations-Brain_Spinal_cord_cervical_c-1.v8.EUR.allpairs.chr16.parquet.bed.gz_ENSG00000167523.13	5.48869	3198	3.71464e-07	0.052661	9.22638e-07	0.129982	0.817356	chr16:89629809:C:T, chr16:89632344:C:T, chr16:89631217:C:T, chr16:89631662:C:T, chr16:89631875:A:G	0.13, 0.10, 0.09, 0.09, 0.09	1e-04, 1e-04, 1e-05	coloc_done													ENSG00000167523	Brain_Spinal_cord_cervical_c-1	16	89657846	89671272	protein_coding	SPATA33	cis
DPEP1_CHMP1A_SPATA33	GTEXv8	16	89129809	90129809	Zn_meta_analysis_colaus_SKIPOGH_GCKD38_allcov_processed.tsv.gz_subset.tsv.gz	10.4558	GTEx_Analysis_v8_QTLs-GTEx_Analysis_v8_EUR_eQTL_all_associations-Brain_Frontal_Cortex_BA9.v8.EUR.allpairs.chr16.parquet.bed.gz_ENSG00000167523.13	6.82721	3230	2.02535e-09	0.000287126	4.15553e-07	0.0579696	0.941743	chr16:89639923:A:AC, chr16:89643970:G:A, chr16:89641816:T:G, chr16:89646481:C:T, chr16:89632344:C:T	0.25, 0.25, 0.10, 0.07, 0.04	1e-04, 1e-04, 1e-05	coloc_done													ENSG00000167523	Brain_Frontal_Cortex_BA9	16	89657846	89671272	protein_coding	SPATA33	cis
DPEP1_CHMP1A_SPATA33	GTEXv8	16	89129809	90129809	Zn_meta_analysis_colaus_SKIPOGH_GCKD38_allcov_processed.tsv.gz_subset.tsv.gz	10.4558	GTEx_Analysis_v8_QTLs-GTEx_Analysis_v8_EUR_eQTL_all_associations-Adipose_Visceral_Omentum.v8.EUR.allpairs.chr16.parquet.bed.gz_ENSG00000167523.13	9.65986	3230	9.91379e-11	1.40544e-05	2.06574e-06	0.292145	0.707839	chr16:89649867:C:A, chr16:89642272:T:G, chr16:89646766:C:T, chr16:89641688:G:A, chr16:89643970:G:A	0.13, 0.08, 0.08, 0.07, 0.06	1e-04, 1e-04, 1e-05	coloc_done													ENSG00000167523	Adipose_Visceral_Omentum	16	89657846	89671272	protein_coding	SPATA33	cis
DPEP1_CHMP1A_SPATA33	Icelanders_pGWAS	16	89129809	90129809	Zn_meta_analysis_colaus_SKIPOGH_GCKD38_allcov_processed.tsv.gz_subset.tsv.gz	10.4558	7127_3_APOA2_Apo_A_II.txt.gz	6.32175	3307	4.47697e-07	0.0590746	3.07349e-06	0.405112	0.53581	chr16:89674465:G:A, chr16:89624734:T:C, chr16:89639923:A:AC, chr16:89646766:C:T, chr16:89643970:G:A	0.82, 0.07, 0.01, 7.0e-03, 6.5e-03	1e-04, 8.24878330446259e-05, 1e-05	coloc_done																					7127_3	Apo A-II	Apolipoprotein A-II	APOA2	P02652	Protein	ENSG00000158874	1	161222291	161223627	trans
DPEP1_CHMP1A_SPATA33	Icelanders_pGWAS	16	89129809	90129809	Zn_meta_analysis_colaus_SKIPOGH_GCKD38_allcov_processed.tsv.gz_subset.tsv.gz	10.4558	8794_13_DPEP1_DPEP1.txt.gz	Inf	3307	0	0	3.50075e-06	0.461487	0.538509	chr16:89624734:T:C, chr16:89674465:G:A, chr16:89668423:A:G, chr16:89668380:C:T, chr16:89662919:G:A	1.00, 5.9e-43, 2.5e-91, 2.4e-91, 4.1e-98	1e-04, 8.24878330446259e-05, 1e-05	coloc_done																					8794_13	DPEP1	Dipeptidase 1	DPEP1	P16444	Protein	ENSG00000015413	16	89613307	89641539	cis
DPEP1_CHMP1A_SPATA33	Icelanders_pGWAS	16	89129809	90129809	Zn_meta_analysis_colaus_SKIPOGH_GCKD38_allcov_processed.tsv.gz_subset.tsv.gz	10.4558	15522_2_GLIPR2_GAPR1.txt.gz	9.61943	3307	1.23907e-10	1.63498e-05	1.62628e-06	0.213943	0.78604	chr16:89674465:G:A, chr16:89624734:T:C, chr16:89639923:A:AC, chr16:89641816:T:G, chr16:89669515:G:C	0.93, 0.04, 0.01, 3.3e-03, 3.2e-03	1e-04, 8.24878330446259e-05, 1e-05	coloc_done																					15522_2	GAPR1	Golgi-associated plant pathogenesis-related protein 1	GLIPR2	Q9H4G4	Protein	ENSG00000122694	9	36136535	36163912	trans
DPEP1_CHMP1A_SPATA33	Icelanders_pGWAS	16	89129809	90129809	Zn_meta_analysis_colaus_SKIPOGH_GCKD38_allcov_processed.tsv.gz_subset.tsv.gz	10.4558	4234_8_IL1RL1_IL_1_R4.txt.gz	5.32094	3307	4.77322e-07	0.0629837	9.37063e-07	0.122976	0.814039	chr16:89639923:A:AC, chr16:89641816:T:G, chr16:89646481:C:T, chr16:89643970:G:A, chr16:89674465:G:A	0.46, 0.11, 0.07, 0.07, 0.03	1e-04, 8.24878330446259e-05, 1e-05	coloc_done																					4234_8	IL-1 R4	Interleukin-1 receptor-like 1	IL1RL1	Q01638	Protein	ENSG00000115602	2	102311562	102352355	trans
DPEP1_CHMP1A_SPATA33	Icelanders_pGWAS	16	89129809	90129809	Zn_meta_analysis_colaus_SKIPOGH_GCKD38_allcov_processed.tsv.gz_subset.tsv.gz	10.4558	14615_46_KRTAP2_4_KRA24.txt.gz	14.1107	3307	2.7547e-14	3.63489e-09	3.32476e-06	0.438246	0.561751	chr16:89674465:G:A, chr16:89689941:C:T, chr16:89690791:C:T, chr16:89624734:T:C, chr16:89669515:G:C	0.98, 6.7e-03, 2.7e-03, 2.5e-03, 9.8e-04	1e-04, 8.24878330446259e-05, 1e-05	coloc_done																					14615_46	KRA24	Keratin-associated protein 2-4	KRTAP2-4	Q9BYR9	Protein	ENSG00000263091	17	41065115	41065878	trans
DPEP1_CHMP1A_SPATA33	Icelanders_pGWAS	16	89129809	90129809	Zn_meta_analysis_colaus_SKIPOGH_GCKD38_allcov_processed.tsv.gz_subset.tsv.gz	10.4558	2730_58_MICA_MICA.txt.gz	7.18735	3307	3.75288e-09	0.000495201	3.7515e-07	0.0487175	0.950787	chr16:89639923:A:AC, chr16:89641816:T:G, chr16:89646481:C:T, chr16:89641688:G:A, chr16:89646766:C:T	0.47, 0.14, 0.05, 0.03, 0.03	1e-04, 8.24878330446259e-05, 1e-05	coloc_done																					2730_58	MICA	MHC class I polypeptide-related sequence A	MICA	Q29983	Protein	ENSG00000183214	6	31400710	31415314	trans
DPEP1_CHMP1A_SPATA33	Icelanders_pGWAS	16	89129809	90129809	Zn_meta_analysis_colaus_SKIPOGH_GCKD38_allcov_processed.tsv.gz_subset.tsv.gz	10.4558	10514_5_PTGDS_PGD2_synthase.txt.gz	6.25477	3307	3.99686e-07	0.0527395	3.17369e-06	0.418338	0.528918	chr16:89674465:G:A, chr16:89639923:A:AC, chr16:89669515:G:C, chr16:89643970:G:A, chr16:89646766:C:T	0.86, 0.02, 0.01, 8.1e-03, 7.1e-03	1e-04, 8.24878330446259e-05, 1e-05	coloc_done																					10514_5	PGD2 synthase	Prostaglandin-H2 D-isomerase	PTGDS	P41222	Protein	ENSG00000107317	9	136977503	136981741	trans
DPEP1_CHMP1A_SPATA33	Icelanders_pGWAS	16	89129809	90129809	Zn_meta_analysis_colaus_SKIPOGH_GCKD38_allcov_processed.tsv.gz_subset.tsv.gz	10.4558	5954_62_PTH_PTH.txt.gz	7.64455	3307	1.61311e-08	0.00212854	5.96018e-07	0.0778871	0.919984	chr16:89629809:C:T, chr16:89631217:C:T, chr16:89631384:C:A, chr16:89632344:C:T, chr16:89639923:A:AC	0.39, 0.19, 0.07, 0.07, 0.05	1e-04, 8.24878330446259e-05, 1e-05	coloc_done																					5954_62	PTH	Parathyroid hormone	PTH	P01270	Protein	ENSG00000152266	11	13492053	13496180	trans
DPEP1_CHMP1A_SPATA33	Icelanders_pGWAS	16	89129809	90129809	Zn_meta_analysis_colaus_SKIPOGH_GCKD38_allcov_processed.tsv.gz_subset.tsv.gz	10.4558	5132_71_IL27RA_TCCR.txt.gz	5.22841	3307	4.87738e-07	0.0643582	6.52615e-07	0.0854126	0.850228	chr16:89639923:A:AC, chr16:89674465:G:A, chr16:89646766:C:T, chr16:89641688:G:A, chr16:89643970:G:A	0.18, 0.09, 0.08, 0.05, 0.05	1e-04, 8.24878330446259e-05, 1e-05	coloc_done																					5132_71	TCCR	Interleukin-27 receptor subunit alpha	IL27RA	Q6UWB1	Protein	ENSG00000104998	19	14031761	14053217	trans
DPEP1_CHMP1A_SPATA33	Icelanders_pGWAS	16	89129809	90129809	Zn_meta_analysis_colaus_SKIPOGH_GCKD38_allcov_processed.tsv.gz_subset.tsv.gz	10.4558	18864_7_PRSS3_TRY3.txt.gz	6.41094	3307	9.15195e-08	0.0120762	8.65797e-07	0.113523	0.8744	chr16:89646766:C:T, chr16:89641688:G:A, chr16:89641884:C:G, chr16:89642611:G:A, chr16:89644712:C:T	0.13, 0.10, 0.08, 0.07, 0.05	1e-04, 8.24878330446259e-05, 1e-05	coloc_done																					18864_7	TRY3	Trypsin-3	PRSS3	P35030	Protein	ENSG00000010438	9	33750678	33799230	trans
DPEP1_CHMP1A_SPATA33	Icelanders_pGWAS	16	89129809	90129809	Zn_meta_analysis_colaus_SKIPOGH_GCKD38_allcov_processed.tsv.gz_subset.tsv.gz	10.4558	2597_8_VEGFA_VEGF.txt.gz	5.57725	3307	3.92883e-07	0.0518418	5.37699e-07	0.0702264	0.877931	chr16:89646766:C:T, chr16:89639923:A:AC, chr16:89643970:G:A, chr16:89649867:C:A, chr16:89629809:C:T	0.10, 0.10, 0.08, 0.07, 0.07	1e-04, 8.24878330446259e-05, 1e-05	coloc_done																					2597_8	VEGF	Vascular endothelial growth factor A	VEGFA	P15692	Protein	ENSG00000112715	6	43770208	43786486	trans
DPEP1_CHMP1A_SPATA33	Kidney_eQTL	16	89129809	90129809	Zn_meta_analysis_colaus_SKIPOGH_GCKD38_allcov_processed.tsv.gz_subset.tsv.gz	10.4558	eQTLs.meta.hg38_form.txt.gz_ENSG00000131165	20.3868	2353	3.98737e-21	5.03873e-16	4.28695e-07	0.0532262	0.946773	chr16:89674465:G:A, chr16:89631384:C:A, chr16:89641816:T:G, chr16:89651303:G:A, chr16:89646766:C:T	0.98, 0.01, 3.7e-03, 1.5e-03, 9.0e-04	1e-04, 1e-04, 1e-05	coloc_done
DPEP1_CHMP1A_SPATA33	Kidney_eQTL	16	89129809	90129809	Zn_meta_analysis_colaus_SKIPOGH_GCKD38_allcov_processed.tsv.gz_subset.tsv.gz	10.4558	eQTLs.meta.hg38_form.txt.gz_ENSG00000015413	62.5252	2353	5.98307e-62	7.56064e-57	2.95783e-07	0.0364136	0.963586	chr16:89633120:A:G, chr16:89633256:C:A, chr16:89631875:A:G, chr16:89632344:C:T, chr16:89631662:C:T	1.00, 9.4e-04, 6.7e-05, 3.6e-05, 2.6e-05	1e-04, 1e-04, 1e-05	coloc_done
DPEP1_CHMP1A_SPATA33	Kidney_eQTL	16	89129809	90129809	Zn_meta_analysis_colaus_SKIPOGH_GCKD38_allcov_processed.tsv.gz_subset.tsv.gz	10.4558	eQTLs.meta.hg38_form.txt.gz_ENSG00000260259	20.1161	2342	5.41814e-16	6.84674e-11	9.05277e-07	0.113511	0.886488	chr16:89649867:C:A, chr16:89649240:G:A, chr16:89665616:A:T, chr16:89661275:G:A, chr16:89663906:C:T	0.15, 0.14, 0.10, 0.08, 0.06	1e-04, 1e-04, 1e-05	coloc_done
DPEP1_CHMP1A_SPATA33	Kidney_eQTL	16	89129809	90129809	Zn_meta_analysis_colaus_SKIPOGH_GCKD38_allcov_processed.tsv.gz_subset.tsv.gz	10.4558	eQTLs.meta.hg38_form.txt.gz_ENSG00000158792	5.04345	2351	1.03063e-07	0.0130238	3.17064e-07	0.0391186	0.947857	chr16:89631217:C:T, chr16:89632344:C:T, chr16:89631875:A:G, chr16:89631662:C:T, chr16:89631384:C:A	0.21, 0.12, 0.10, 0.10, 0.10	1e-04, 1e-04, 1e-05	coloc_done
DPEP1_CHMP1A_SPATA33	UKB_PPP_EUR	16	89129809	90129809	Zn_meta_analysis_colaus_SKIPOGH_GCKD38_allcov_processed.tsv.gz_subset.tsv.gz	10.4558	ADAMTS15_Q8TE58_OID21275_v1_Oncology.txt.gz	10.2156	3576	1.4031e-11	2.06625e-06	2.23773e-07	0.0319855	0.968012	chr16:89639923:A:AC, chr16:89642272:T:G, chr16:89641595:T:A, chr16:89646766:C:T, chr16:89629809:C:T	0.19, 0.09, 0.08, 0.08, 0.07	1e-04, 1e-04, 1e-05	coloc_done
DPEP1_CHMP1A_SPATA33	UKB_PPP_EUR	16	89129809	90129809	Zn_meta_analysis_colaus_SKIPOGH_GCKD38_allcov_processed.tsv.gz_subset.tsv.gz	10.4558	ADAMTSL4_Q6UY14_OID30275_v1_Cardiometabolic_II.txt.gz	5.60847	3576	1.49975e-06	0.220858	5.88021e-07	0.0859007	0.69324	chr16:89639923:A:AC, chr16:89629809:C:T, chr16:89642272:T:G, chr16:89646766:C:T, chr16:89643970:G:A	0.22, 0.07, 0.06, 0.06, 0.05	1e-04, 1e-04, 1e-05	coloc_done
DPEP1_CHMP1A_SPATA33	UKB_PPP_EUR	16	89129809	90129809	Zn_meta_analysis_colaus_SKIPOGH_GCKD38_allcov_processed.tsv.gz_subset.tsv.gz	10.4558	ADGRE1_Q14246_OID31483_v1_Oncology_II.txt.gz	5.98173	3576	1.40087e-07	0.0206296	1.26449e-06	0.185418	0.793951	chr16:89629809:C:T, chr16:89649867:C:A, chr16:89639923:A:AC, chr16:89646766:C:T, chr16:89631217:C:T	0.11, 0.06, 0.06, 0.06, 0.05	1e-04, 1e-04, 1e-05	coloc_done
DPEP1_CHMP1A_SPATA33	UKB_PPP_EUR	16	89129809	90129809	Zn_meta_analysis_colaus_SKIPOGH_GCKD38_allcov_processed.tsv.gz_subset.tsv.gz	10.4558	ADGRE2_Q9UHX3_OID20755_v1_Inflammation.txt.gz	7.42293	3576	1.67661e-08	0.00246902	2.03036e-06	0.298299	0.69923	chr16:89629809:C:T, chr16:89631217:C:T, chr16:89639923:A:AC, chr16:89631875:A:G, chr16:89631662:C:T	0.18, 0.10, 0.09, 0.07, 0.06	1e-04, 1e-04, 1e-05	coloc_done
DPEP1_CHMP1A_SPATA33	UKB_PPP_EUR	16	89129809	90129809	Zn_meta_analysis_colaus_SKIPOGH_GCKD38_allcov_processed.tsv.gz_subset.tsv.gz	10.4558	ADGRE5_P48960_OID20260_v1_Cardiometabolic.txt.gz	9.1803	3576	6.79543e-11	1.00072e-05	5.88666e-07	0.0857746	0.914215	chr16:89629809:C:T, chr16:89631217:C:T, chr16:89631384:C:A, chr16:89631875:A:G, chr16:89639923:A:AC	0.32, 0.17, 0.04, 0.04, 0.04	1e-04, 1e-04, 1e-05	coloc_done
DPEP1_CHMP1A_SPATA33	UKB_PPP_EUR	16	89129809	90129809	Zn_meta_analysis_colaus_SKIPOGH_GCKD38_allcov_processed.tsv.gz_subset.tsv.gz	10.4558	ADM_P35318_OID21467_v1_Oncology.txt.gz	5.10976	3576	4.18055e-07	0.0615642	1.43824e-06	0.211073	0.727361	chr16:89646766:C:T, chr16:89642272:T:G, chr16:89639923:A:AC, chr16:89629809:C:T, chr16:89641688:G:A	0.07, 0.07, 0.07, 0.07, 0.05	1e-04, 1e-04, 1e-05	coloc_done
DPEP1_CHMP1A_SPATA33	UKB_PPP_EUR	16	89129809	90129809	Zn_meta_analysis_colaus_SKIPOGH_GCKD38_allcov_processed.tsv.gz_subset.tsv.gz	10.4558	AHNAK_Q09666_OID30260_v1_Cardiometabolic_II.txt.gz	8.03768	3576	4.24171e-10	6.24648e-05	2.41166e-07	0.0345495	0.965388	chr16:89629809:C:T, chr16:89631217:C:T, chr16:89639923:A:AC, chr16:89631384:C:A, chr16:89642272:T:G	0.34, 0.18, 0.06, 0.05, 0.02	1e-04, 1e-04, 1e-05	coloc_done
DPEP1_CHMP1A_SPATA33	UKB_PPP_EUR	16	89129809	90129809	Zn_meta_analysis_colaus_SKIPOGH_GCKD38_allcov_processed.tsv.gz_subset.tsv.gz	10.4558	AMBP_P02760_OID21413_v1_Oncology.txt.gz	8.16181	3576	4.19751e-09	0.000618139	5.91799e-07	0.0862371	0.913144	chr16:89674465:G:A, chr16:89629809:C:T, chr16:89639923:A:AC, chr16:89646766:C:T, chr16:89631217:C:T	0.90, 0.02, 7.9e-03, 4.5e-03, 4.4e-03	1e-04, 1e-04, 1e-05	coloc_done
DPEP1_CHMP1A_SPATA33	UKB_PPP_EUR	16	89129809	90129809	Zn_meta_analysis_colaus_SKIPOGH_GCKD38_allcov_processed.tsv.gz_subset.tsv.gz	10.4558	ATRAID_Q6UW56_OID31451_v1_Oncology_II.txt.gz	5.87146	3576	5.2535e-07	0.0773648	6.23593e-07	0.0910007	0.831633	chr16:89674465:G:A, chr16:89629809:C:T, chr16:89639923:A:AC, chr16:89642272:T:G, chr16:89664419:T:C	0.77, 0.02, 0.01, 0.01, 0.01	1e-04, 1e-04, 1e-05	coloc_done
DPEP1_CHMP1A_SPATA33	UKB_PPP_EUR	16	89129809	90129809	Zn_meta_analysis_colaus_SKIPOGH_GCKD38_allcov_processed.tsv.gz_subset.tsv.gz	10.4558	AXL_P30530_OID20363_v1_Cardiometabolic.txt.gz	5.01161	3576	2.75182e-07	0.0405242	9.62023e-07	0.140852	0.818623	chr16:89649867:C:A, chr16:89639923:A:AC, chr16:89664419:T:C, chr16:89649240:G:A, chr16:89629809:C:T	0.08, 0.06, 0.05, 0.05, 0.05	1e-04, 1e-04, 1e-05	coloc_done
DPEP1_CHMP1A_SPATA33	UKB_PPP_EUR	16	89129809	90129809	Zn_meta_analysis_colaus_SKIPOGH_GCKD38_allcov_processed.tsv.gz_subset.tsv.gz	10.4558	BTN2A1_Q7KYR7_OID20713_v1_Inflammation.txt.gz	5.3298	3576	1.87258e-07	0.0275762	4.25105e-07	0.0616916	0.910732	chr16:89629809:C:T, chr16:89639923:A:AC, chr16:89631217:C:T, chr16:89641816:T:G, chr16:89646766:C:T	0.13, 0.11, 0.06, 0.06, 0.05	1e-04, 1e-04, 1e-05	coloc_done
DPEP1_CHMP1A_SPATA33	UKB_PPP_EUR	16	89129809	90129809	Zn_meta_analysis_colaus_SKIPOGH_GCKD38_allcov_processed.tsv.gz_subset.tsv.gz	10.4558	CA4_P22748_OID20241_v1_Cardiometabolic.txt.gz	7.3429	3576	5.92887e-09	0.000873104	3.34667e-07	0.0483333	0.950793	chr16:89646766:C:T, chr16:89642272:T:G, chr16:89639923:A:AC, chr16:89641595:T:A, chr16:89641688:G:A	0.09, 0.08, 0.06, 0.06, 0.05	1e-04, 1e-04, 1e-05	coloc_done
DPEP1_CHMP1A_SPATA33	UKB_PPP_EUR	16	89129809	90129809	Zn_meta_analysis_colaus_SKIPOGH_GCKD38_allcov_processed.tsv.gz_subset.tsv.gz	10.4558	CANT1_Q8WVQ1_OID20181_v1_Cardiometabolic.txt.gz	14.5668	3576	1.79954e-15	2.65006e-10	4.00693e-07	0.0580654	0.941934	chr16:89674465:G:A, chr16:89646766:C:T, chr16:89642272:T:G, chr16:89639923:A:AC, chr16:89641595:T:A	0.71, 0.04, 0.02, 0.02, 0.02	1e-04, 1e-04, 1e-05	coloc_done
DPEP1_CHMP1A_SPATA33	UKB_PPP_EUR	16	89129809	90129809	Zn_meta_analysis_colaus_SKIPOGH_GCKD38_allcov_processed.tsv.gz_subset.tsv.gz	10.4558	CCDC80_Q76M96_OID20226_v1_Cardiometabolic.txt.gz	6.54825	3576	8.64194e-07	0.127264	7.15037e-07	0.104531	0.768204	chr16:89674465:G:A, chr16:89639923:A:AC, chr16:89643970:G:A, chr16:89641816:T:G, chr16:89642272:T:G	0.79, 0.04, 0.01, 0.01, 0.01	1e-04, 1e-04, 1e-05	coloc_done
DPEP1_CHMP1A_SPATA33	UKB_PPP_EUR	16	89129809	90129809	Zn_meta_analysis_colaus_SKIPOGH_GCKD38_allcov_processed.tsv.gz_subset.tsv.gz	10.4558	CCL14_Q16627_OID20401_v1_Cardiometabolic.txt.gz	6.64778	3576	1.25912e-07	0.0185422	7.84939e-07	0.114726	0.866731	chr16:89629809:C:T, chr16:89639923:A:AC, chr16:89646766:C:T, chr16:89631217:C:T, chr16:89642272:T:G	0.11, 0.10, 0.05, 0.05, 0.04	1e-04, 1e-04, 1e-05	coloc_done
DPEP1_CHMP1A_SPATA33	UKB_PPP_EUR	16	89129809	90129809	Zn_meta_analysis_colaus_SKIPOGH_GCKD38_allcov_processed.tsv.gz_subset.tsv.gz	10.4558	CCL23_P55773_OID20693_v1_Inflammation.txt.gz	5.46369	3576	2.30958e-06	0.340116	7.88185e-07	0.115526	0.544355	chr16:89639923:A:AC, chr16:89642272:T:G, chr16:89629809:C:T, chr16:89646766:C:T, chr16:89641688:G:A	0.11, 0.09, 0.07, 0.07, 0.07	1e-04, 1e-04, 1e-05	coloc_done
DPEP1_CHMP1A_SPATA33	UKB_PPP_EUR	16	89129809	90129809	Zn_meta_analysis_colaus_SKIPOGH_GCKD38_allcov_processed.tsv.gz_subset.tsv.gz	10.4558	CCL3_P10147_OID20610_v1_Inflammation.txt.gz	5.52556	3576	1.18097e-07	0.0173914	5.3728e-07	0.0782173	0.904391	chr16:89642272:T:G, chr16:89646766:C:T, chr16:89641688:G:A, chr16:89629809:C:T, chr16:89639923:A:AC	0.10, 0.07, 0.07, 0.07, 0.07	1e-04, 1e-04, 1e-05	coloc_done
DPEP1_CHMP1A_SPATA33	UKB_PPP_EUR	16	89129809	90129809	Zn_meta_analysis_colaus_SKIPOGH_GCKD38_allcov_processed.tsv.gz_subset.tsv.gz	10.4558	CCN3_P48745_OID20299_v1_Cardiometabolic.txt.gz	5.15169	3576	1.88439e-06	0.277501	1.11174e-06	0.163158	0.559337	chr16:89674465:G:A, chr16:89629809:C:T, chr16:89639923:A:AC, chr16:89631217:C:T, chr16:89646766:C:T	0.36, 0.10, 0.05, 0.04, 0.03	1e-04, 1e-04, 1e-05	coloc_done
DPEP1_CHMP1A_SPATA33	UKB_PPP_EUR	16	89129809	90129809	Zn_meta_analysis_colaus_SKIPOGH_GCKD38_allcov_processed.tsv.gz_subset.tsv.gz	10.4558	CCN4_O95388_OID21444_v1_Oncology.txt.gz	5.47766	3576	6.3212e-07	0.093088	5.48391e-07	0.0799309	0.82698	chr16:89674465:G:A, chr16:89646766:C:T, chr16:89629809:C:T, chr16:89639923:A:AC, chr16:89642272:T:G	0.36, 0.06, 0.06, 0.04, 0.04	1e-04, 1e-04, 1e-05	coloc_done
DPEP1_CHMP1A_SPATA33	UKB_PPP_EUR	16	89129809	90129809	Zn_meta_analysis_colaus_SKIPOGH_GCKD38_allcov_processed.tsv.gz_subset.tsv.gz	10.4558	CD163_Q86VB7_OID20360_v1_Cardiometabolic.txt.gz	6.67922	3576	4.88771e-08	0.0071978	1.1772e-06	0.172538	0.820263	chr16:89639923:A:AC, chr16:89646766:C:T, chr16:89649867:C:A, chr16:89649240:G:A, chr16:89641816:T:G	0.10, 0.06, 0.06, 0.06, 0.05	1e-04, 1e-04, 1e-05	coloc_done
DPEP1_CHMP1A_SPATA33	UKB_PPP_EUR	16	89129809	90129809	Zn_meta_analysis_colaus_SKIPOGH_GCKD38_allcov_processed.tsv.gz_subset.tsv.gz	10.4558	CD274_Q9NZQ7_OID20966_v1_Neurology.txt.gz	5.80866	3576	4.51281e-08	0.00664571	5.09716e-07	0.0741432	0.91921	chr16:89639923:A:AC, chr16:89646766:C:T, chr16:89642272:T:G, chr16:89641595:T:A, chr16:89664419:T:C	0.08, 0.08, 0.07, 0.05, 0.05	1e-04, 1e-04, 1e-05	coloc_done
DPEP1_CHMP1A_SPATA33	UKB_PPP_EUR	16	89129809	90129809	Zn_meta_analysis_colaus_SKIPOGH_GCKD38_allcov_processed.tsv.gz_subset.tsv.gz	10.4558	CD300A_Q9UGN4_OID30576_v1_Inflammation_II.txt.gz	5.82392	3576	1.27802e-07	0.0188205	7.38879e-07	0.107937	0.873242	chr16:89639923:A:AC, chr16:89642272:T:G, chr16:89641816:T:G, chr16:89646766:C:T, chr16:89649867:C:A	0.10, 0.05, 0.05, 0.05, 0.05	1e-04, 1e-04, 1e-05	coloc_done
DPEP1_CHMP1A_SPATA33	UKB_PPP_EUR	16	89129809	90129809	Zn_meta_analysis_colaus_SKIPOGH_GCKD38_allcov_processed.tsv.gz_subset.tsv.gz	10.4558	CD300C_Q08708_OID21010_v1_Neurology.txt.gz	5.36235	3576	4.33057e-07	0.0637734	9.42514e-07	0.138	0.798226	chr16:89629809:C:T, chr16:89639923:A:AC, chr16:89631217:C:T, chr16:89642272:T:G, chr16:89649867:C:A	0.09, 0.09, 0.06, 0.05, 0.05	1e-04, 1e-04, 1e-05	coloc_done
DPEP1_CHMP1A_SPATA33	UKB_PPP_EUR	16	89129809	90129809	Zn_meta_analysis_colaus_SKIPOGH_GCKD38_allcov_processed.tsv.gz_subset.tsv.gz	10.4558	CD302_Q8IX05_OID21328_v1_Oncology.txt.gz	7.27841	3576	3.35672e-09	0.000494322	3.26271e-07	0.0470954	0.95241	chr16:89646766:C:T, chr16:89642272:T:G, chr16:89641595:T:A, chr16:89639923:A:AC, chr16:89629809:C:T	0.07, 0.06, 0.06, 0.06, 0.05	1e-04, 1e-04, 1e-05	coloc_done
DPEP1_CHMP1A_SPATA33	UKB_PPP_EUR	16	89129809	90129809	Zn_meta_analysis_colaus_SKIPOGH_GCKD38_allcov_processed.tsv.gz_subset.tsv.gz	10.4558	CD55_P08174_OID20377_v1_Cardiometabolic.txt.gz	8.80772	3576	3.36694e-09	0.000495827	5.81167e-07	0.0846697	0.914834	chr16:89674465:G:A, chr16:89629809:C:T, chr16:89639923:A:AC, chr16:89643970:G:A, chr16:89646766:C:T	0.80, 0.03, 0.02, 0.01, 9.5e-03	1e-04, 1e-04, 1e-05	coloc_done
DPEP1_CHMP1A_SPATA33	UKB_PPP_EUR	16	89129809	90129809	Zn_meta_analysis_colaus_SKIPOGH_GCKD38_allcov_processed.tsv.gz_subset.tsv.gz	10.4558	CD59_P13987_OID20339_v1_Cardiometabolic.txt.gz	8.3825	3576	3.90757e-10	5.75441e-05	3.45526e-07	0.0499332	0.950009	chr16:89629809:C:T, chr16:89631217:C:T, chr16:89639923:A:AC, chr16:89631384:C:A, chr16:89649867:C:A	0.29, 0.21, 0.07, 0.06, 0.02	1e-04, 1e-04, 1e-05	coloc_done
DPEP1_CHMP1A_SPATA33	UKB_PPP_EUR	16	89129809	90129809	Zn_meta_analysis_colaus_SKIPOGH_GCKD38_allcov_processed.tsv.gz_subset.tsv.gz	10.4558	CD72_P21854_OID30641_v1_Inflammation_II.txt.gz	5.60453	3576	4.8581e-07	0.0715419	6.4501e-07	0.094152	0.834305	chr16:89629809:C:T, chr16:89631217:C:T, chr16:89639923:A:AC, chr16:89631384:C:A, chr16:89641816:T:G	0.21, 0.16, 0.09, 0.05, 0.04	1e-04, 1e-04, 1e-05	coloc_done
DPEP1_CHMP1A_SPATA33	UKB_PPP_EUR	16	89129809	90129809	Zn_meta_analysis_colaus_SKIPOGH_GCKD38_allcov_processed.tsv.gz_subset.tsv.gz	10.4558	CD74_P04233_OID21040_v1_Neurology.txt.gz	5.14734	3576	7.36758e-07	0.108497	5.92393e-07	0.0864326	0.805069	chr16:89629809:C:T, chr16:89639923:A:AC, chr16:89631217:C:T, chr16:89642272:T:G, chr16:89631384:C:A	0.23, 0.11, 0.08, 0.04, 0.04	1e-04, 1e-04, 1e-05	coloc_done
DPEP1_CHMP1A_SPATA33	UKB_PPP_EUR	16	89129809	90129809	Zn_meta_analysis_colaus_SKIPOGH_GCKD38_allcov_processed.tsv.gz_subset.tsv.gz	10.4558	CD80_P33681_OID30291_v1_Cardiometabolic_II.txt.gz	5.78017	3576	2.25305e-07	0.0331792	1.06449e-06	0.155949	0.81087	chr16:89646766:C:T, chr16:89642272:T:G, chr16:89639923:A:AC, chr16:89641595:T:A, chr16:89641688:G:A	0.09, 0.08, 0.08, 0.07, 0.06	1e-04, 1e-04, 1e-05	coloc_done
DPEP1_CHMP1A_SPATA33	UKB_PPP_EUR	16	89129809	90129809	Zn_meta_analysis_colaus_SKIPOGH_GCKD38_allcov_processed.tsv.gz_subset.tsv.gz	10.4558	CD93_Q9NPY3_OID20397_v1_Cardiometabolic.txt.gz	5.00825	3576	2.11243e-06	0.311083	1.15475e-06	0.169533	0.519381	chr16:89629809:C:T, chr16:89674465:G:A, chr16:89631217:C:T, chr16:89639923:A:AC, chr16:89631384:C:A	0.21, 0.07, 0.07, 0.07, 0.04	1e-04, 1e-04, 1e-05	coloc_done
DPEP1_CHMP1A_SPATA33	UKB_PPP_EUR	16	89129809	90129809	Zn_meta_analysis_colaus_SKIPOGH_GCKD38_allcov_processed.tsv.gz_subset.tsv.gz	10.4558	CDH5_P33151_OID20243_v1_Cardiometabolic.txt.gz	6.13993	3576	7.46479e-08	0.0109929	9.37381e-07	0.13719	0.851816	chr16:89629809:C:T, chr16:89649867:C:A, chr16:89639923:A:AC, chr16:89646766:C:T, chr16:89649240:G:A	0.11, 0.06, 0.06, 0.05, 0.05	1e-04, 1e-04, 1e-05	coloc_done
DPEP1_CHMP1A_SPATA33	UKB_PPP_EUR	16	89129809	90129809	Zn_meta_analysis_colaus_SKIPOGH_GCKD38_allcov_processed.tsv.gz_subset.tsv.gz	10.4558	CEACAM21_Q3KPI0_OID20548_v1_Inflammation.txt.gz	5.09366	3576	1.1909e-06	0.175376	5.17262e-07	0.0754245	0.749198	chr16:89629809:C:T, chr16:89639923:A:AC, chr16:89631217:C:T, chr16:89641816:T:G, chr16:89631384:C:A	0.17, 0.11, 0.09, 0.04, 0.04	1e-04, 1e-04, 1e-05	coloc_done
DPEP1_CHMP1A_SPATA33	UKB_PPP_EUR	16	89129809	90129809	Zn_meta_analysis_colaus_SKIPOGH_GCKD38_allcov_processed.tsv.gz_subset.tsv.gz	10.4558	CHGA_P10645_OID30403_v1_Cardiometabolic_II.txt.gz	5.83089	3576	3.79957e-07	0.0559538	1.04521e-06	0.15313	0.790915	chr16:89639923:A:AC, chr16:89642272:T:G, chr16:89646766:C:T, chr16:89629809:C:T, chr16:89641595:T:A	0.12, 0.07, 0.07, 0.06, 0.06	1e-04, 1e-04, 1e-05	coloc_done
DPEP1_CHMP1A_SPATA33	UKB_PPP_EUR	16	89129809	90129809	Zn_meta_analysis_colaus_SKIPOGH_GCKD38_allcov_processed.tsv.gz_subset.tsv.gz	10.4558	CHMP1A_Q9HD42_OID20930_v1_Neurology.txt.gz	34.3485	3576	7.65786e-36	1.12772e-30	1.39751e-07	0.0195998	0.9804	chr16:89639923:A:AC, chr16:89641816:T:G, chr16:89646481:C:T, chr16:89631217:C:T, chr16:89629809:C:T	0.57, 0.21, 0.14, 0.04, 0.02	1e-04, 1e-04, 1e-05	coloc_done
DPEP1_CHMP1A_SPATA33	UKB_PPP_EUR	16	89129809	90129809	Zn_meta_analysis_colaus_SKIPOGH_GCKD38_allcov_processed.tsv.gz_subset.tsv.gz	10.4558	CLEC4G_Q6UXB4_OID20590_v1_Inflammation.txt.gz	11.5136	3576	1.93145e-13	2.84432e-08	2.16325e-07	0.0308876	0.969112	chr16:89639923:A:AC, chr16:89629809:C:T, chr16:89674465:G:A, chr16:89631217:C:T, chr16:89632344:C:T	0.24, 0.14, 0.07, 0.06, 0.06	1e-04, 1e-04, 1e-05	coloc_done
DPEP1_CHMP1A_SPATA33	UKB_PPP_EUR	16	89129809	90129809	Zn_meta_analysis_colaus_SKIPOGH_GCKD38_allcov_processed.tsv.gz_subset.tsv.gz	10.4558	CLMP_Q9H6B4_OID21419_v1_Oncology.txt.gz	6.06393	3576	2.26151e-07	0.0333037	9.57966e-07	0.140247	0.826448	chr16:89629809:C:T, chr16:89639923:A:AC, chr16:89631217:C:T, chr16:89642272:T:G, chr16:89643970:G:A	0.14, 0.11, 0.10, 0.05, 0.05	1e-04, 1e-04, 1e-05	coloc_done
DPEP1_CHMP1A_SPATA33	UKB_PPP_EUR	16	89129809	90129809	Zn_meta_analysis_colaus_SKIPOGH_GCKD38_allcov_processed.tsv.gz_subset.tsv.gz	10.4558	COL6A3_P12111_OID20292_v1_Cardiometabolic.txt.gz	6.01548	3576	4.62227e-08	0.00680691	3.90398e-07	0.0565546	0.936638	chr16:89629809:C:T, chr16:89631217:C:T, chr16:89631384:C:A, chr16:89639923:A:AC, chr16:89646766:C:T	0.29, 0.12, 0.07, 0.05, 0.04	1e-04, 1e-04, 1e-05	coloc_done
DPEP1_CHMP1A_SPATA33	UKB_PPP_EUR	16	89129809	90129809	Zn_meta_analysis_colaus_SKIPOGH_GCKD38_allcov_processed.tsv.gz_subset.tsv.gz	10.4558	CRTAM_O95727_OID20914_v1_Neurology.txt.gz	10.8109	3576	3.39198e-11	4.99515e-06	3.06576e-06	0.450925	0.549067	chr16:89694084:C:G, chr16:89684264:T:C, chr16:89686623:G:C, chr16:89632344:C:T, chr16:89690065:A:G	0.18, 0.07, 0.04, 0.04, 0.04	1e-04, 1e-04, 1e-05	coloc_done
DPEP1_CHMP1A_SPATA33	UKB_PPP_EUR	16	89129809	90129809	Zn_meta_analysis_colaus_SKIPOGH_GCKD38_allcov_processed.tsv.gz_subset.tsv.gz	10.4558	CSF1_P09603_OID20719_v1_Inflammation.txt.gz	12.8511	3576	6.45374e-14	9.50399e-09	3.63798e-07	0.0526266	0.947373	chr16:89674465:G:A, chr16:89642272:T:G, chr16:89646766:C:T, chr16:89639923:A:AC, chr16:89641688:G:A	0.52, 0.05, 0.05, 0.05, 0.03	1e-04, 1e-04, 1e-05	coloc_done
DPEP1_CHMP1A_SPATA33	UKB_PPP_EUR	16	89129809	90129809	Zn_meta_analysis_colaus_SKIPOGH_GCKD38_allcov_processed.tsv.gz_subset.tsv.gz	10.4558	CST3_P01034_OID20400_v1_Cardiometabolic.txt.gz	7.30873	3576	1.30226e-08	0.00191776	5.91995e-07	0.0862673	0.911814	chr16:89629809:C:T, chr16:89639923:A:AC, chr16:89642272:T:G, chr16:89631217:C:T, chr16:89664419:T:C	0.11, 0.10, 0.05, 0.05, 0.04	1e-04, 1e-04, 1e-05	coloc_done
DPEP1_CHMP1A_SPATA33	UKB_PPP_EUR	16	89129809	90129809	Zn_meta_analysis_colaus_SKIPOGH_GCKD38_allcov_processed.tsv.gz_subset.tsv.gz	10.4558	CST7_O76096_OID20704_v1_Inflammation.txt.gz	5.2327	3576	2.10173e-06	0.309508	1.06231e-06	0.155904	0.534585	chr16:89639923:A:AC, chr16:89629809:C:T, chr16:89646766:C:T, chr16:89642272:T:G, chr16:89641688:G:A	0.10, 0.09, 0.06, 0.05, 0.05	1e-04, 1e-04, 1e-05	coloc_done
DPEP1_CHMP1A_SPATA33	UKB_PPP_EUR	16	89129809	90129809	Zn_meta_analysis_colaus_SKIPOGH_GCKD38_allcov_processed.tsv.gz_subset.tsv.gz	10.4558	CSTB_P04080_OID20294_v1_Cardiometabolic.txt.gz	5.71276	3576	2.55702e-07	0.0376554	4.28997e-07	0.0622755	0.900068	chr16:89639923:A:AC, chr16:89642272:T:G, chr16:89646766:C:T, chr16:89629809:C:T, chr16:89643970:G:A	0.11, 0.09, 0.08, 0.08, 0.06	1e-04, 1e-04, 1e-05	coloc_done
DPEP1_CHMP1A_SPATA33	UKB_PPP_EUR	16	89129809	90129809	Zn_meta_analysis_colaus_SKIPOGH_GCKD38_allcov_processed.tsv.gz_subset.tsv.gz	10.4558	CTSL_P07711_OID20228_v1_Cardiometabolic.txt.gz	6.61592	3576	7.8293e-09	0.00115297	3.68202e-07	0.0532771	0.94557	chr16:89629809:C:T, chr16:89664419:T:C, chr16:89642272:T:G, chr16:89646766:C:T, chr16:89639923:A:AC	0.11, 0.07, 0.06, 0.05, 0.05	1e-04, 1e-04, 1e-05	coloc_done
DPEP1_CHMP1A_SPATA33	UKB_PPP_EUR	16	89129809	90129809	Zn_meta_analysis_colaus_SKIPOGH_GCKD38_allcov_processed.tsv.gz_subset.tsv.gz	10.4558	CXCL11_O14625_OID21042_v1_Neurology.txt.gz	5.42966	3576	1.06497e-06	0.156831	1.20082e-06	0.176169	0.666998	chr16:89629809:C:T, chr16:89631662:C:T, chr16:89631875:A:G, chr16:89639923:A:AC, chr16:89642272:T:G	0.18, 0.06, 0.06, 0.06, 0.05	1e-04, 1e-04, 1e-05	coloc_done
DPEP1_CHMP1A_SPATA33	UKB_PPP_EUR	16	89129809	90129809	Zn_meta_analysis_colaus_SKIPOGH_GCKD38_allcov_processed.tsv.gz_subset.tsv.gz	10.4558	DCTPP1_Q9H773_OID20148_v1_Cardiometabolic.txt.gz	5.23542	3576	1.95752e-06	0.28827	1.06593e-06	0.156416	0.55531	chr16:89629809:C:T, chr16:89631217:C:T, chr16:89631384:C:A, chr16:89631875:A:G, chr16:89632344:C:T	0.37, 0.14, 0.11, 0.03, 0.03	1e-04, 1e-04, 1e-05	coloc_done
DPEP1_CHMP1A_SPATA33	UKB_PPP_EUR	16	89129809	90129809	Zn_meta_analysis_colaus_SKIPOGH_GCKD38_allcov_processed.tsv.gz_subset.tsv.gz	10.4558	DLL1_O00548_OID21525_v1_Oncology.txt.gz	8.28508	3576	4.61133e-10	6.79079e-05	4.05356e-07	0.0587529	0.941179	chr16:89646766:C:T, chr16:89639923:A:AC, chr16:89642272:T:G, chr16:89641595:T:A, chr16:89663166:T:G	0.10, 0.07, 0.06, 0.05, 0.05	1e-04, 1e-04, 1e-05	coloc_done
DPEP1_CHMP1A_SPATA33	UKB_PPP_EUR	16	89129809	90129809	Zn_meta_analysis_colaus_SKIPOGH_GCKD38_allcov_processed.tsv.gz_subset.tsv.gz	10.4558	DNPEP_Q9ULA0_OID31118_v1_Neurology_II.txt.gz	6.4934	3576	1.47374e-07	0.0217027	7.21003e-07	0.105304	0.872992	chr16:89674465:G:A, chr16:89639923:A:AC, chr16:89643970:G:A, chr16:89629809:C:T, chr16:89646766:C:T	0.84, 0.01, 8.9e-03, 7.9e-03, 7.8e-03	1e-04, 1e-04, 1e-05	coloc_done
DPEP1_CHMP1A_SPATA33	UKB_PPP_EUR	16	89129809	90129809	Zn_meta_analysis_colaus_SKIPOGH_GCKD38_allcov_processed.tsv.gz_subset.tsv.gz	10.4558	DPEP1_P16444_OID20897_v1_Neurology.txt.gz	Inf	3576	0	0	8.74771e-07	0.12795	0.87205	chr16:89674465:G:A, chr16:89615942:A:G, chr16:89624734:T:C, chr16:89615717:C:G, chr16:89129871:A:G	0.98, 0.02, 9.1e-57, 2.3e-156, 0.0e+00	1e-04, 1e-04, 1e-05	coloc_done
DPEP1_CHMP1A_SPATA33	UKB_PPP_EUR	16	89129809	90129809	Zn_meta_analysis_colaus_SKIPOGH_GCKD38_allcov_processed.tsv.gz_subset.tsv.gz	10.4558	DSC2_Q02487_OID21079_v1_Neurology.txt.gz	5.98271	3576	1.14481e-07	0.0168588	6.04671e-07	0.0881509	0.89499	chr16:89629809:C:T, chr16:89646766:C:T, chr16:89633115:G:A, chr16:89631217:C:T, chr16:89642272:T:G	0.10, 0.08, 0.06, 0.05, 0.04	1e-04, 1e-04, 1e-05	coloc_done
DPEP1_CHMP1A_SPATA33	UKB_PPP_EUR	16	89129809	90129809	Zn_meta_analysis_colaus_SKIPOGH_GCKD38_allcov_processed.tsv.gz_subset.tsv.gz	10.4558	EFEMP1_Q12805_OID20414_v1_Cardiometabolic.txt.gz	5.98199	3576	2.22336e-07	0.032742	6.12795e-07	0.0893642	0.877893	chr16:89674465:G:A, chr16:89629809:C:T, chr16:89631217:C:T, chr16:89664419:T:C, chr16:89646766:C:T	0.37, 0.11, 0.04, 0.03, 0.03	1e-04, 1e-04, 1e-05	coloc_done
DPEP1_CHMP1A_SPATA33	UKB_PPP_EUR	16	89129809	90129809	Zn_meta_analysis_colaus_SKIPOGH_GCKD38_allcov_processed.tsv.gz_subset.tsv.gz	10.4558	EFHD1_Q9BUP0_OID31044_v1_Neurology_II.txt.gz	6.87322	3576	1.48814e-08	0.00219149	7.08354e-07	0.10342	0.894388	chr16:89629809:C:T, chr16:89642272:T:G, chr16:89649867:C:A, chr16:89646766:C:T, chr16:89664419:T:C	0.07, 0.07, 0.06, 0.06, 0.05	1e-04, 1e-04, 1e-05	coloc_done
DPEP1_CHMP1A_SPATA33	UKB_PPP_EUR	16	89129809	90129809	Zn_meta_analysis_colaus_SKIPOGH_GCKD38_allcov_processed.tsv.gz_subset.tsv.gz	10.4558	EGFL7_Q9UHF1_OID21252_v1_Oncology.txt.gz	6.53655	3576	1.68675e-08	0.00248396	3.37797e-07	0.0487963	0.948719	chr16:89639923:A:AC, chr16:89643970:G:A, chr16:89646766:C:T, chr16:89641595:T:A, chr16:89642272:T:G	0.28, 0.05, 0.05, 0.05, 0.05	1e-04, 1e-04, 1e-05	coloc_done
DPEP1_CHMP1A_SPATA33	UKB_PPP_EUR	16	89129809	90129809	Zn_meta_analysis_colaus_SKIPOGH_GCKD38_allcov_processed.tsv.gz_subset.tsv.gz	10.4558	EPHA2_P29317_OID21342_v1_Oncology.txt.gz	5.41916	3576	9.56728e-07	0.140891	1.28534e-06	0.188613	0.670494	chr16:89674465:G:A, chr16:89629809:C:T, chr16:89646766:C:T, chr16:89639923:A:AC, chr16:89642272:T:G	0.08, 0.08, 0.06, 0.06, 0.05	1e-04, 1e-04, 1e-05	coloc_done
DPEP1_CHMP1A_SPATA33	UKB_PPP_EUR	16	89129809	90129809	Zn_meta_analysis_colaus_SKIPOGH_GCKD38_allcov_processed.tsv.gz_subset.tsv.gz	10.4558	FAS_P25445_OID20316_v1_Cardiometabolic.txt.gz	6.34229	3576	3.69652e-08	0.00544362	3.43617e-07	0.0496572	0.944899	chr16:89629809:C:T, chr16:89639923:A:AC, chr16:89631217:C:T, chr16:89641816:T:G, chr16:89631384:C:A	0.25, 0.11, 0.10, 0.06, 0.05	1e-04, 1e-04, 1e-05	coloc_done
DPEP1_CHMP1A_SPATA33	UKB_PPP_EUR	16	89129809	90129809	Zn_meta_analysis_colaus_SKIPOGH_GCKD38_allcov_processed.tsv.gz_subset.tsv.gz	10.4558	FLT4_P35916_OID21491_v1_Oncology.txt.gz	6.70835	3576	3.54895e-08	0.0052263	8.81461e-07	0.128941	0.865832	chr16:89639923:A:AC, chr16:89641816:T:G, chr16:89646766:C:T, chr16:89646481:C:T, chr16:89643970:G:A	0.17, 0.09, 0.09, 0.06, 0.05	1e-04, 1e-04, 1e-05	coloc_done
DPEP1_CHMP1A_SPATA33	UKB_PPP_EUR	16	89129809	90129809	Zn_meta_analysis_colaus_SKIPOGH_GCKD38_allcov_processed.tsv.gz_subset.tsv.gz	10.4558	FOLR2_P14207_OID21062_v1_Neurology.txt.gz	6.89827	3576	5.34924e-09	0.000787747	3.00387e-07	0.04328	0.955932	chr16:89629809:C:T, chr16:89631217:C:T, chr16:89639923:A:AC, chr16:89631384:C:A, chr16:89642272:T:G	0.21, 0.13, 0.06, 0.05, 0.04	1e-04, 1e-04, 1e-05	coloc_done
DPEP1_CHMP1A_SPATA33	UKB_PPP_EUR	16	89129809	90129809	Zn_meta_analysis_colaus_SKIPOGH_GCKD38_allcov_processed.tsv.gz_subset.tsv.gz	10.4558	FSTL3_O95633_OID20782_v1_Inflammation.txt.gz	6.02276	3576	1.77742e-07	0.0261749	9.2153e-07	0.134869	0.838955	chr16:89639923:A:AC, chr16:89629809:C:T, chr16:89646766:C:T, chr16:89642272:T:G, chr16:89641816:T:G	0.14, 0.10, 0.07, 0.06, 0.05	1e-04, 1e-04, 1e-05	coloc_done
DPEP1_CHMP1A_SPATA33	UKB_PPP_EUR	16	89129809	90129809	Zn_meta_analysis_colaus_SKIPOGH_GCKD38_allcov_processed.tsv.gz_subset.tsv.gz	10.4558	GAS6_Q14393_OID20318_v1_Cardiometabolic.txt.gz	6.11999	3576	1.52272e-07	0.022424	4.25964e-07	0.0618131	0.915762	chr16:89629809:C:T, chr16:89631217:C:T, chr16:89631384:C:A, chr16:89634339:G:A, chr16:89633115:G:A	0.36, 0.09, 0.05, 0.04, 0.04	1e-04, 1e-04, 1e-05	coloc_done
DPEP1_CHMP1A_SPATA33	UKB_PPP_EUR	16	89129809	90129809	Zn_meta_analysis_colaus_SKIPOGH_GCKD38_allcov_processed.tsv.gz_subset.tsv.gz	10.4558	GDF15_Q99988_OID20251_v1_Cardiometabolic.txt.gz	5.40409	3576	1.01883e-06	0.150036	5.62532e-07	0.0820724	0.76789	chr16:89639923:A:AC, chr16:89642272:T:G, chr16:89629809:C:T, chr16:89646766:C:T, chr16:89641595:T:A	0.14, 0.08, 0.07, 0.07, 0.07	1e-04, 1e-04, 1e-05	coloc_done
DPEP1_CHMP1A_SPATA33	UKB_PPP_EUR	16	89129809	90129809	Zn_meta_analysis_colaus_SKIPOGH_GCKD38_allcov_processed.tsv.gz_subset.tsv.gz	10.4558	GDNF_P39905_OID20861_v1_Neurology.txt.gz	6.17	3576	7.04292e-07	0.103716	1.45736e-06	0.213934	0.682348	chr16:89629809:C:T, chr16:89631217:C:T, chr16:89633115:G:A, chr16:89634339:G:A, chr16:89631384:C:A	0.21, 0.08, 0.08, 0.07, 0.05	1e-04, 1e-04, 1e-05	coloc_done
DPEP1_CHMP1A_SPATA33	UKB_PPP_EUR	16	89129809	90129809	Zn_meta_analysis_colaus_SKIPOGH_GCKD38_allcov_processed.tsv.gz_subset.tsv.gz	10.4558	GOLM2_Q6P4E1_OID21044_v1_Neurology.txt.gz	5.48352	3576	7.25159e-07	0.106789	7.03505e-07	0.10281	0.790399	chr16:89639923:A:AC, chr16:89629809:C:T, chr16:89674465:G:A, chr16:89646766:C:T, chr16:89642272:T:G	0.11, 0.08, 0.08, 0.07, 0.06	1e-04, 1e-04, 1e-05	coloc_done
DPEP1_CHMP1A_SPATA33	UKB_PPP_EUR	16	89129809	90129809	Zn_meta_analysis_colaus_SKIPOGH_GCKD38_allcov_processed.tsv.gz_subset.tsv.gz	10.4558	GRN_P28799_OID21159_v1_Neurology.txt.gz	9.3141	3576	2.79244e-10	4.11224e-05	3.14256e-07	0.0453237	0.954635	chr16:89646766:C:T, chr16:89642272:T:G, chr16:89641595:T:A, chr16:89641688:G:A, chr16:89639923:A:AC	0.21, 0.09, 0.08, 0.07, 0.06	1e-04, 1e-04, 1e-05	coloc_done
DPEP1_CHMP1A_SPATA33	UKB_PPP_EUR	16	89129809	90129809	Zn_meta_analysis_colaus_SKIPOGH_GCKD38_allcov_processed.tsv.gz_subset.tsv.gz	10.4558	HAVCR1_Q96D42_OID21422_v1_Oncology.txt.gz	5.23702	3576	7.6709e-07	0.112964	7.22419e-07	0.105604	0.78143	chr16:89639923:A:AC, chr16:89642272:T:G, chr16:89641595:T:A, chr16:89641688:G:A, chr16:89646766:C:T	0.10, 0.09, 0.09, 0.08, 0.07	1e-04, 1e-04, 1e-05	coloc_done
DPEP1_CHMP1A_SPATA33	UKB_PPP_EUR	16	89129809	90129809	Zn_meta_analysis_colaus_SKIPOGH_GCKD38_allcov_processed.tsv.gz_subset.tsv.gz	10.4558	HAVCR2_Q8TDQ0_OID21137_v1_Neurology.txt.gz	8.16139	3576	3.9593e-09	0.000583059	4.51682e-07	0.0655823	0.933834	chr16:89674465:G:A, chr16:89629809:C:T, chr16:89639923:A:AC, chr16:89646766:C:T, chr16:89642272:T:G	0.85, 0.02, 0.01, 0.01, 0.01	1e-04, 1e-04, 1e-05	coloc_done
DPEP1_CHMP1A_SPATA33	UKB_PPP_EUR	16	89129809	90129809	Zn_meta_analysis_colaus_SKIPOGH_GCKD38_allcov_processed.tsv.gz_subset.tsv.gz	10.4558	HSPG2_P98160_OID20383_v1_Cardiometabolic.txt.gz	6.85341	3576	3.64896e-08	0.00537358	1.33569e-06	0.1959	0.798725	chr16:89629809:C:T, chr16:89664419:T:C, chr16:89639923:A:AC, chr16:89631217:C:T, chr16:89649867:C:A	0.14, 0.07, 0.06, 0.06, 0.05	1e-04, 1e-04, 1e-05	coloc_done
DPEP1_CHMP1A_SPATA33	UKB_PPP_EUR	16	89129809	90129809	Zn_meta_analysis_colaus_SKIPOGH_GCKD38_allcov_processed.tsv.gz_subset.tsv.gz	10.4558	HYOU1_Q9Y4L1_OID20300_v1_Cardiometabolic.txt.gz	5.2318	3576	6.78888e-07	0.0999752	7.53405e-07	0.110159	0.789864	chr16:89674465:G:A, chr16:89664419:T:C, chr16:89646766:C:T, chr16:89665616:A:T, chr16:89642272:T:G	0.26, 0.05, 0.05, 0.05, 0.05	1e-04, 1e-04, 1e-05	coloc_done
DPEP1_CHMP1A_SPATA33	UKB_PPP_EUR	16	89129809	90129809	Zn_meta_analysis_colaus_SKIPOGH_GCKD38_allcov_processed.tsv.gz_subset.tsv.gz	10.4558	ICAM1_P05362_OID20411_v1_Cardiometabolic.txt.gz	6.24568	3576	1.56676e-07	0.0230726	4.76864e-07	0.0693169	0.90761	chr16:89639923:A:AC, chr16:89642272:T:G, chr16:89646766:C:T, chr16:89641816:T:G, chr16:89641595:T:A	0.12, 0.08, 0.08, 0.07, 0.06	1e-04, 1e-04, 1e-05	coloc_done
DPEP1_CHMP1A_SPATA33	UKB_PPP_EUR	16	89129809	90129809	Zn_meta_analysis_colaus_SKIPOGH_GCKD38_allcov_processed.tsv.gz_subset.tsv.gz	10.4558	ICAM2_P13598_OID20248_v1_Cardiometabolic.txt.gz	6.8448	3576	6.70416e-08	0.00987276	9.02005e-07	0.131974	0.858152	chr16:89646766:C:T, chr16:89649867:C:A, chr16:89649240:G:A, chr16:89642272:T:G, chr16:89641595:T:A	0.12, 0.08, 0.07, 0.06, 0.06	1e-04, 1e-04, 1e-05	coloc_done
DPEP1_CHMP1A_SPATA33	UKB_PPP_EUR	16	89129809	90129809	Zn_meta_analysis_colaus_SKIPOGH_GCKD38_allcov_processed.tsv.gz_subset.tsv.gz	10.4558	ICAM3_P32942_OID20277_v1_Cardiometabolic.txt.gz	5.04585	3576	4.46762e-07	0.0657917	1.12367e-06	0.164706	0.769501	chr16:89646766:C:T, chr16:89649867:C:A, chr16:89649240:G:A, chr16:89642272:T:G, chr16:89641595:T:A	0.10, 0.08, 0.07, 0.07, 0.05	1e-04, 1e-04, 1e-05	coloc_done
DPEP1_CHMP1A_SPATA33	UKB_PPP_EUR	16	89129809	90129809	Zn_meta_analysis_colaus_SKIPOGH_GCKD38_allcov_processed.tsv.gz_subset.tsv.gz	10.4558	IGFBP4_P22692_OID21158_v1_Neurology.txt.gz	6.32347	3576	1.02036e-07	0.0150261	4.48976e-07	0.0651978	0.919775	chr16:89639923:A:AC, chr16:89646766:C:T, chr16:89642272:T:G, chr16:89641595:T:A, chr16:89641688:G:A	0.11, 0.08, 0.08, 0.08, 0.07	1e-04, 1e-04, 1e-05	coloc_done
DPEP1_CHMP1A_SPATA33	UKB_PPP_EUR	16	89129809	90129809	Zn_meta_analysis_colaus_SKIPOGH_GCKD38_allcov_processed.tsv.gz_subset.tsv.gz	10.4558	IGFBP6_P24592_OID20413_v1_Cardiometabolic.txt.gz	6.1499	3576	8.8246e-08	0.0129954	4.54738e-07	0.0660452	0.920959	chr16:89629809:C:T, chr16:89631217:C:T, chr16:89664419:T:C, chr16:89646766:C:T, chr16:89643970:G:A	0.16, 0.06, 0.05, 0.05, 0.05	1e-04, 1e-04, 1e-05	coloc_done
DPEP1_CHMP1A_SPATA33	UKB_PPP_EUR	16	89129809	90129809	Zn_meta_analysis_colaus_SKIPOGH_GCKD38_allcov_processed.tsv.gz_subset.tsv.gz	10.4558	IL10RB_Q08334_OID20696_v1_Inflammation.txt.gz	7.90444	3576	1.22227e-09	0.000179996	3.66544e-07	0.0530316	0.946788	chr16:89639923:A:AC, chr16:89641816:T:G, chr16:89646766:C:T, chr16:89646481:C:T, chr16:89643970:G:A	0.16, 0.09, 0.07, 0.06, 0.06	1e-04, 1e-04, 1e-05	coloc_done
DPEP1_CHMP1A_SPATA33	UKB_PPP_EUR	16	89129809	90129809	Zn_meta_analysis_colaus_SKIPOGH_GCKD38_allcov_processed.tsv.gz_subset.tsv.gz	10.4558	IL18BP_O95998_OID20348_v1_Cardiometabolic.txt.gz	6.42945	3576	2.36205e-08	0.00347842	5.8945e-07	0.0858937	0.910627	chr16:89639923:A:AC, chr16:89646766:C:T, chr16:89629809:C:T, chr16:89642272:T:G, chr16:89641816:T:G	0.09, 0.06, 0.06, 0.05, 0.05	1e-04, 1e-04, 1e-05	coloc_done
DPEP1_CHMP1A_SPATA33	UKB_PPP_EUR	16	89129809	90129809	Zn_meta_analysis_colaus_SKIPOGH_GCKD38_allcov_processed.tsv.gz_subset.tsv.gz	10.4558	IL6_P05231_OID20101_v1_Cardiometabolic.txt.gz	5.39058	3576	1.07919e-06	0.158925	9.89751e-07	0.145058	0.696015	chr16:89629809:C:T, chr16:89631217:C:T, chr16:89642272:T:G, chr16:89646766:C:T, chr16:89631384:C:A	0.28, 0.07, 0.05, 0.05, 0.04	1e-04, 1e-04, 1e-05	coloc_done
DPEP1_CHMP1A_SPATA33	UKB_PPP_EUR	16	89129809	90129809	Zn_meta_analysis_colaus_SKIPOGH_GCKD38_allcov_processed.tsv.gz_subset.tsv.gz	10.4558	IL6R_P08887_OID20385_v1_Cardiometabolic.txt.gz	5.98025	3576	7.58934e-08	0.0111763	4.98986e-07	0.072566	0.916257	chr16:89649867:C:A, chr16:89649240:G:A, chr16:89664419:T:C, chr16:89665616:A:T, chr16:89663166:T:G	0.11, 0.09, 0.08, 0.08, 0.06	1e-04, 1e-04, 1e-05	coloc_done
DPEP1_CHMP1A_SPATA33	UKB_PPP_EUR	16	89129809	90129809	Zn_meta_analysis_colaus_SKIPOGH_GCKD38_allcov_processed.tsv.gz_subset.tsv.gz	10.4558	LAMB1_P07942_OID30280_v1_Cardiometabolic_II.txt.gz	5.23287	3576	2.20632e-06	0.32491	5.82056e-07	0.0851255	0.589962	chr16:89639923:A:AC, chr16:89646766:C:T, chr16:89641816:T:G, chr16:89646481:C:T, chr16:89642272:T:G	0.20, 0.11, 0.08, 0.07, 0.07	1e-04, 1e-04, 1e-05	coloc_done
DPEP1_CHMP1A_SPATA33	UKB_PPP_EUR	16	89129809	90129809	Zn_meta_analysis_colaus_SKIPOGH_GCKD38_allcov_processed.tsv.gz_subset.tsv.gz	10.4558	LCN2_P80188_OID20392_v1_Cardiometabolic.txt.gz	5.66285	3576	9.68496e-08	0.0142624	4.08112e-07	0.0591734	0.926564	chr16:89629809:C:T, chr16:89631217:C:T, chr16:89664419:T:C, chr16:89665616:A:T, chr16:89639923:A:AC	0.22, 0.07, 0.05, 0.04, 0.04	1e-04, 1e-04, 1e-05	coloc_done
DPEP1_CHMP1A_SPATA33	UKB_PPP_EUR	16	89129809	90129809	Zn_meta_analysis_colaus_SKIPOGH_GCKD38_allcov_processed.tsv.gz_subset.tsv.gz	10.4558	LGALS1_P09382_OID20154_v1_Cardiometabolic.txt.gz	5.91976	3576	3.17065e-08	0.0046692	3.23979e-07	0.0467616	0.948569	chr16:89629809:C:T, chr16:89631217:C:T, chr16:89631384:C:A, chr16:89631875:A:G, chr16:89631662:C:T	0.40, 0.17, 0.08, 0.03, 0.03	1e-04, 1e-04, 1e-05	coloc_done
DPEP1_CHMP1A_SPATA33	UKB_PPP_EUR	16	89129809	90129809	Zn_meta_analysis_colaus_SKIPOGH_GCKD38_allcov_processed.tsv.gz_subset.tsv.gz	10.4558	LGALS3_P17931_OID20284_v1_Cardiometabolic.txt.gz	5.67693	3576	5.58455e-08	0.00822399	3.52333e-07	0.0509449	0.940831	chr16:89629809:C:T, chr16:89631217:C:T, chr16:89639923:A:AC, chr16:89631384:C:A, chr16:89646766:C:T	0.22, 0.11, 0.10, 0.05, 0.04	1e-04, 1e-04, 1e-05	coloc_done
DPEP1_CHMP1A_SPATA33	UKB_PPP_EUR	16	89129809	90129809	Zn_meta_analysis_colaus_SKIPOGH_GCKD38_allcov_processed.tsv.gz_subset.tsv.gz	10.4558	LGALS9_O00182_OID20781_v1_Inflammation.txt.gz	8.42515	3576	1.53674e-09	0.000226306	6.44489e-07	0.0940038	0.905769	chr16:89639923:A:AC, chr16:89649867:C:A, chr16:89664419:T:C, chr16:89665830:C:T, chr16:89663166:T:G	0.12, 0.07, 0.06, 0.05, 0.05	1e-04, 1e-04, 1e-05	coloc_done
DPEP1_CHMP1A_SPATA33	UKB_PPP_EUR	16	89129809	90129809	Zn_meta_analysis_colaus_SKIPOGH_GCKD38_allcov_processed.tsv.gz_subset.tsv.gz	10.4558	LIFR_P42702_OID20606_v1_Inflammation.txt.gz	7.9947	3576	3.06887e-07	0.0451931	2.93674e-06	0.431951	0.522852	chr16:89674465:G:A, chr16:89639923:A:AC, chr16:89629809:C:T, chr16:89642272:T:G, chr16:89646766:C:T	0.46, 0.04, 0.03, 0.03, 0.03	1e-04, 1e-04, 1e-05	coloc_done
DPEP1_CHMP1A_SPATA33	UKB_PPP_EUR	16	89129809	90129809	Zn_meta_analysis_colaus_SKIPOGH_GCKD38_allcov_processed.tsv.gz_subset.tsv.gz	10.4558	LRP11_Q86VZ4_OID20185_v1_Cardiometabolic.txt.gz	5.80318	3576	2.19477e-07	0.0323208	7.59549e-07	0.110997	0.856681	chr16:89639923:A:AC, chr16:89674465:G:A, chr16:89646766:C:T, chr16:89641816:T:G, chr16:89642272:T:G	0.14, 0.09, 0.06, 0.06, 0.06	1e-04, 1e-04, 1e-05	coloc_done
DPEP1_CHMP1A_SPATA33	UKB_PPP_EUR	16	89129809	90129809	Zn_meta_analysis_colaus_SKIPOGH_GCKD38_allcov_processed.tsv.gz_subset.tsv.gz	10.4558	LTA4H_P09960_OID21452_v1_Oncology.txt.gz	5.70131	3576	1.23465e-06	0.181818	1.35023e-06	0.19822	0.619959	chr16:89674465:G:A, chr16:89629809:C:T, chr16:89631217:C:T, chr16:89639923:A:AC, chr16:89615717:C:G	0.21, 0.14, 0.06, 0.06, 0.05	1e-04, 1e-04, 1e-05	coloc_done
DPEP1_CHMP1A_SPATA33	UKB_PPP_EUR	16	89129809	90129809	Zn_meta_analysis_colaus_SKIPOGH_GCKD38_allcov_processed.tsv.gz_subset.tsv.gz	10.4558	LTBP2_Q14767_OID20254_v1_Cardiometabolic.txt.gz	6.70918	3576	8.96271e-08	0.0131988	6.08107e-07	0.0886537	0.898147	chr16:89674465:G:A, chr16:89646766:C:T, chr16:89642272:T:G, chr16:89649867:C:A, chr16:89639923:A:AC	0.68, 0.02, 0.02, 0.02, 0.02	1e-04, 1e-04, 1e-05	coloc_done
DPEP1_CHMP1A_SPATA33	UKB_PPP_EUR	16	89129809	90129809	Zn_meta_analysis_colaus_SKIPOGH_GCKD38_allcov_processed.tsv.gz_subset.tsv.gz	10.4558	LTBR_P36941_OID20768_v1_Inflammation.txt.gz	5.49461	3576	8.13441e-07	0.11979	6.91981e-07	0.101124	0.779084	chr16:89674465:G:A, chr16:89629809:C:T, chr16:89639923:A:AC, chr16:89664419:T:C, chr16:89642272:T:G	0.55, 0.05, 0.04, 0.02, 0.02	1e-04, 1e-04, 1e-05	coloc_done
DPEP1_CHMP1A_SPATA33	UKB_PPP_EUR	16	89129809	90129809	Zn_meta_analysis_colaus_SKIPOGH_GCKD38_allcov_processed.tsv.gz_subset.tsv.gz	10.4558	MANSC1_Q9H8J5_OID21492_v1_Oncology.txt.gz	6.3436	3576	5.71113e-07	0.084104	4.75222e-07	0.069136	0.846759	chr16:89629809:C:T, chr16:89631217:C:T, chr16:89674465:G:A, chr16:89634339:G:A, chr16:89631384:C:A	0.26, 0.07, 0.07, 0.06, 0.05	1e-04, 1e-04, 1e-05	coloc_done
DPEP1_CHMP1A_SPATA33	UKB_PPP_EUR	16	89129809	90129809	Zn_meta_analysis_colaus_SKIPOGH_GCKD38_allcov_processed.tsv.gz_subset.tsv.gz	10.4558	MARCO_Q9UEW3_OID20210_v1_Cardiometabolic.txt.gz	5.8986	3576	1.65579e-07	0.0243838	1.10225e-06	0.161507	0.814108	chr16:89639923:A:AC, chr16:89646766:C:T, chr16:89629809:C:T, chr16:89649867:C:A, chr16:89642272:T:G	0.06, 0.06, 0.06, 0.05, 0.05	1e-04, 1e-04, 1e-05	coloc_done
DPEP1_CHMP1A_SPATA33	UKB_PPP_EUR	16	89129809	90129809	Zn_meta_analysis_colaus_SKIPOGH_GCKD38_allcov_processed.tsv.gz_subset.tsv.gz	10.4558	MDK_P21741_OID21489_v1_Oncology.txt.gz	5.09182	3576	1.156e-06	0.170236	9.62901e-07	0.141111	0.68865	chr16:89674465:G:A, chr16:89639923:A:AC, chr16:89646766:C:T, chr16:89642272:T:G, chr16:89643970:G:A	0.26, 0.08, 0.05, 0.05, 0.05	1e-04, 1e-04, 1e-05	coloc_done
DPEP1_CHMP1A_SPATA33	UKB_PPP_EUR	16	89129809	90129809	Zn_meta_analysis_colaus_SKIPOGH_GCKD38_allcov_processed.tsv.gz_subset.tsv.gz	10.4558	MEGF9_Q9H1U4_OID20285_v1_Cardiometabolic.txt.gz	7.91258	3576	5.95443e-09	0.000876868	7.35924e-07	0.107483	0.891639	chr16:89674465:G:A, chr16:89639923:A:AC, chr16:89646766:C:T, chr16:89642272:T:G, chr16:89641816:T:G	0.77, 0.03, 0.02, 0.01, 0.01	1e-04, 1e-04, 1e-05	coloc_done
DPEP1_CHMP1A_SPATA33	UKB_PPP_EUR	16	89129809	90129809	Zn_meta_analysis_colaus_SKIPOGH_GCKD38_allcov_processed.tsv.gz_subset.tsv.gz	10.4558	MERTK_Q12866_OID20657_v1_Inflammation.txt.gz	21.3522	3576	5.47149e-22	8.0575e-17	4.27232e-07	0.0619775	0.938022	chr16:89674465:G:A, chr16:89641595:T:A, chr16:89646766:C:T, chr16:89642272:T:G, chr16:89641688:G:A	1.00, 7.7e-06, 7.6e-06, 7.4e-06, 5.2e-06	1e-04, 1e-04, 1e-05	coloc_done
DPEP1_CHMP1A_SPATA33	UKB_PPP_EUR	16	89129809	90129809	Zn_meta_analysis_colaus_SKIPOGH_GCKD38_allcov_processed.tsv.gz_subset.tsv.gz	10.4558	MICB_MICA_Q29980_Q29983_OID20593_v1_Inflammation.txt.gz	5.09429	3576	2.04473e-06	0.301114	6.21806e-07	0.0909612	0.607922	chr16:89674465:G:A, chr16:89629809:C:T, chr16:89639923:A:AC, chr16:89646766:C:T, chr16:89631217:C:T	0.39, 0.06, 0.04, 0.04, 0.03	1e-04, 1e-04, 1e-05	coloc_done
DPEP1_CHMP1A_SPATA33	UKB_PPP_EUR	16	89129809	90129809	Zn_meta_analysis_colaus_SKIPOGH_GCKD38_allcov_processed.tsv.gz_subset.tsv.gz	10.4558	MICB_MICA_Q29980_Q29983_OID20593_v1_Inflammation.txt.gz	5.09429	3576	2.04473e-06	0.301114	6.21806e-07	0.0909612	0.607922	chr16:89674465:G:A, chr16:89629809:C:T, chr16:89639923:A:AC, chr16:89646766:C:T, chr16:89631217:C:T	0.39, 0.06, 0.04, 0.04, 0.03	1e-04, 1e-04, 1e-05	coloc_done
DPEP1_CHMP1A_SPATA33	UKB_PPP_EUR	16	89129809	90129809	Zn_meta_analysis_colaus_SKIPOGH_GCKD38_allcov_processed.tsv.gz_subset.tsv.gz	10.4558	NCR1_O76036_OID20566_v1_Inflammation.txt.gz	5.14657	3576	9.74191e-07	0.143462	1.06916e-06	0.156748	0.699788	chr16:89674465:G:A, chr16:89639923:A:AC, chr16:89629809:C:T, chr16:89642272:T:G, chr16:89641595:T:A	0.29, 0.07, 0.06, 0.05, 0.04	1e-04, 1e-04, 1e-05	coloc_done
DPEP1_CHMP1A_SPATA33	UKB_PPP_EUR	16	89129809	90129809	Zn_meta_analysis_colaus_SKIPOGH_GCKD38_allcov_processed.tsv.gz_subset.tsv.gz	10.4558	NCR3LG1_Q68D85_OID31490_v1_Oncology_II.txt.gz	5.90195	3576	3.91485e-08	0.00576514	2.84591e-07	0.0409565	0.953278	chr16:89629809:C:T, chr16:89631217:C:T, chr16:89631384:C:A, chr16:89674465:G:A, chr16:89646766:C:T	0.48, 0.15, 0.08, 0.03, 0.02	1e-04, 1e-04, 1e-05	coloc_done
DPEP1_CHMP1A_SPATA33	UKB_PPP_EUR	16	89129809	90129809	Zn_meta_analysis_colaus_SKIPOGH_GCKD38_allcov_processed.tsv.gz_subset.tsv.gz	10.4558	NCS1_P62166_OID21458_v1_Oncology.txt.gz	7.25324	3576	1.0886e-08	0.00160311	1.12503e-06	0.164842	0.833554	chr16:89629809:C:T, chr16:89639923:A:AC, chr16:89646766:C:T, chr16:89642272:T:G, chr16:89641595:T:A	0.09, 0.07, 0.05, 0.05, 0.05	1e-04, 1e-04, 1e-05	coloc_done
DPEP1_CHMP1A_SPATA33	UKB_PPP_EUR	16	89129809	90129809	Zn_meta_analysis_colaus_SKIPOGH_GCKD38_allcov_processed.tsv.gz_subset.tsv.gz	10.4558	NOTCH1_P46531_OID20311_v1_Cardiometabolic.txt.gz	7.7473	3576	4.77683e-09	0.000703452	6.0669e-07	0.0884323	0.910864	chr16:89674465:G:A, chr16:89646766:C:T, chr16:89629809:C:T, chr16:89649867:C:A, chr16:89649240:G:A	0.42, 0.06, 0.05, 0.05, 0.04	1e-04, 1e-04, 1e-05	coloc_done
DPEP1_CHMP1A_SPATA33	UKB_PPP_EUR	16	89129809	90129809	Zn_meta_analysis_colaus_SKIPOGH_GCKD38_allcov_processed.tsv.gz_subset.tsv.gz	10.4558	NPDC1_Q9NQX5_OID20205_v1_Cardiometabolic.txt.gz	5.38756	3576	4.10817e-07	0.0604983	4.78445e-07	0.0695875	0.869913	chr16:89629809:C:T, chr16:89639923:A:AC, chr16:89646766:C:T, chr16:89642272:T:G, chr16:89641688:G:A	0.14, 0.09, 0.08, 0.07, 0.05	1e-04, 1e-04, 1e-05	coloc_done
DPEP1_CHMP1A_SPATA33	UKB_PPP_EUR	16	89129809	90129809	Zn_meta_analysis_colaus_SKIPOGH_GCKD38_allcov_processed.tsv.gz_subset.tsv.gz	10.4558	PCDH1_Q08174_OID20614_v1_Inflammation.txt.gz	5.69348	3576	5.94835e-07	0.0875973	1.57498e-06	0.231255	0.681145	chr16:89674465:G:A, chr16:89629809:C:T, chr16:89646766:C:T, chr16:89634339:G:A, chr16:89639923:A:AC	0.73, 0.02, 0.02, 0.02, 0.01	1e-04, 1e-04, 1e-05	coloc_done
DPEP1_CHMP1A_SPATA33	UKB_PPP_EUR	16	89129809	90129809	Zn_meta_analysis_colaus_SKIPOGH_GCKD38_allcov_processed.tsv.gz_subset.tsv.gz	10.4558	PIK3IP1_Q96FE7_OID21094_v1_Neurology.txt.gz	6.28578	3576	7.26347e-07	0.106964	8.18591e-07	0.119775	0.773259	chr16:89674465:G:A, chr16:89629809:C:T, chr16:89639923:A:AC, chr16:89631217:C:T, chr16:89646766:C:T	0.59, 0.06, 0.04, 0.02, 0.02	1e-04, 1e-04, 1e-05	coloc_done
DPEP1_CHMP1A_SPATA33	UKB_PPP_EUR	16	89129809	90129809	Zn_meta_analysis_colaus_SKIPOGH_GCKD38_allcov_processed.tsv.gz_subset.tsv.gz	10.4558	PILRA_Q9UKJ1_OID21129_v1_Neurology.txt.gz	6.28984	3576	8.2994e-08	0.012222	7.95905e-07	0.116336	0.871441	chr16:89646766:C:T, chr16:89639923:A:AC, chr16:89642272:T:G, chr16:89641595:T:A, chr16:89641688:G:A	0.11, 0.09, 0.07, 0.07, 0.05	1e-04, 1e-04, 1e-05	coloc_done
DPEP1_CHMP1A_SPATA33	UKB_PPP_EUR	16	89129809	90129809	Zn_meta_analysis_colaus_SKIPOGH_GCKD38_allcov_processed.tsv.gz_subset.tsv.gz	10.4558	PILRB_Q9UKJ0_OID20197_v1_Cardiometabolic.txt.gz	7.0671	3576	1.16639e-08	0.00171766	5.93904e-07	0.0865486	0.911733	chr16:89639923:A:AC, chr16:89646766:C:T, chr16:89642272:T:G, chr16:89641816:T:G, chr16:89641595:T:A	0.13, 0.08, 0.07, 0.06, 0.05	1e-04, 1e-04, 1e-05	coloc_done
DPEP1_CHMP1A_SPATA33	UKB_PPP_EUR	16	89129809	90129809	Zn_meta_analysis_colaus_SKIPOGH_GCKD38_allcov_processed.tsv.gz_subset.tsv.gz	10.4558	PLXNB2_O15031_OID20317_v1_Cardiometabolic.txt.gz	6.06931	3576	5.50701e-08	0.0081098	3.5806e-07	0.051789	0.940101	chr16:89639923:A:AC, chr16:89646766:C:T, chr16:89642272:T:G, chr16:89641595:T:A, chr16:89641816:T:G	0.10, 0.09, 0.07, 0.06, 0.05	1e-04, 1e-04, 1e-05	coloc_done
DPEP1_CHMP1A_SPATA33	UKB_PPP_EUR	16	89129809	90129809	Zn_meta_analysis_colaus_SKIPOGH_GCKD38_allcov_processed.tsv.gz_subset.tsv.gz	10.4558	PRG2_P13727_OID30381_v1_Cardiometabolic_II.txt.gz	12.2085	3576	3.15581e-13	4.64735e-08	4.80934e-07	0.0698938	0.930106	chr16:89674465:G:A, chr16:89629809:C:T, chr16:89641595:T:A, chr16:89642272:T:G, chr16:89641688:G:A	0.60, 0.10, 0.04, 0.03, 0.03	1e-04, 1e-04, 1e-05	coloc_done
DPEP1_CHMP1A_SPATA33	UKB_PPP_EUR	16	89129809	90129809	Zn_meta_analysis_colaus_SKIPOGH_GCKD38_allcov_processed.tsv.gz_subset.tsv.gz	10.4558	PSMD1_Q99460_OID31058_v1_Neurology_II.txt.gz	5.89619	3576	1.59096e-07	0.023429	3.93905e-07	0.0570883	0.919482	chr16:89629809:C:T, chr16:89639923:A:AC, chr16:89631217:C:T, chr16:89643970:G:A, chr16:89631384:C:A	0.16, 0.12, 0.06, 0.04, 0.04	1e-04, 1e-04, 1e-05	coloc_done
DPEP1_CHMP1A_SPATA33	UKB_PPP_EUR	16	89129809	90129809	Zn_meta_analysis_colaus_SKIPOGH_GCKD38_allcov_processed.tsv.gz_subset.tsv.gz	10.4558	PTH_P01270_OID30963_v1_Neurology_II.txt.gz	5.61864	3576	1.03543e-07	0.0152481	4.52757e-07	0.0657554	0.918996	chr16:89629809:C:T, chr16:89639923:A:AC, chr16:89664419:T:C, chr16:89642272:T:G, chr16:89646766:C:T	0.12, 0.09, 0.04, 0.04, 0.04	1e-04, 1e-04, 1e-05	coloc_done
DPEP1_CHMP1A_SPATA33	UKB_PPP_EUR	16	89129809	90129809	Zn_meta_analysis_colaus_SKIPOGH_GCKD38_allcov_processed.tsv.gz_subset.tsv.gz	10.4558	PTH1R_Q03431_OID20571_v1_Inflammation.txt.gz	10.3629	3576	9.81024e-12	1.44469e-06	7.22366e-07	0.105483	0.894514	chr16:89639923:A:AC, chr16:89642272:T:G, chr16:89641816:T:G, chr16:89641595:T:A, chr16:89665830:C:T	0.07, 0.06, 0.06, 0.05, 0.05	1e-04, 1e-04, 1e-05	coloc_done
DPEP1_CHMP1A_SPATA33	UKB_PPP_EUR	16	89129809	90129809	Zn_meta_analysis_colaus_SKIPOGH_GCKD38_allcov_processed.tsv.gz_subset.tsv.gz	10.4558	PTPRC_P08575_OID30380_v1_Cardiometabolic_II.txt.gz	5.00206	3576	1.41081e-06	0.207761	7.49623e-07	0.109709	0.682528	chr16:89674465:G:A, chr16:89646766:C:T, chr16:89642272:T:G, chr16:89639923:A:AC, chr16:89641688:G:A	0.38, 0.06, 0.05, 0.04, 0.04	1e-04, 1e-04, 1e-05	coloc_done
DPEP1_CHMP1A_SPATA33	UKB_PPP_EUR	16	89129809	90129809	Zn_meta_analysis_colaus_SKIPOGH_GCKD38_allcov_processed.tsv.gz_subset.tsv.gz	10.4558	RBP5_P82980_OID21369_v1_Oncology.txt.gz	5.19209	3576	3.26504e-07	0.0480821	3.35313e-07	0.0484758	0.903441	chr16:89639923:A:AC, chr16:89643970:G:A, chr16:89646766:C:T, chr16:89642272:T:G, chr16:89641595:T:A	0.10, 0.09, 0.09, 0.08, 0.07	1e-04, 1e-04, 1e-05	coloc_done
DPEP1_CHMP1A_SPATA33	UKB_PPP_EUR	16	89129809	90129809	Zn_meta_analysis_colaus_SKIPOGH_GCKD38_allcov_processed.tsv.gz_subset.tsv.gz	10.4558	REG1A_P05451_OID20415_v1_Cardiometabolic.txt.gz	5.01764	3576	2.27361e-06	0.334819	1.11427e-06	0.16359	0.501588	chr16:89629809:C:T, chr16:89642272:T:G, chr16:89639923:A:AC, chr16:89641595:T:A, chr16:89641688:G:A	0.14, 0.07, 0.06, 0.06, 0.05	1e-04, 1e-04, 1e-05	coloc_done
DPEP1_CHMP1A_SPATA33	UKB_PPP_EUR	16	89129809	90129809	Zn_meta_analysis_colaus_SKIPOGH_GCKD38_allcov_processed.tsv.gz_subset.tsv.gz	10.4558	REG1B_P48304_OID20266_v1_Cardiometabolic.txt.gz	6.8747	3576	7.76228e-09	0.0011431	4.28248e-07	0.0621285	0.936728	chr16:89629809:C:T, chr16:89642272:T:G, chr16:89639923:A:AC, chr16:89641595:T:A, chr16:89641688:G:A	0.15, 0.09, 0.06, 0.06, 0.06	1e-04, 1e-04, 1e-05	coloc_done
DPEP1_CHMP1A_SPATA33	UKB_PPP_EUR	16	89129809	90129809	Zn_meta_analysis_colaus_SKIPOGH_GCKD38_allcov_processed.tsv.gz_subset.tsv.gz	10.4558	REN_P00797_OID20201_v1_Cardiometabolic.txt.gz	5.95243	3576	7.22893e-08	0.0106456	4.64857e-07	0.0675345	0.921819	chr16:89629809:C:T, chr16:89631217:C:T, chr16:89639923:A:AC, chr16:89642272:T:G, chr16:89643970:G:A	0.18, 0.09, 0.07, 0.06, 0.05	1e-04, 1e-04, 1e-05	coloc_done
DPEP1_CHMP1A_SPATA33	UKB_PPP_EUR	16	89129809	90129809	Zn_meta_analysis_colaus_SKIPOGH_GCKD38_allcov_processed.tsv.gz_subset.tsv.gz	10.4558	RETN_Q9HD89_OID20327_v1_Cardiometabolic.txt.gz	5.93772	3576	3.08509e-08	0.00454321	2.60542e-07	0.0374103	0.958046	chr16:89629809:C:T, chr16:89631217:C:T, chr16:89631384:C:A, chr16:89631875:A:G, chr16:89631662:C:T	0.43, 0.16, 0.06, 0.03, 0.03	1e-04, 1e-04, 1e-05	coloc_done
DPEP1_CHMP1A_SPATA33	UKB_PPP_EUR	16	89129809	90129809	Zn_meta_analysis_colaus_SKIPOGH_GCKD38_allcov_processed.tsv.gz_subset.tsv.gz	10.4558	RNASET2_O00584_OID20321_v1_Cardiometabolic.txt.gz	6.98396	3576	9.05335e-09	0.00133323	4.45562e-07	0.0646809	0.933985	chr16:89639923:A:AC, chr16:89642272:T:G, chr16:89641816:T:G, chr16:89664419:T:C, chr16:89649240:G:A	0.17, 0.06, 0.05, 0.05, 0.04	1e-04, 1e-04, 1e-05	coloc_done
DPEP1_CHMP1A_SPATA33	UKB_PPP_EUR	16	89129809	90129809	Zn_meta_analysis_colaus_SKIPOGH_GCKD38_allcov_processed.tsv.gz_subset.tsv.gz	10.4558	RSPO3_Q9BXY4_OID21415_v1_Oncology.txt.gz	6.02318	3576	4.52972e-07	0.0667062	5.99463e-07	0.087433	0.84586	chr16:89629809:C:T, chr16:89674465:G:A, chr16:89633115:G:A, chr16:89634339:G:A, chr16:89646766:C:T	0.09, 0.08, 0.07, 0.07, 0.06	1e-04, 1e-04, 1e-05	coloc_done
DPEP1_CHMP1A_SPATA33	UKB_PPP_EUR	16	89129809	90129809	Zn_meta_analysis_colaus_SKIPOGH_GCKD38_allcov_processed.tsv.gz_subset.tsv.gz	10.4558	SCARB2_Q14108_OID20943_v1_Neurology.txt.gz	6.03168	3576	1.1532e-07	0.0169824	4.46208e-07	0.0647919	0.918225	chr16:89639923:A:AC, chr16:89641595:T:A, chr16:89642272:T:G, chr16:89646766:C:T, chr16:89641688:G:A	0.14, 0.10, 0.09, 0.08, 0.07	1e-04, 1e-04, 1e-05	coloc_done
DPEP1_CHMP1A_SPATA33	UKB_PPP_EUR	16	89129809	90129809	Zn_meta_analysis_colaus_SKIPOGH_GCKD38_allcov_processed.tsv.gz_subset.tsv.gz	10.4558	SCN4B_Q8IWT1_OID30277_v1_Cardiometabolic_II.txt.gz	6.28317	3576	1.81301e-07	0.0266989	4.03263e-07	0.058471	0.914829	chr16:89629809:C:T, chr16:89639923:A:AC, chr16:89631217:C:T, chr16:89642272:T:G, chr16:89646766:C:T	0.18, 0.09, 0.07, 0.04, 0.04	1e-04, 1e-04, 1e-05	coloc_done
DPEP1_CHMP1A_SPATA33	UKB_PPP_EUR	16	89129809	90129809	Zn_meta_analysis_colaus_SKIPOGH_GCKD38_allcov_processed.tsv.gz_subset.tsv.gz	10.4558	SDC1_P18827_OID20169_v1_Cardiometabolic.txt.gz	6.73236	3576	2.11307e-07	0.0311178	1.29597e-06	0.190071	0.77881	chr16:89674465:G:A, chr16:89646766:C:T, chr16:89639923:A:AC, chr16:89664419:T:C, chr16:89663166:T:G	0.08, 0.07, 0.06, 0.06, 0.05	1e-04, 1e-04, 1e-05	coloc_done
DPEP1_CHMP1A_SPATA33	UKB_PPP_EUR	16	89129809	90129809	Zn_meta_analysis_colaus_SKIPOGH_GCKD38_allcov_processed.tsv.gz_subset.tsv.gz	10.4558	SEL1L_Q9UBV2_OID30196_v1_Cardiometabolic_II.txt.gz	5.56614	3576	7.9044e-07	0.116403	8.84249e-07	0.129463	0.754132	chr16:89639923:A:AC, chr16:89642272:T:G, chr16:89643970:G:A, chr16:89646766:C:T, chr16:89641688:G:A	0.16, 0.09, 0.07, 0.07, 0.07	1e-04, 1e-04, 1e-05	coloc_done
DPEP1_CHMP1A_SPATA33	UKB_PPP_EUR	16	89129809	90129809	Zn_meta_analysis_colaus_SKIPOGH_GCKD38_allcov_processed.tsv.gz_subset.tsv.gz	10.4558	SEMA3F_Q13275_OID20186_v1_Cardiometabolic.txt.gz	18.6712	3576	1.01268e-19	1.4913e-14	3.65153e-07	0.0528265	0.947173	chr16:89664419:T:C, chr16:89663166:T:G, chr16:89639923:A:AC, chr16:89642272:T:G, chr16:89665616:A:T	0.09, 0.08, 0.08, 0.07, 0.06	1e-04, 1e-04, 1e-05	coloc_done
DPEP1_CHMP1A_SPATA33	UKB_PPP_EUR	16	89129809	90129809	Zn_meta_analysis_colaus_SKIPOGH_GCKD38_allcov_processed.tsv.gz_subset.tsv.gz	10.4558	SEMA4C_Q9C0C4_OID21329_v1_Oncology.txt.gz	7.0922	3576	1.54392e-08	0.00227363	6.46516e-07	0.0943046	0.903421	chr16:89629809:C:T, chr16:89649867:C:A, chr16:89635716:C:G, chr16:89634339:G:A, chr16:89642272:T:G	0.12, 0.08, 0.04, 0.04, 0.04	1e-04, 1e-04, 1e-05	coloc_done
DPEP1_CHMP1A_SPATA33	UKB_PPP_EUR	16	89129809	90129809	Zn_meta_analysis_colaus_SKIPOGH_GCKD38_allcov_processed.tsv.gz_subset.tsv.gz	10.4558	SEMA7A_O75326_OID20283_v1_Cardiometabolic.txt.gz	5.62136	3576	1.4553e-07	0.0214312	5.21322e-07	0.0758689	0.902699	chr16:89629809:C:T, chr16:89631217:C:T, chr16:89639923:A:AC, chr16:89649867:C:A, chr16:89649240:G:A	0.17, 0.07, 0.06, 0.05, 0.05	1e-04, 1e-04, 1e-05	coloc_done
DPEP1_CHMP1A_SPATA33	UKB_PPP_EUR	16	89129809	90129809	Zn_meta_analysis_colaus_SKIPOGH_GCKD38_allcov_processed.tsv.gz_subset.tsv.gz	10.4558	SIGLEC1_Q9BZZ2_OID20690_v1_Inflammation.txt.gz	6.04398	3576	8.92385e-08	0.0131416	1.43742e-06	0.210903	0.775954	chr16:89639923:A:AC, chr16:89646766:C:T, chr16:89649867:C:A, chr16:89642272:T:G, chr16:89629809:C:T	0.08, 0.07, 0.05, 0.05, 0.04	1e-04, 1e-04, 1e-05	coloc_done
DPEP1_CHMP1A_SPATA33	UKB_PPP_EUR	16	89129809	90129809	Zn_meta_analysis_colaus_SKIPOGH_GCKD38_allcov_processed.tsv.gz_subset.tsv.gz	10.4558	SIGLEC10_Q96LC7_OID20537_v1_Inflammation.txt.gz	6.38429	3576	6.04238e-08	0.0088982	7.82075e-07	0.114294	0.876807	chr16:89629809:C:T, chr16:89631217:C:T, chr16:89631384:C:A, chr16:89642272:T:G, chr16:89646766:C:T	0.26, 0.08, 0.07, 0.04, 0.04	1e-04, 1e-04, 1e-05	coloc_done
DPEP1_CHMP1A_SPATA33	UKB_PPP_EUR	16	89129809	90129809	Zn_meta_analysis_colaus_SKIPOGH_GCKD38_allcov_processed.tsv.gz_subset.tsv.gz	10.4558	SIGLEC5_O15389_OID21082_v1_Neurology.txt.gz	7.13719	3576	8.03695e-09	0.00118355	4.64029e-07	0.067403	0.931413	chr16:89674465:G:A, chr16:89639923:A:AC, chr16:89642272:T:G, chr16:89641688:G:A, chr16:89641595:T:A	0.14, 0.07, 0.06, 0.05, 0.04	1e-04, 1e-04, 1e-05	coloc_done
DPEP1_CHMP1A_SPATA33	UKB_PPP_EUR	16	89129809	90129809	Zn_meta_analysis_colaus_SKIPOGH_GCKD38_allcov_processed.tsv.gz_subset.tsv.gz	10.4558	SIGLEC8_Q9NYZ4_OID30261_v1_Cardiometabolic_II.txt.gz	7.22201	3576	2.57098e-08	0.00378611	1.43983e-06	0.211249	0.784964	chr16:89629809:C:T, chr16:89631217:C:T, chr16:89694084:C:G, chr16:89639923:A:AC, chr16:89642272:T:G	0.16, 0.09, 0.07, 0.07, 0.04	1e-04, 1e-04, 1e-05	coloc_done
DPEP1_CHMP1A_SPATA33	UKB_PPP_EUR	16	89129809	90129809	Zn_meta_analysis_colaus_SKIPOGH_GCKD38_allcov_processed.tsv.gz_subset.tsv.gz	10.4558	SIRPA_P78324_OID20304_v1_Cardiometabolic.txt.gz	6.05039	3576	1.15509e-06	0.170102	1.15509e-06	0.169442	0.660454	chr16:89674465:G:A, chr16:89639923:A:AC, chr16:89629809:C:T, chr16:89641816:T:G, chr16:89642272:T:G	0.88, 0.02, 1.0e-02, 7.7e-03, 6.4e-03	1e-04, 1e-04, 1e-05	coloc_done
DPEP1_CHMP1A_SPATA33	UKB_PPP_EUR	16	89129809	90129809	Zn_meta_analysis_colaus_SKIPOGH_GCKD38_allcov_processed.tsv.gz_subset.tsv.gz	10.4558	SIRPB1_O00241_OID20739_v1_Inflammation.txt.gz	6.64604	3576	6.38764e-08	0.00940665	1.26269e-06	0.185142	0.80545	chr16:89674465:G:A, chr16:89629809:C:T, chr16:89664419:T:C, chr16:89665616:A:T, chr16:89639923:A:AC	0.45, 0.05, 0.03, 0.03, 0.03	1e-04, 1e-04, 1e-05	coloc_done
DPEP1_CHMP1A_SPATA33	UKB_PPP_EUR	16	89129809	90129809	Zn_meta_analysis_colaus_SKIPOGH_GCKD38_allcov_processed.tsv.gz_subset.tsv.gz	10.4558	SLITRK6_Q9H5Y7_OID20094_v1_Cardiometabolic.txt.gz	5.70965	3576	6.92007e-07	0.101907	5.26574e-07	0.0767236	0.821368	chr16:89674465:G:A, chr16:89629809:C:T, chr16:89649867:C:A, chr16:89639923:A:AC, chr16:89631217:C:T	0.13, 0.12, 0.05, 0.05, 0.04	1e-04, 1e-04, 1e-05	coloc_done
DPEP1_CHMP1A_SPATA33	UKB_PPP_EUR	16	89129809	90129809	Zn_meta_analysis_colaus_SKIPOGH_GCKD38_allcov_processed.tsv.gz_subset.tsv.gz	10.4558	SPARCL1_Q14515_OID20361_v1_Cardiometabolic.txt.gz	5.91428	3576	4.95471e-07	0.0729647	2.02225e-06	0.297173	0.62986	chr16:89674465:G:A, chr16:89639923:A:AC, chr16:89629809:C:T, chr16:89649867:C:A, chr16:89641816:T:G	0.87, 0.01, 7.2e-03, 5.9e-03, 5.7e-03	1e-04, 1e-04, 1e-05	coloc_done
DPEP1_CHMP1A_SPATA33	UKB_PPP_EUR	16	89129809	90129809	Zn_meta_analysis_colaus_SKIPOGH_GCKD38_allcov_processed.tsv.gz_subset.tsv.gz	10.4558	ST6GAL1_P15907_OID20302_v1_Cardiometabolic.txt.gz	6.7425	3576	8.02387e-09	0.00118162	4.79108e-07	0.0696258	0.929192	chr16:89646766:C:T, chr16:89642272:T:G, chr16:89674465:G:A, chr16:89639923:A:AC, chr16:89641688:G:A	0.10, 0.09, 0.07, 0.07, 0.06	1e-04, 1e-04, 1e-05	coloc_done
DPEP1_CHMP1A_SPATA33	UKB_PPP_EUR	16	89129809	90129809	Zn_meta_analysis_colaus_SKIPOGH_GCKD38_allcov_processed.tsv.gz_subset.tsv.gz	10.4558	TCN2_P20062_OID20341_v1_Cardiometabolic.txt.gz	7.16002	3576	2.14675e-09	0.000316137	2.85256e-07	0.0410491	0.958635	chr16:89646766:C:T, chr16:89639923:A:AC, chr16:89642272:T:G, chr16:89641816:T:G, chr16:89643970:G:A	0.10, 0.10, 0.08, 0.07, 0.07	1e-04, 1e-04, 1e-05	coloc_done
DPEP1_CHMP1A_SPATA33	UKB_PPP_EUR	16	89129809	90129809	Zn_meta_analysis_colaus_SKIPOGH_GCKD38_allcov_processed.tsv.gz_subset.tsv.gz	10.4558	TFF3_Q07654_OID20371_v1_Cardiometabolic.txt.gz	5.60258	3576	1.50373e-06	0.221444	1.14089e-06	0.1674	0.611154	chr16:89646766:C:T, chr16:89642272:T:G, chr16:89641595:T:A, chr16:89629809:C:T, chr16:89639923:A:AC	0.08, 0.08, 0.07, 0.07, 0.07	1e-04, 1e-04, 1e-05	coloc_done
DPEP1_CHMP1A_SPATA33	UKB_PPP_EUR	16	89129809	90129809	Zn_meta_analysis_colaus_SKIPOGH_GCKD38_allcov_processed.tsv.gz_subset.tsv.gz	10.4558	TFPI2_P48307_OID21512_v1_Oncology.txt.gz	5.01259	3576	1.20729e-06	0.177789	1.64243e-06	0.241288	0.580919	chr16:89639923:A:AC, chr16:89629809:C:T, chr16:89674465:G:A, chr16:89665830:C:T, chr16:89641816:T:G	0.10, 0.05, 0.05, 0.04, 0.04	1e-04, 1e-04, 1e-05	coloc_done
DPEP1_CHMP1A_SPATA33	UKB_PPP_EUR	16	89129809	90129809	Zn_meta_analysis_colaus_SKIPOGH_GCKD38_allcov_processed.tsv.gz_subset.tsv.gz	10.4558	TFRC_P02786_OID20369_v1_Cardiometabolic.txt.gz	6.12247	3576	4.37859e-08	0.00644806	6.60037e-07	0.096302	0.897249	chr16:89629809:C:T, chr16:89631217:C:T, chr16:89646766:C:T, chr16:89631384:C:A, chr16:89664419:T:C	0.34, 0.07, 0.04, 0.04, 0.04	1e-04, 1e-04, 1e-05	coloc_done
DPEP1_CHMP1A_SPATA33	UKB_PPP_EUR	16	89129809	90129809	Zn_meta_analysis_colaus_SKIPOGH_GCKD38_allcov_processed.tsv.gz_subset.tsv.gz	10.4558	THBD_P07204_OID20231_v1_Cardiometabolic.txt.gz	6.41655	3576	1.28488e-07	0.0189216	1.17319e-06	0.171959	0.809118	chr16:89674465:G:A, chr16:89629809:C:T, chr16:89639923:A:AC, chr16:89664419:T:C, chr16:89646766:C:T	0.26, 0.07, 0.07, 0.04, 0.03	1e-04, 1e-04, 1e-05	coloc_done
DPEP1_CHMP1A_SPATA33	UKB_PPP_EUR	16	89129809	90129809	Zn_meta_analysis_colaus_SKIPOGH_GCKD38_allcov_processed.tsv.gz_subset.tsv.gz	10.4558	THY1_P04216_OID21050_v1_Neurology.txt.gz	5.19698	3576	1.9725e-07	0.0290476	2.88601e-07	0.041571	0.929381	chr16:89629809:C:T, chr16:89631217:C:T, chr16:89639923:A:AC, chr16:89631875:A:G, chr16:89631384:C:A	0.24, 0.13, 0.10, 0.05, 0.05	1e-04, 1e-04, 1e-05	coloc_done
DPEP1_CHMP1A_SPATA33	UKB_PPP_EUR	16	89129809	90129809	Zn_meta_analysis_colaus_SKIPOGH_GCKD38_allcov_processed.tsv.gz_subset.tsv.gz	10.4558	TIMD4_Q96H15_OID20375_v1_Cardiometabolic.txt.gz	6.21259	3576	3.8543e-08	0.00567597	9.82469e-07	0.143831	0.850492	chr16:89629809:C:T, chr16:89639923:A:AC, chr16:89631217:C:T, chr16:89646766:C:T, chr16:89642272:T:G	0.12, 0.08, 0.06, 0.06, 0.05	1e-04, 1e-04, 1e-05	coloc_done
DPEP1_CHMP1A_SPATA33	UKB_PPP_EUR	16	89129809	90129809	Zn_meta_analysis_colaus_SKIPOGH_GCKD38_allcov_processed.tsv.gz_subset.tsv.gz	10.4558	TNFRSF10A_O00220_OID20967_v1_Neurology.txt.gz	5.07815	3576	1.57792e-06	0.23237	1.18796e-06	0.174349	0.593278	chr16:89639923:A:AC, chr16:89646766:C:T, chr16:89642272:T:G, chr16:89641816:T:G, chr16:89641595:T:A	0.17, 0.08, 0.07, 0.07, 0.05	1e-04, 1e-04, 1e-05	coloc_done
DPEP1_CHMP1A_SPATA33	UKB_PPP_EUR	16	89129809	90129809	Zn_meta_analysis_colaus_SKIPOGH_GCKD38_allcov_processed.tsv.gz_subset.tsv.gz	10.4558	TNFRSF11A_Q9Y6Q6_OID20646_v1_Inflammation.txt.gz	7.7931	3576	2.98462e-09	0.000439525	5.51261e-07	0.0802611	0.919299	chr16:89629809:C:T, chr16:89631217:C:T, chr16:89631384:C:A, chr16:89646766:C:T, chr16:89633115:G:A	0.37, 0.13, 0.07, 0.04, 0.03	1e-04, 1e-04, 1e-05	coloc_done
DPEP1_CHMP1A_SPATA33	UKB_PPP_EUR	16	89129809	90129809	Zn_meta_analysis_colaus_SKIPOGH_GCKD38_allcov_processed.tsv.gz_subset.tsv.gz	10.4558	TNFRSF19_Q9NS68_OID21446_v1_Oncology.txt.gz	5.26754	3576	1.52316e-07	0.0224305	2.63581e-07	0.0378762	0.939693	chr16:89629809:C:T, chr16:89631217:C:T, chr16:89633115:G:A, chr16:89631384:C:A, chr16:89634339:G:A	0.35, 0.14, 0.09, 0.07, 0.04	1e-04, 1e-04, 1e-05	coloc_done
DPEP1_CHMP1A_SPATA33	UKB_PPP_EUR	16	89129809	90129809	Zn_meta_analysis_colaus_SKIPOGH_GCKD38_allcov_processed.tsv.gz_subset.tsv.gz	10.4558	TNFRSF1A_P19438_OID21155_v1_Neurology.txt.gz	7.58589	3576	1.09077e-08	0.0016063	2.5666e-07	0.036835	0.961558	chr16:89629809:C:T, chr16:89639923:A:AC, chr16:89631217:C:T, chr16:89646766:C:T, chr16:89642272:T:G	0.23, 0.10, 0.09, 0.05, 0.05	1e-04, 1e-04, 1e-05	coloc_done
DPEP1_CHMP1A_SPATA33	UKB_PPP_EUR	16	89129809	90129809	Zn_meta_analysis_colaus_SKIPOGH_GCKD38_allcov_processed.tsv.gz_subset.tsv.gz	10.4558	TNFRSF1B_P20333_OID21145_v1_Neurology.txt.gz	8.10442	3576	1.7223e-09	0.000253631	5.34895e-07	0.0778484	0.921897	chr16:89639923:A:AC, chr16:89629809:C:T, chr16:89642272:T:G, chr16:89646766:C:T, chr16:89641595:T:A	0.10, 0.09, 0.08, 0.07, 0.07	1e-04, 1e-04, 1e-05	coloc_done
DPEP1_CHMP1A_SPATA33	UKB_PPP_EUR	16	89129809	90129809	Zn_meta_analysis_colaus_SKIPOGH_GCKD38_allcov_processed.tsv.gz_subset.tsv.gz	10.4558	TNFRSF21_O75509_OID21052_v1_Neurology.txt.gz	7.59662	3576	2.51699e-08	0.0037066	4.24677e-07	0.0616047	0.934688	chr16:89642272:T:G, chr16:89639923:A:AC, chr16:89641595:T:A, chr16:89646766:C:T, chr16:89674465:G:A	0.08, 0.07, 0.07, 0.07, 0.07	1e-04, 1e-04, 1e-05	coloc_done
DPEP1_CHMP1A_SPATA33	UKB_PPP_EUR	16	89129809	90129809	Zn_meta_analysis_colaus_SKIPOGH_GCKD38_allcov_processed.tsv.gz_subset.tsv.gz	10.4558	TNFRSF4_P43489_OID20653_v1_Inflammation.txt.gz	7.11816	3576	6.785e-09	0.000999182	3.22021e-07	0.0464693	0.952531	chr16:89629809:C:T, chr16:89631217:C:T, chr16:89631384:C:A, chr16:89674465:G:A, chr16:89639923:A:AC	0.38, 0.12, 0.08, 0.06, 0.04	1e-04, 1e-04, 1e-05	coloc_done
DPEP1_CHMP1A_SPATA33	UKB_PPP_EUR	16	89129809	90129809	Zn_meta_analysis_colaus_SKIPOGH_GCKD38_allcov_processed.tsv.gz_subset.tsv.gz	10.4558	TNFSF13_O75888_OID20733_v1_Inflammation.txt.gz	6.28852	3576	2.06223e-07	0.030369	2.77366e-06	0.407897	0.561731	chr16:89674465:G:A, chr16:89629809:C:T, chr16:89639923:A:AC, chr16:89646766:C:T, chr16:89642272:T:G	0.48, 0.04, 0.04, 0.03, 0.03	1e-04, 1e-04, 1e-05	coloc_done
DPEP1_CHMP1A_SPATA33	UKB_PPP_EUR	16	89129809	90129809	Zn_meta_analysis_colaus_SKIPOGH_GCKD38_allcov_processed.tsv.gz_subset.tsv.gz	10.4558	TNFSF13B_Q9Y275_OID20272_v1_Cardiometabolic.txt.gz	6.38105	3576	4.51358e-08	0.00664685	3.57948e-07	0.051771	0.941582	chr16:89641816:T:G, chr16:89639923:A:AC, chr16:89642272:T:G, chr16:89646766:C:T, chr16:89629809:C:T	0.11, 0.10, 0.09, 0.07, 0.07	1e-04, 1e-04, 1e-05	coloc_done
DPEP1_CHMP1A_SPATA33	UKB_PPP_EUR	16	89129809	90129809	Zn_meta_analysis_colaus_SKIPOGH_GCKD38_allcov_processed.tsv.gz_subset.tsv.gz	10.4558	VSIG4_Q9Y279_OID21144_v1_Neurology.txt.gz	7.92022	3576	4.91714e-09	0.000724114	1.55617e-06	0.228396	0.770878	chr16:89646766:C:T, chr16:89642272:T:G, chr16:89639923:A:AC, chr16:89641595:T:A, chr16:89629809:C:T	0.10, 0.06, 0.05, 0.05, 0.05	1e-04, 1e-04, 1e-05	coloc_done
DPEP1_CHMP1A_SPATA33	UKB_PPP_EUR	16	89129809	90129809	Zn_meta_analysis_colaus_SKIPOGH_GCKD38_allcov_processed.tsv.gz_subset.tsv.gz	10.4558	VSNL1_P62760_OID31105_v1_Neurology_II.txt.gz	8.88003	3576	1.01378e-09	0.000149293	4.94258e-07	0.0718581	0.927992	chr16:89674465:G:A, chr16:89624734:T:C, chr16:89629809:C:T, chr16:89631217:C:T, chr16:89639923:A:AC	0.99, 3.2e-03, 8.0e-04, 3.5e-04, 2.2e-04	1e-04, 1e-04, 1e-05	coloc_done
DPEP1_CHMP1A_SPATA33	UKB_TOPMed	16	89129809	90129809	Zn_meta_analysis_colaus_SKIPOGH_GCKD38_allcov_processed.tsv.gz_subset.tsv.gz	10.4558	740.9.gz	5	3583	2.87187e-07	0.0422921	1.50179e-07	0.0217528	0.935955	chr16:89633120:A:G, chr16:89629809:C:T, chr16:89632344:C:T, chr16:89639923:A:AC, chr16:89641816:T:G	0.13, 0.12, 0.11, 0.10, 0.05	1e-04, 3.87837418554142e-05, 1e-05	coloc_done
DPEP1_CHMP1A_SPATA33	UKB_TOPMed	16	89129809	90129809	Zn_meta_analysis_colaus_SKIPOGH_GCKD38_allcov_processed.tsv.gz_subset.tsv.gz	10.4558	716.gz	5.92082	3583	3.48971e-08	0.00513906	2.21646e-07	0.0322673	0.962593	chr16:89639923:A:AC, chr16:89629809:C:T, chr16:89641816:T:G, chr16:89646481:C:T, chr16:89649867:C:A	0.15, 0.08, 0.08, 0.07, 0.07	1e-04, 3.87431715160203e-05, 1e-05	coloc_done
DPEP1_CHMP1A_SPATA33	UKB_TOPMed	16	89129809	90129809	Zn_meta_analysis_colaus_SKIPOGH_GCKD38_allcov_processed.tsv.gz_subset.tsv.gz	10.4558	351.gz	5.82391	3583	2.44188e-06	0.359599	2.82093e-07	0.0413096	0.599089	chr16:89639923:A:AC, chr16:89629809:C:T, chr16:89646481:C:T, chr16:89641816:T:G, chr16:89633120:A:G	0.30, 0.10, 0.10, 0.09, 0.04	1e-04, 3.87732154627583e-05, 1e-05	coloc_done
DPEP1_CHMP1A_SPATA33	UKB_TOPMed	16	89129809	90129809	Zn_meta_analysis_colaus_SKIPOGH_GCKD38_allcov_processed.tsv.gz_subset.tsv.gz	10.4558	716.9.gz	5.76955	3583	4.96796e-08	0.00731599	1.99978e-07	0.029076	0.963608	chr16:89639923:A:AC, chr16:89629809:C:T, chr16:89646481:C:T, chr16:89641816:T:G, chr16:89649867:C:A	0.17, 0.07, 0.07, 0.06, 0.05	1e-04, 3.87401696819432e-05, 1e-05	coloc_done
DPEP1_CHMP1A_SPATA33	UKB_TOPMed	16	89129809	90129809	Zn_meta_analysis_colaus_SKIPOGH_GCKD38_allcov_processed.tsv.gz_subset.tsv.gz	10.4558	740.gz	5.13668	3583	1.9679e-06	0.289799	3.49543e-07	0.0512193	0.658979	chr16:89629809:C:T, chr16:89639923:A:AC, chr16:89632344:C:T, chr16:89641816:T:G, chr16:89631875:A:G	0.34, 0.07, 0.07, 0.04, 0.04	1e-04, 3.87867504460476e-05, 1e-05	coloc_done
DPEP1_CHMP1A_SPATA33	eQTLGen	16	89129809	90129809	Zn_meta_analysis_colaus_SKIPOGH_GCKD38_allcov_processed.tsv.gz_subset.tsv.gz	10.4558	2019-12-11-cis-eQTLsFDR-ProbeLevel-CohortInfoRemoved-BonferroniAdded.txt_hg38.tsv.gz_ENSG00000131165	90.0022	3327	3.67413e-89	4.16737e-84	4.16342e-06	0.471706	0.52829	chr16:89624734:T:C, chr16:89633256:C:A, chr16:89631875:A:G, chr16:89631662:C:T, chr16:89631217:C:T	1.00, 1.1e-12, 2.1e-13, 6.9e-14, 3.5e-14	1e-04, 1e-04, 1e-05	coloc_done
DPEP1_CHMP1A_SPATA33	eQTLGen	16	89129809	90129809	Zn_meta_analysis_colaus_SKIPOGH_GCKD38_allcov_processed.tsv.gz_subset.tsv.gz	10.4558	2019-12-11-cis-eQTLsFDR-ProbeLevel-CohortInfoRemoved-BonferroniAdded.txt_hg38.tsv.gz_ENSG00000205018	6.51863	2668	6.1899e-07	0.0702082	3.50983e-06	0.397567	0.532221	chr16:89643970:G:A, chr16:89642272:T:G, chr16:89646766:C:T, chr16:89641595:T:A, chr16:89641688:G:A	0.12, 0.09, 0.08, 0.07, 0.07	1e-04, 1e-04, 1e-05	coloc_done
DPEP1_CHMP1A_SPATA33	eQTLGen	16	89129809	90129809	Zn_meta_analysis_colaus_SKIPOGH_GCKD38_allcov_processed.tsv.gz_subset.tsv.gz	10.4558	2019-12-11-cis-eQTLsFDR-ProbeLevel-CohortInfoRemoved-BonferroniAdded.txt_hg38.tsv.gz_ENSG00000167523	46.6425	3310	1.08769e-47	1.2337e-42	2.20062e-07	0.0239845	0.976015	chr16:89641816:T:G, chr16:89643970:G:A, chr16:89646481:C:T, chr16:89644712:C:T, chr16:89642611:G:A	0.54, 0.35, 0.10, 4.9e-05, 3.7e-05	1e-04, 1e-04, 1e-05	coloc_done
SLC39A8	FinnGen_r9	4	101776925	102776925	Zn_meta_analysis_colaus_SKIPOGH_GCKD38_allcov_processed.tsv.gz_subset.tsv.gz	8.54638	finngen_R9_BMI_IRN.gz	7.47693	2657	5.16059e-07	0.000281831	1.29852e-05	0.00609792	0.993607	chr4:102267552:C:T, chr4:102276925:A:G, chr4:102191313:A:G, chr4:102080492:G:T, chr4:102225731:A:C	0.85, 0.14, 0.01, 1.0e-03, 2.2e-04	1e-04, 1e-04, 1e-05	coloc_done				BMI_IRN	Body-mass index, inverse-rank normalized	Quantitative endpoints	266130	0	0	429	0	1.4632
SLC39A8	FinnGen_r9	4	101776925	102776925	Zn_meta_analysis_colaus_SKIPOGH_GCKD38_allcov_processed.tsv.gz_subset.tsv.gz	8.54638	finngen_R9_WEIGHT_IRN.gz	6.53028	2657	8.44672e-05	0.0461294	8.90457e-05	0.0477238	0.905973	chr4:102267552:C:T, chr4:102276925:A:G, chr4:102191313:A:G, chr4:102080492:G:T, chr4:102225731:A:C	0.60, 0.35, 0.04, 1.6e-03, 1.6e-03	1e-04, 1e-04, 1e-05	coloc_done				WEIGHT_IRN	Weight, inverse-rank normalized	Quantitative endpoints	271973	0	0	544	0	1.5005
SLC39A8	Icelanders_pGWAS	4	101776925	102776925	Zn_meta_analysis_colaus_SKIPOGH_GCKD38_allcov_processed.tsv.gz_subset.tsv.gz	8.54638	15452_5_NT5E_5__Nucleotidase.txt.gz	7.00187	2616	2.86761e-06	0.00156607	7.84688e-05	0.041897	0.956456	chr4:102276925:A:G, chr4:102267552:C:T, chr4:102080492:G:T, chr4:102225731:A:C, chr4:102225733:A:T	0.46, 0.40, 0.10, 0.02, 0.02	1e-04, 1e-04, 1e-05	coloc_done																					15452_5	5'-Nucleotidase	5'-Nucleotidase	NT5E	P21589	Protein	ENSG00000135318	6	85450082	85495783	trans
SLC39A8	Icelanders_pGWAS	4	101776925	102776925	Zn_meta_analysis_colaus_SKIPOGH_GCKD38_allcov_processed.tsv.gz_subset.tsv.gz	8.54638	18409_61_ARF5_ARF5.txt.gz	5.94654	2616	0.000389301	0.212605	4.0827e-05	0.0215311	0.765433	chr4:102276925:A:G, chr4:102267552:C:T, chr4:102225731:A:C, chr4:102225733:A:T, chr4:102080492:G:T	0.61, 0.30, 0.04, 0.04, 4.6e-03	1e-04, 1e-04, 1e-05	coloc_done																					18409_61	ARF5	ADP-ribosylation factor 5	ARF5	P84085	Protein	ENSG00000004059	7	127588410	127591699	trans
SLC39A8	Icelanders_pGWAS	4	101776925	102776925	Zn_meta_analysis_colaus_SKIPOGH_GCKD38_allcov_processed.tsv.gz_subset.tsv.gz	8.54638	11277_23_ATF6_ATF6A.txt.gz	8.93442	2616	5.34296e-09	2.91791e-06	6.9926e-06	0.00282164	0.997168	chr4:102267552:C:T, chr4:102276925:A:G, chr4:102225731:A:C, chr4:102225733:A:T, chr4:102080492:G:T	0.88, 0.10, 0.01, 0.01, 1.4e-03	1e-04, 1e-04, 1e-05	coloc_done																					11277_23	ATF6A	Cyclic AMP-dependent transcription factor ATF-6 alpha	ATF6	P18850	Protein	ENSG00000118217	1	161766319	161964069	trans
SLC39A8	Icelanders_pGWAS	4	101776925	102776925	Zn_meta_analysis_colaus_SKIPOGH_GCKD38_allcov_processed.tsv.gz_subset.tsv.gz	8.54638	15483_377_AGRN_Agrin.txt.gz	8.90623	2616	6.52268e-09	3.56217e-06	6.16649e-06	0.00237003	0.99762	chr4:102267552:C:T, chr4:102276925:A:G, chr4:102191313:A:G, chr4:102080492:G:T, chr4:102225731:A:C	1.00, 3.2e-04, 2.0e-04, 1.6e-04, 2.7e-05	1e-04, 1e-04, 1e-05	coloc_done																					15483_377	Agrin	Agrin	AGRN	O00468	Protein	ENSG00000188157	1	1020119	1056115	trans
SLC39A8	Icelanders_pGWAS	4	101776925	102776925	Zn_meta_analysis_colaus_SKIPOGH_GCKD38_allcov_processed.tsv.gz_subset.tsv.gz	8.54638	9394_19_CPQ_Aminopeptidase.txt.gz	8.80632	2616	3.50495e-09	1.91413e-06	5.15328e-06	0.00181614	0.998177	chr4:102276925:A:G, chr4:102267552:C:T, chr4:102225731:A:C, chr4:102225733:A:T, chr4:102191313:A:G	0.81, 0.16, 0.01, 0.01, 1.1e-03	1e-04, 1e-04, 1e-05	coloc_done																					9394_19	Aminopeptidase	Carboxypeptidase Q	CPQ	Q9Y646	Protein	ENSG00000104324	8	96645241	97143500	trans
SLC39A8	Icelanders_pGWAS	4	101776925	102776925	Zn_meta_analysis_colaus_SKIPOGH_GCKD38_allcov_processed.tsv.gz_subset.tsv.gz	8.54638	9506_10_APOL1_Apo_L1.txt.gz	5.95703	2616	1.63297e-06	0.0008918	6.75529e-06	0.0026928	0.996407	chr4:102276925:A:G, chr4:102225731:A:C, chr4:102225733:A:T, chr4:102267552:C:T, chr4:102191313:A:G	0.81, 0.07, 0.07, 0.04, 3.4e-04	1e-04, 1e-04, 1e-05	coloc_done																					9506_10	Apo L1	Apolipoprotein L1	APOL1	O14791	Protein	ENSG00000100342	22	36253132	36267524	trans
SLC39A8	Icelanders_pGWAS	4	101776925	102776925	Zn_meta_analysis_colaus_SKIPOGH_GCKD38_allcov_processed.tsv.gz_subset.tsv.gz	8.54638	5735_54_C1GALT1C1_C1GLC.txt.gz	5.02072	2616	1.11121e-05	0.00606858	9.48998e-06	0.00419296	0.989718	chr4:102276925:A:G, chr4:102267552:C:T, chr4:102225731:A:C, chr4:102225733:A:T, chr4:102080492:G:T	0.48, 0.46, 0.03, 0.03, 3.1e-03	1e-04, 1e-04, 1e-05	coloc_done																					5735_54	C1GLC	C1GALT1-specific chaperone 1	C1GALT1C1	Q96EU7	Protein	ENSG00000171155	X	120625673	120630053	trans
SLC39A8	Icelanders_pGWAS	4	101776925	102776925	Zn_meta_analysis_colaus_SKIPOGH_GCKD38_allcov_processed.tsv.gz_subset.tsv.gz	8.54638	11405_150_CARD9_CARD9.txt.gz	6.15274	2616	0.000695744	0.379961	6.59654e-05	0.0354413	0.583836	chr4:102276925:A:G, chr4:102267552:C:T, chr4:102225731:A:C, chr4:102225733:A:T, chr4:102080492:G:T	0.60, 0.33, 0.04, 0.04, 6.3e-03	1e-04, 1e-04, 1e-05	coloc_done																					11405_150	CARD9	Caspase recruitment domain-containing protein 9	CARD9	Q9H257	Protein	ENSG00000187796	9	136363955	136373668	trans
SLC39A8	Icelanders_pGWAS	4	101776925	102776925	Zn_meta_analysis_colaus_SKIPOGH_GCKD38_allcov_processed.tsv.gz_subset.tsv.gz	8.54638	5066_134_CD300C_CLM6.txt.gz	5.59739	2616	7.11485e-06	0.00388557	7.67538e-06	0.00319879	0.992901	chr4:102267552:C:T, chr4:102276925:A:G, chr4:102191313:A:G, chr4:102225731:A:C, chr4:102225733:A:T	0.98, 0.01, 5.6e-03, 1.6e-03, 1.6e-03	1e-04, 1e-04, 1e-05	coloc_done																					5066_134	CLM6	CMRF35-like molecule 6	CD300C	Q08708	Protein	ENSG00000167850	17	74534634	74546114	trans
SLC39A8	Icelanders_pGWAS	4	101776925	102776925	Zn_meta_analysis_colaus_SKIPOGH_GCKD38_allcov_processed.tsv.gz_subset.tsv.gz	8.54638	5630_48_CD300A_CM35H.txt.gz	5.48109	2616	9.14613e-06	0.0049949	6.86083e-06	0.00275461	0.992234	chr4:102267552:C:T, chr4:102276925:A:G, chr4:102225731:A:C, chr4:102225733:A:T, chr4:102191313:A:G	0.99, 9.8e-03, 1.7e-03, 1.7e-03, 6.2e-04	1e-04, 1e-04, 1e-05	coloc_done																					5630_48	CM35H	CMRF35-like molecule 8	CD300A	Q9UGN4	Protein	ENSG00000167851	17	74466372	74484797	trans
SLC39A8	Icelanders_pGWAS	4	101776925	102776925	Zn_meta_analysis_colaus_SKIPOGH_GCKD38_allcov_processed.tsv.gz_subset.tsv.gz	8.54638	14091_42_CBR3_Carbonyl_reductase_3.txt.gz	5.34853	2616	0.000246739	0.134749	0.000167589	0.09075	0.774086	chr4:102267552:C:T, chr4:102276925:A:G, chr4:102080492:G:T, chr4:102225731:A:C, chr4:102225733:A:T	0.49, 0.39, 0.06, 0.02, 0.02	1e-04, 1e-04, 1e-05	coloc_done																					14091_42	Carbonyl reductase 3	Carbonyl reductase [NADPH] 3	CBR3	O75828	Protein	ENSG00000159231	21	36135078	36146561	trans
SLC39A8	Icelanders_pGWAS	4	101776925	102776925	Zn_meta_analysis_colaus_SKIPOGH_GCKD38_allcov_processed.tsv.gz_subset.tsv.gz	8.54638	6525_17_DUSP13_DUSP13.txt.gz	5.06203	2616	0.000193233	0.105528	6.23449e-05	0.0331868	0.861029	chr4:102267552:C:T, chr4:102276925:A:G, chr4:102225731:A:C, chr4:102225733:A:T, chr4:102191313:A:G	0.53, 0.28, 0.07, 0.07, 0.03	1e-04, 1e-04, 1e-05	coloc_done																					6525_17	DUSP13	Dual specificity protein phosphatase 13 isoform A	DUSP13	Q6B8I1	Protein		10	75094433	75109190	trans
SLC39A8	Icelanders_pGWAS	4	101776925	102776925	Zn_meta_analysis_colaus_SKIPOGH_GCKD38_allcov_processed.tsv.gz_subset.tsv.gz	8.54638	3495_15_CXCL6_GCP_2.txt.gz	5.23867	2616	0.000318395	0.173882	0.000154787	0.0837904	0.741854	chr4:102267552:C:T, chr4:102276925:A:G, chr4:102225731:A:C, chr4:102225733:A:T, chr4:102080492:G:T	0.67, 0.26, 0.03, 0.03, 0.01	1e-04, 1e-04, 1e-05	coloc_done																					3495_15	GCP-2	C-X-C motif chemokine 6	CXCL6	P80162	Protein	ENSG00000124875	4	73836677	73838759	trans
SLC39A8	Icelanders_pGWAS	4	101776925	102776925	Zn_meta_analysis_colaus_SKIPOGH_GCKD38_allcov_processed.tsv.gz_subset.tsv.gz	8.54638	7948_129_GLTPD2_GLTD2.txt.gz	5.51103	2616	8.78218e-06	0.00479614	1.84521e-05	0.00909102	0.986086	chr4:102267552:C:T, chr4:102276925:A:G, chr4:102080492:G:T, chr4:102225731:A:C, chr4:102225733:A:T	0.96, 0.02, 8.9e-03, 4.8e-04, 4.8e-04	1e-04, 1e-04, 1e-05	coloc_done																					7948_129	GLTD2	Glycolipid transfer protein domain-containing protein 2	GLTPD2	A6NH11	Protein	ENSG00000182327	17	4788963	4790588	trans
SLC39A8	Icelanders_pGWAS	4	101776925	102776925	Zn_meta_analysis_colaus_SKIPOGH_GCKD38_allcov_processed.tsv.gz_subset.tsv.gz	8.54638	16599_38_GPN1_GPN1.txt.gz	5.04663	2616	0.000303633	0.16582	0.000120395	0.0649817	0.768774	chr4:102267552:C:T, chr4:102276925:A:G, chr4:102225731:A:C, chr4:102225733:A:T, chr4:102080492:G:T	0.50, 0.34, 0.05, 0.05, 0.04	1e-04, 1e-04, 1e-05	coloc_done																					16599_38	GPN1	GPN-loop GTPase 1	GPN1	Q9HCN4	Protein	ENSG00000198522	2	27628246	27651510	trans
SLC39A8	Icelanders_pGWAS	4	101776925	102776925	Zn_meta_analysis_colaus_SKIPOGH_GCKD38_allcov_processed.tsv.gz_subset.tsv.gz	8.54638	3192_3_CNDP2_Glutamate_carboxypeptidase.txt.gz	5.05419	2616	0.000258353	0.141092	0.000150681	0.0815133	0.776986	chr4:102267552:C:T, chr4:102276925:A:G, chr4:102080492:G:T, chr4:102225731:A:C, chr4:102225733:A:T	0.57, 0.21, 0.18, 0.02, 0.02	1e-04, 1e-04, 1e-05	coloc_done																					3192_3	Glutamate carboxypeptidase	Cytosolic non-specific dipeptidase	CNDP2	Q96KP4	Protein	ENSG00000133313	18	74496362	74523453	trans
SLC39A8	Icelanders_pGWAS	4	101776925	102776925	Zn_meta_analysis_colaus_SKIPOGH_GCKD38_allcov_processed.tsv.gz_subset.tsv.gz	8.54638	19329_31_HIPK3_HIPK3.txt.gz	6.87063	2616	2.31713e-06	0.00126543	5.26571e-05	0.0277863	0.970893	chr4:102267552:C:T, chr4:102276925:A:G, chr4:102080492:G:T, chr4:102225731:A:C, chr4:102225733:A:T	0.80, 0.14, 0.04, 9.6e-03, 9.6e-03	1e-04, 1e-04, 1e-05	coloc_done																					19329_31	HIPK3	Homeodomain-interacting protein kinase 3	HIPK3	Q9H422	Protein	ENSG00000110422	11	33256671	33357022	trans
SLC39A8	Icelanders_pGWAS	4	101776925	102776925	Zn_meta_analysis_colaus_SKIPOGH_GCKD38_allcov_processed.tsv.gz_subset.tsv.gz	8.54638	4224_7_SYNCRIP_HNRPQ.txt.gz	5.49349	2616	8.85716e-05	0.0483709	0.000120904	0.0651421	0.886278	chr4:102267552:C:T, chr4:102276925:A:G, chr4:102080492:G:T, chr4:102225731:A:C, chr4:102225733:A:T	0.59, 0.26, 0.11, 0.02, 0.02	1e-04, 1e-04, 1e-05	coloc_done																					4224_7	HNRPQ	Heterogeneous nuclear ribonucleoprotein Q	SYNCRIP	O60506	Protein	ENSG00000135316	6	85607783	85643869	trans
SLC39A8	Icelanders_pGWAS	4	101776925	102776925	Zn_meta_analysis_colaus_SKIPOGH_GCKD38_allcov_processed.tsv.gz_subset.tsv.gz	8.54638	17791_25_HPCAL1_HPCL1.txt.gz	5.68952	2616	1.60629e-05	0.00877229	3.04559e-05	0.0156571	0.975524	chr4:102276925:A:G, chr4:102267552:C:T, chr4:102080492:G:T, chr4:102225731:A:C, chr4:102225733:A:T	0.54, 0.37, 0.03, 0.03, 0.03	1e-04, 1e-04, 1e-05	coloc_done																					17791_25	HPCL1	Hippocalcin-like protein 1	HPCAL1	P37235	Protein	ENSG00000115756	2	10302903	10427603	trans
SLC39A8	Icelanders_pGWAS	4	101776925	102776925	Zn_meta_analysis_colaus_SKIPOGH_GCKD38_allcov_processed.tsv.gz_subset.tsv.gz	8.54638	15384_15_KL_KLOTHO.txt.gz	5.61816	2616	6.94682e-06	0.00379381	7.01735e-06	0.00283897	0.993353	chr4:102267552:C:T, chr4:102276925:A:G, chr4:102080492:G:T, chr4:102191313:A:G, chr4:102225731:A:C	1.00, 1.7e-03, 1.0e-03, 3.8e-04, 5.1e-05	1e-04, 1e-04, 1e-05	coloc_done																					15384_15	KLOTHO	Klotho	KL	Q9UEF7	Protein	ENSG00000133116	13	33016242	33066142	trans
SLC39A8	Icelanders_pGWAS	4	101776925	102776925	Zn_meta_analysis_colaus_SKIPOGH_GCKD38_allcov_processed.tsv.gz_subset.tsv.gz	8.54638	12329_21_RPS6KA1_KS6A1.txt.gz	5.16647	2616	0.000128354	0.0700969	8.98731e-05	0.0482001	0.881485	chr4:102267552:C:T, chr4:102276925:A:G, chr4:102080492:G:T, chr4:102225731:A:C, chr4:102225733:A:T	0.65, 0.24, 0.06, 0.03, 0.03	1e-04, 1e-04, 1e-05	coloc_done																					12329_21	KS6A1	Ribosomal protein S6 kinase alpha-1	RPS6KA1	Q15418	Protein	ENSG00000117676	1	26529760	26575024	trans
SLC39A8	Icelanders_pGWAS	4	101776925	102776925	Zn_meta_analysis_colaus_SKIPOGH_GCKD38_allcov_processed.tsv.gz_subset.tsv.gz	8.54638	5242_37_MAP2K4_MP2K4.txt.gz	6.33451	2616	1.43771e-06	0.000785162	1.09748e-05	0.00499934	0.994203	chr4:102267552:C:T, chr4:102276925:A:G, chr4:102191313:A:G, chr4:102080492:G:T, chr4:102225731:A:C	0.94, 0.03, 0.02, 2.7e-03, 7.0e-04	1e-04, 1e-04, 1e-05	coloc_done																					5242_37	MP2K4	Dual specificity mitogen-activated protein kinase kinase 4	MAP2K4	P45985	Protein	ENSG00000065559	17	12020876	12143827	trans
SLC39A8	Icelanders_pGWAS	4	101776925	102776925	Zn_meta_analysis_colaus_SKIPOGH_GCKD38_allcov_processed.tsv.gz_subset.tsv.gz	8.54638	10615_18_MPZ_MYP0.txt.gz	17.025	2616	1.67993e-16	9.17445e-14	6.05798e-06	0.00231071	0.997683	chr4:102267552:C:T, chr4:102080492:G:T, chr4:102191313:A:G, chr4:102005766:G:A, chr4:102276925:A:G	1.00, 3.6e-06, 4.1e-08, 2.0e-09, 1.0e-09	1e-04, 1e-04, 1e-05	coloc_done																					10615_18	MYP0	Myelin protein P0	MPZ	P25189	Protein	ENSG00000158887	1	161303599	161309967	trans
SLC39A8	Icelanders_pGWAS	4	101776925	102776925	Zn_meta_analysis_colaus_SKIPOGH_GCKD38_allcov_processed.tsv.gz_subset.tsv.gz	8.54638	15535_3_PRSS27_Marapsin.txt.gz	5.89449	2616	6.53691e-05	0.0356995	0.000139952	0.0755423	0.888553	chr4:102276925:A:G, chr4:102267552:C:T, chr4:102225731:A:C, chr4:102225733:A:T, chr4:102080492:G:T	0.31, 0.29, 0.17, 0.17, 0.04	1e-04, 1e-04, 1e-05	coloc_done																					15535_3	Marapsin	Serine protease 27	PRSS27	Q9BQR3	Protein	ENSG00000172382	16	2712421	2720223	trans
SLC39A8	Icelanders_pGWAS	4	101776925	102776925	Zn_meta_analysis_colaus_SKIPOGH_GCKD38_allcov_processed.tsv.gz_subset.tsv.gz	8.54638	6927_7_NDST1_NDST1.txt.gz	13.791	2616	1.79312e-13	9.79262e-11	1.06701e-05	0.00483202	0.995157	chr4:102267552:C:T, chr4:102080492:G:T, chr4:102276925:A:G, chr4:102005766:G:A, chr4:102191313:A:G	0.99, 8.2e-03, 5.6e-05, 2.7e-05, 7.1e-07	1e-04, 1e-04, 1e-05	coloc_done																					6927_7	NDST1	Bifunctional heparan sulfate N-deacetylase/N-sulfotransferase 1	NDST1	P52848	Protein	ENSG00000070614	5	150497778	150558210	trans
SLC39A8	Icelanders_pGWAS	4	101776925	102776925	Zn_meta_analysis_colaus_SKIPOGH_GCKD38_allcov_processed.tsv.gz_subset.tsv.gz	8.54638	8866_53_QPCTL_QPCTL.txt.gz	5.91578	2616	1.91983e-06	0.00104846	6.31042e-06	0.00244976	0.996494	chr4:102276925:A:G, chr4:102225731:A:C, chr4:102225733:A:T, chr4:102267552:C:T, chr4:102080492:G:T	0.87, 0.05, 0.05, 0.03, 4.4e-04	1e-04, 1e-04, 1e-05	coloc_done																					8866_53	QPCTL	Glutaminyl-peptide cyclotransferase-like protein	QPCTL	Q9NXS2	Protein	ENSG00000011478	19	45692665	45703986	trans
SLC39A8	Icelanders_pGWAS	4	101776925	102776925	Zn_meta_analysis_colaus_SKIPOGH_GCKD38_allcov_processed.tsv.gz_subset.tsv.gz	8.54638	6947_4_ST3GAL6_SIA10.txt.gz	6.11238	2616	1.03493e-06	0.000565198	6.19432e-06	0.00238581	0.997042	chr4:102276925:A:G, chr4:102267552:C:T, chr4:102225731:A:C, chr4:102225733:A:T, chr4:102080492:G:T	0.68, 0.27, 0.02, 0.02, 9.0e-04	1e-04, 1e-04, 1e-05	coloc_done																					6947_4	SIA10	Type 2 lactosamine alpha-2,3-sialyltransferase	ST3GAL6	Q9Y274	Protein	ENSG00000064225	3	98732261	98795851	trans
SLC39A8	Icelanders_pGWAS	4	101776925	102776925	Zn_meta_analysis_colaus_SKIPOGH_GCKD38_allcov_processed.tsv.gz_subset.tsv.gz	8.54638	19503_2_SNX3_SNX3.txt.gz	5.03664	2616	0.000197863	0.108057	8.14403e-05	0.0436282	0.848035	chr4:102267552:C:T, chr4:102276925:A:G, chr4:102080492:G:T, chr4:102225731:A:C, chr4:102225733:A:T	0.81, 0.14, 0.02, 0.01, 0.01	1e-04, 1e-04, 1e-05	coloc_done																					19503_2	SNX3	Sorting nexin-3	SNX3	O60493	Protein	ENSG00000112335	6	108211221	108261039	trans
SLC39A8	Icelanders_pGWAS	4	101776925	102776925	Zn_meta_analysis_colaus_SKIPOGH_GCKD38_allcov_processed.tsv.gz_subset.tsv.gz	8.54638	8024_64_TPST2_TPST2.txt.gz	5.87746	2616	3.62219e-06	0.00197815	1.51327e-05	0.00727358	0.99073	chr4:102267552:C:T, chr4:102276925:A:G, chr4:102080492:G:T, chr4:102225731:A:C, chr4:102225733:A:T	0.54, 0.44, 0.01, 5.0e-03, 5.0e-03	1e-04, 1e-04, 1e-05	coloc_done																					8024_64	TPST2	Protein-tyrosine sulfotransferase 2	TPST2	O60704	Protein	ENSG00000128294	22	26521995	26590131	trans
SLC39A8	Icelanders_pGWAS	4	101776925	102776925	Zn_meta_analysis_colaus_SKIPOGH_GCKD38_allcov_processed.tsv.gz_subset.tsv.gz	8.54638	3339_33_THBS2_TSP2.txt.gz	5.31605	2616	0.000206584	0.11282	0.000124065	0.0669349	0.819914	chr4:102267552:C:T, chr4:102276925:A:G, chr4:102225731:A:C, chr4:102225733:A:T, chr4:102191313:A:G	0.49, 0.46, 0.02, 0.02, 7.6e-03	1e-04, 1e-04, 1e-05	coloc_done																					3339_33	TSP2	Thrombospondin-2	THBS2	P35442	Protein	ENSG00000186340	6	169215784	169253845	trans
SLC39A8	Icelanders_pGWAS	4	101776925	102776925	Zn_meta_analysis_colaus_SKIPOGH_GCKD38_allcov_processed.tsv.gz_subset.tsv.gz	8.54638	12668_7_VPS4B_VPS4B.txt.gz	5.18709	2616	0.000720054	0.393237	8.1241e-05	0.0438053	0.562156	chr4:102276925:A:G, chr4:102267552:C:T, chr4:102225731:A:C, chr4:102225733:A:T, chr4:102080492:G:T	0.45, 0.41, 0.05, 0.05, 0.03	1e-04, 1e-04, 1e-05	coloc_done																					12668_7	VPS4B	Vacuolar protein sorting-associated protein 4B	VPS4B	O75351	Protein	ENSG00000119541	18	63389189	63422475	trans
SLC39A8	UKB_PPP_EUR	4	101776925	102776925	Zn_meta_analysis_colaus_SKIPOGH_GCKD38_allcov_processed.tsv.gz_subset.tsv.gz	8.54638	ACAN_P16112_OID20159_v1_Cardiometabolic.txt.gz	8.85247	2731	8.27215e-09	4.51763e-06	1.63889e-05	0.00795835	0.992021	chr4:102267552:C:T, chr4:102276925:A:G, chr4:102225733:A:T, chr4:102225731:A:C, chr4:102080492:G:T	0.60, 0.25, 0.07, 0.07, 0.01	1e-04, 1e-04, 1e-05	coloc_done
SLC39A8	UKB_PPP_EUR	4	101776925	102776925	Zn_meta_analysis_colaus_SKIPOGH_GCKD38_allcov_processed.tsv.gz_subset.tsv.gz	8.54638	ACP5_P13686_OID20314_v1_Cardiometabolic.txt.gz	5.20891	2731	0.000105558	0.0576479	3.15163e-05	0.0162859	0.925929	chr4:102267552:C:T, chr4:102276925:A:G, chr4:102225731:A:C, chr4:102225733:A:T, chr4:102191313:A:G	0.77, 0.18, 0.02, 0.02, 2.3e-04	1e-04, 1e-04, 1e-05	coloc_done
SLC39A8	UKB_PPP_EUR	4	101776925	102776925	Zn_meta_analysis_colaus_SKIPOGH_GCKD38_allcov_processed.tsv.gz_subset.tsv.gz	8.54638	ACVRL1_P37023_OID20999_v1_Neurology.txt.gz	6.01315	2731	4.465e-06	0.00243845	7.10551e-06	0.00288583	0.994664	chr4:102267552:C:T, chr4:102276925:A:G, chr4:102080492:G:T, chr4:102225733:A:T, chr4:102225731:A:C	0.97, 0.03, 2.9e-04, 2.0e-04, 1.9e-04	1e-04, 1e-04, 1e-05	coloc_done
SLC39A8	UKB_PPP_EUR	4	101776925	102776925	Zn_meta_analysis_colaus_SKIPOGH_GCKD38_allcov_processed.tsv.gz_subset.tsv.gz	8.54638	ADA2_Q9NZK5_OID20394_v1_Cardiometabolic.txt.gz	8.50111	2731	1.07869e-08	5.89098e-06	4.23081e-06	0.00131188	0.998678	chr4:102276925:A:G, chr4:102267552:C:T, chr4:102225733:A:T, chr4:102225731:A:C, chr4:102191313:A:G	0.96, 0.02, 9.2e-03, 9.2e-03, 4.2e-04	1e-04, 1e-04, 1e-05	coloc_done
SLC39A8	UKB_PPP_EUR	4	101776925	102776925	Zn_meta_analysis_colaus_SKIPOGH_GCKD38_allcov_processed.tsv.gz_subset.tsv.gz	8.54638	ADAM22_Q9P0K1_OID21001_v1_Neurology.txt.gz	6.36389	2731	1.92055e-06	0.00104886	1.24857e-05	0.00582566	0.993111	chr4:102267552:C:T, chr4:102276925:A:G, chr4:102225733:A:T, chr4:102225731:A:C, chr4:102080492:G:T	0.87, 0.12, 1.1e-03, 1.0e-03, 6.6e-04	1e-04, 1e-04, 1e-05	coloc_done
SLC39A8	UKB_PPP_EUR	4	101776925	102776925	Zn_meta_analysis_colaus_SKIPOGH_GCKD38_allcov_processed.tsv.gz_subset.tsv.gz	8.54638	ADAMTS13_Q76LX8_OID20249_v1_Cardiometabolic.txt.gz	6.66618	2731	5.98447e-07	0.000326827	4.63439e-06	0.00153282	0.998135	chr4:102276925:A:G, chr4:102267552:C:T, chr4:102225733:A:T, chr4:102225731:A:C, chr4:102191313:A:G	0.90, 0.08, 4.8e-03, 4.5e-03, 1.5e-03	1e-04, 1e-04, 1e-05	coloc_done
SLC39A8	UKB_PPP_EUR	4	101776925	102776925	Zn_meta_analysis_colaus_SKIPOGH_GCKD38_allcov_processed.tsv.gz_subset.tsv.gz	8.54638	ADAMTS8_Q9UP79_OID21502_v1_Oncology.txt.gz	27.4889	2731	4.97591e-27	2.71747e-24	6.05605e-06	0.00230968	0.997684	chr4:102267552:C:T, chr4:102276925:A:G, chr4:102225733:A:T, chr4:102225731:A:C, chr4:102191313:A:G	1.00, 6.2e-05, 5.2e-08, 4.7e-08, 1.7e-09	1e-04, 1e-04, 1e-05	coloc_done
SLC39A8	UKB_PPP_EUR	4	101776925	102776925	Zn_meta_analysis_colaus_SKIPOGH_GCKD38_allcov_processed.tsv.gz_subset.tsv.gz	8.54638	ADAMTSL4_Q6UY14_OID30275_v1_Cardiometabolic_II.txt.gz	13.2088	2731	4.66601e-13	2.54822e-10	6.19923e-06	0.00238795	0.997606	chr4:102267552:C:T, chr4:102276925:A:G, chr4:102225733:A:T, chr4:102225731:A:C, chr4:102080492:G:T	0.95, 0.04, 8.5e-03, 6.3e-03, 6.4e-08	1e-04, 1e-04, 1e-05	coloc_done
SLC39A8	UKB_PPP_EUR	4	101776925	102776925	Zn_meta_analysis_colaus_SKIPOGH_GCKD38_allcov_processed.tsv.gz_subset.tsv.gz	8.54638	ADGRB3_O60242_OID20974_v1_Neurology.txt.gz	5.95428	2731	3.16905e-06	0.0017307	6.59127e-06	0.002604	0.995656	chr4:102276925:A:G, chr4:102267552:C:T, chr4:102225733:A:T, chr4:102225731:A:C, chr4:102191313:A:G	0.54, 0.45, 4.5e-03, 3.8e-03, 1.8e-04	1e-04, 1e-04, 1e-05	coloc_done
SLC39A8	UKB_PPP_EUR	4	101776925	102776925	Zn_meta_analysis_colaus_SKIPOGH_GCKD38_allcov_processed.tsv.gz_subset.tsv.gz	8.54638	ADGRG2_Q8IZP9_OID20189_v1_Cardiometabolic.txt.gz	13.105	2731	6.41022e-13	3.50078e-10	6.04915e-06	0.0023059	0.997688	chr4:102267552:C:T, chr4:102276925:A:G, chr4:102225731:A:C, chr4:102225733:A:T, chr4:102080492:G:T	1.00, 3.0e-03, 8.6e-06, 5.8e-06, 1.0e-07	1e-04, 1e-04, 1e-05	coloc_done
SLC39A8	UKB_PPP_EUR	4	101776925	102776925	Zn_meta_analysis_colaus_SKIPOGH_GCKD38_allcov_processed.tsv.gz_subset.tsv.gz	8.54638	ADIPOQ_Q15848_OID30748_v1_Inflammation_II.txt.gz	5.12962	2731	2.20771e-05	0.0120569	1.95185e-05	0.00968132	0.97822	chr4:102267552:C:T, chr4:102276925:A:G, chr4:102225731:A:C, chr4:102225733:A:T, chr4:102191313:A:G	0.64, 0.34, 7.4e-03, 6.9e-03, 1.6e-03	1e-04, 1e-04, 1e-05	coloc_done
SLC39A8	UKB_PPP_EUR	4	101776925	102776925	Zn_meta_analysis_colaus_SKIPOGH_GCKD38_allcov_processed.tsv.gz_subset.tsv.gz	8.54638	AGRN_O00468_OID20786_v1_Inflammation.txt.gz	12.075	2731	5.55785e-12	3.03528e-09	5.80421e-06	0.002172	0.997822	chr4:102267552:C:T, chr4:102276925:A:G, chr4:102225733:A:T, chr4:102225731:A:C, chr4:102080492:G:T	0.88, 0.12, 1.2e-03, 9.2e-04, 2.6e-06	1e-04, 1e-04, 1e-05	coloc_done
SLC39A8	UKB_PPP_EUR	4	101776925	102776925	Zn_meta_analysis_colaus_SKIPOGH_GCKD38_allcov_processed.tsv.gz_subset.tsv.gz	8.54638	AHSG_P02765_OID30706_v1_Inflammation_II.txt.gz	6.83852	2731	8.60658e-07	0.000470027	1.56712e-05	0.0075665	0.991947	chr4:102225731:A:C, chr4:102267552:C:T, chr4:102225733:A:T, chr4:102276925:A:G, chr4:102191313:A:G	0.29, 0.28, 0.25, 0.18, 5.4e-03	1e-04, 1e-04, 1e-05	coloc_done
SLC39A8	UKB_PPP_EUR	4	101776925	102776925	Zn_meta_analysis_colaus_SKIPOGH_GCKD38_allcov_processed.tsv.gz_subset.tsv.gz	8.54638	AMBP_P02760_OID21413_v1_Oncology.txt.gz	5.56945	2731	0.000127585	0.0696772	0.000300864	0.163543	0.766351	chr4:102267552:C:T, chr4:102276925:A:G, chr4:102225731:A:C, chr4:102225733:A:T, chr4:102191313:A:G	0.88, 0.11, 2.5e-03, 2.5e-03, 7.0e-04	1e-04, 1e-04, 1e-05	coloc_done
SLC39A8	UKB_PPP_EUR	4	101776925	102776925	Zn_meta_analysis_colaus_SKIPOGH_GCKD38_allcov_processed.tsv.gz_subset.tsv.gz	8.54638	ANGPT2_O15123_OID21463_v1_Oncology.txt.gz	17.3592	2731	3.81661e-17	2.08434e-14	5.75723e-06	0.00214632	0.997848	chr4:102267552:C:T, chr4:102276925:A:G, chr4:102225731:A:C, chr4:102225733:A:T, chr4:102191313:A:G	0.88, 0.12, 8.6e-05, 8.4e-05, 2.4e-07	1e-04, 1e-04, 1e-05	coloc_done
SLC39A8	UKB_PPP_EUR	4	101776925	102776925	Zn_meta_analysis_colaus_SKIPOGH_GCKD38_allcov_processed.tsv.gz_subset.tsv.gz	8.54638	ANGPTL2_Q9UKU9_OID20726_v1_Inflammation.txt.gz	5.22126	2731	1.75762e-05	0.00959883	1.32502e-05	0.00625213	0.984118	chr4:102267552:C:T, chr4:102276925:A:G, chr4:102225733:A:T, chr4:102225731:A:C, chr4:102191313:A:G	0.70, 0.19, 0.06, 0.05, 3.1e-03	1e-04, 1e-04, 1e-05	coloc_done
SLC39A8	UKB_PPP_EUR	4	101776925	102776925	Zn_meta_analysis_colaus_SKIPOGH_GCKD38_allcov_processed.tsv.gz_subset.tsv.gz	8.54638	ANPEP_P15144_OID20350_v1_Cardiometabolic.txt.gz	11.8402	2731	4.50645e-12	2.46109e-09	5.94995e-06	0.00225167	0.997742	chr4:102276925:A:G, chr4:102267552:C:T, chr4:102225733:A:T, chr4:102225731:A:C, chr4:102191313:A:G	0.51, 0.41, 0.04, 0.04, 5.9e-06	1e-04, 1e-04, 1e-05	coloc_done
SLC39A8	UKB_PPP_EUR	4	101776925	102776925	Zn_meta_analysis_colaus_SKIPOGH_GCKD38_allcov_processed.tsv.gz_subset.tsv.gz	8.54638	AOC3_Q16853_OID20389_v1_Cardiometabolic.txt.gz	12.1293	2731	2.94625e-12	1.60902e-09	4.83704e-06	0.00164328	0.998352	chr4:102276925:A:G, chr4:102267552:C:T, chr4:102225731:A:C, chr4:102225733:A:T, chr4:102191313:A:G	0.83, 0.14, 0.02, 0.01, 1.4e-05	1e-04, 1e-04, 1e-05	coloc_done
SLC39A8	UKB_PPP_EUR	4	101776925	102776925	Zn_meta_analysis_colaus_SKIPOGH_GCKD38_allcov_processed.tsv.gz_subset.tsv.gz	8.54638	APOA2_P02652_OID30686_v1_Inflammation_II.txt.gz	24.804	2731	2.1606e-24	1.17996e-21	6.06421e-06	0.00231414	0.99768	chr4:102267552:C:T, chr4:102276925:A:G, chr4:102225731:A:C, chr4:102225733:A:T, chr4:102080492:G:T	1.00, 1.9e-03, 4.4e-04, 3.6e-04, 1.1e-09	1e-04, 1e-04, 1e-05	coloc_done
SLC39A8	UKB_PPP_EUR	4	101776925	102776925	Zn_meta_analysis_colaus_SKIPOGH_GCKD38_allcov_processed.tsv.gz_subset.tsv.gz	8.54638	APOC1_P02654_OID30749_v1_Inflammation_II.txt.gz	6.29927	2731	1.60517e-06	0.000876621	9.47301e-06	0.00417852	0.994934	chr4:102267552:C:T, chr4:102276925:A:G, chr4:102225733:A:T, chr4:102225731:A:C, chr4:102191313:A:G	0.65, 0.30, 0.03, 0.03, 7.0e-04	1e-04, 1e-04, 1e-05	coloc_done
SLC39A8	UKB_PPP_EUR	4	101776925	102776925	Zn_meta_analysis_colaus_SKIPOGH_GCKD38_allcov_processed.tsv.gz_subset.tsv.gz	8.54638	B3GNT7_Q8NFL0_OID30281_v1_Cardiometabolic_II.txt.gz	19.607	2731	2.80202e-19	1.53025e-16	6.03467e-06	0.00229799	0.997696	chr4:102267552:C:T, chr4:102276925:A:G, chr4:102191313:A:G, chr4:102225731:A:C, chr4:102225733:A:T	0.98, 0.02, 1.2e-04, 6.0e-05, 5.7e-05	1e-04, 1e-04, 1e-05	coloc_done
SLC39A8	UKB_PPP_EUR	4	101776925	102776925	Zn_meta_analysis_colaus_SKIPOGH_GCKD38_allcov_processed.tsv.gz_subset.tsv.gz	8.54638	B4GAT1_O43505_OID21127_v1_Neurology.txt.gz	9.22905	2731	2.95917e-09	1.61608e-06	7.44476e-06	0.00306885	0.996922	chr4:102267552:C:T, chr4:102276925:A:G, chr4:102225731:A:C, chr4:102225733:A:T, chr4:102191313:A:G	0.80, 0.19, 6.6e-04, 4.7e-04, 4.0e-04	1e-04, 1e-04, 1e-05	coloc_done
SLC39A8	UKB_PPP_EUR	4	101776925	102776925	Zn_meta_analysis_colaus_SKIPOGH_GCKD38_allcov_processed.tsv.gz_subset.tsv.gz	8.54638	BCAM_P50895_OID21076_v1_Neurology.txt.gz	7.16763	2731	3.70469e-06	0.00202322	0.000588175	0.32054	0.676844	chr4:102276925:A:G, chr4:102267552:C:T, chr4:102225733:A:T, chr4:102225731:A:C, chr4:102080492:G:T	0.58, 0.38, 0.01, 0.01, 6.0e-03	1e-04, 1e-04, 1e-05	coloc_done
SLC39A8	UKB_PPP_EUR	4	101776925	102776925	Zn_meta_analysis_colaus_SKIPOGH_GCKD38_allcov_processed.tsv.gz_subset.tsv.gz	8.54638	BMP4_P12644_OID20994_v1_Neurology.txt.gz	9.97501	2731	6.4204e-10	3.50634e-07	6.05766e-06	0.00231055	0.997683	chr4:102267552:C:T, chr4:102276925:A:G, chr4:102225731:A:C, chr4:102225733:A:T, chr4:102191313:A:G	0.95, 0.04, 2.1e-03, 1.5e-03, 7.9e-05	1e-04, 1e-04, 1e-05	coloc_done
SLC39A8	UKB_PPP_EUR	4	101776925	102776925	Zn_meta_analysis_colaus_SKIPOGH_GCKD38_allcov_processed.tsv.gz_subset.tsv.gz	8.54638	BPIFA2_Q96DR5_OID30279_v1_Cardiometabolic_II.txt.gz	6.50861	2731	9.12839e-07	0.000498524	8.58378e-06	0.00369202	0.9958	chr4:102267552:C:T, chr4:102276925:A:G, chr4:102225731:A:C, chr4:102225733:A:T, chr4:102191313:A:G	0.60, 0.22, 0.10, 0.08, 2.7e-05	1e-04, 1e-04, 1e-05	coloc_done
SLC39A8	UKB_PPP_EUR	4	101776925	102776925	Zn_meta_analysis_colaus_SKIPOGH_GCKD38_allcov_processed.tsv.gz_subset.tsv.gz	8.54638	BST1_Q10588_OID21051_v1_Neurology.txt.gz	8.10379	2731	1.69109e-08	9.23545e-06	5.35388e-06	0.00192583	0.99806	chr4:102276925:A:G, chr4:102267552:C:T, chr4:102225733:A:T, chr4:102225731:A:C, chr4:102191313:A:G	0.59, 0.39, 9.5e-03, 9.1e-03, 6.4e-04	1e-04, 1e-04, 1e-05	coloc_done
SLC39A8	UKB_PPP_EUR	4	101776925	102776925	Zn_meta_analysis_colaus_SKIPOGH_GCKD38_allcov_processed.tsv.gz_subset.tsv.gz	8.54638	MENT_Q9BUN1_OID30595_v1_Inflammation_II.txt.gz	6.24134	2731	0.000106161	0.0579769	0.000642852	0.350486	0.590788	chr4:102267552:C:T, chr4:102276925:A:G, chr4:102080492:G:T, chr4:102000547:T:A, chr4:101975434:T:G	0.70, 0.11, 0.08, 0.03, 0.03	1e-04, 1e-04, 1e-05	coloc_done
SLC39A8	UKB_PPP_EUR	4	101776925	102776925	Zn_meta_analysis_colaus_SKIPOGH_GCKD38_allcov_processed.tsv.gz_subset.tsv.gz	8.54638	CA12_O43570_OID21344_v1_Oncology.txt.gz	20.9033	2731	1.46145e-20	7.98133e-18	6.05578e-06	0.00230953	0.997684	chr4:102267552:C:T, chr4:102276925:A:G, chr4:102225731:A:C, chr4:102225733:A:T, chr4:102080492:G:T	1.00, 1.8e-04, 8.2e-08, 8.1e-08, 4.6e-09	1e-04, 1e-04, 1e-05	coloc_done
SLC39A8	UKB_PPP_EUR	4	101776925	102776925	Zn_meta_analysis_colaus_SKIPOGH_GCKD38_allcov_processed.tsv.gz_subset.tsv.gz	8.54638	CCDC80_Q76M96_OID20226_v1_Cardiometabolic.txt.gz	25.3082	2731	6.96318e-25	3.80277e-22	6.05479e-06	0.00230898	0.997685	chr4:102267552:C:T, chr4:102276925:A:G, chr4:102225731:A:C, chr4:102225733:A:T, chr4:102191313:A:G	1.00, 6.4e-04, 5.8e-06, 5.6e-06, 7.2e-10	1e-04, 1e-04, 1e-05	coloc_done
SLC39A8	UKB_PPP_EUR	4	101776925	102776925	Zn_meta_analysis_colaus_SKIPOGH_GCKD38_allcov_processed.tsv.gz_subset.tsv.gz	8.54638	CD101_Q93033_OID31480_v1_Oncology_II.txt.gz	5.06379	2731	3.42825e-05	0.0187225	9.0228e-06	0.00395029	0.977284	chr4:102267552:C:T, chr4:102276925:A:G, chr4:102225733:A:T, chr4:102225731:A:C, chr4:102080492:G:T	0.80, 0.19, 7.6e-03, 7.3e-03, 1.5e-04	1e-04, 1e-04, 1e-05	coloc_done
SLC39A8	UKB_PPP_EUR	4	101776925	102776925	Zn_meta_analysis_colaus_SKIPOGH_GCKD38_allcov_processed.tsv.gz_subset.tsv.gz	8.54638	CD207_Q9UJ71_OID21298_v1_Oncology.txt.gz	6.8874	2731	3.81709e-07	0.000208461	5.79121e-06	0.00216511	0.99762	chr4:102276925:A:G, chr4:102267552:C:T, chr4:102225733:A:T, chr4:102225731:A:C, chr4:102191313:A:G	0.91, 0.03, 0.03, 0.03, 7.2e-03	1e-04, 1e-04, 1e-05	coloc_done
SLC39A8	UKB_PPP_EUR	4	101776925	102776925	Zn_meta_analysis_colaus_SKIPOGH_GCKD38_allcov_processed.tsv.gz_subset.tsv.gz	8.54638	CD300A_Q9UGN4_OID30576_v1_Inflammation_II.txt.gz	55.4236	2731	1.38226e-54	7.54884e-52	6.0562e-06	0.00230976	0.997684	chr4:102267552:C:T, chr4:102276925:A:G, chr4:102225733:A:T, chr4:102225731:A:C, chr4:102080492:G:T	1.00, 1.4e-07, 7.1e-15, 2.9e-15, 1.1e-20	1e-04, 1e-04, 1e-05	coloc_done
SLC39A8	UKB_PPP_EUR	4	101776925	102776925	Zn_meta_analysis_colaus_SKIPOGH_GCKD38_allcov_processed.tsv.gz_subset.tsv.gz	8.54638	CD300C_Q08708_OID21010_v1_Neurology.txt.gz	27.1153	2731	1.16013e-26	6.33577e-24	6.05606e-06	0.00230968	0.997684	chr4:102267552:C:T, chr4:102276925:A:G, chr4:102225733:A:T, chr4:102225731:A:C, chr4:102080492:G:T	1.00, 6.0e-05, 3.2e-09, 2.0e-09, 1.5e-11	1e-04, 1e-04, 1e-05	coloc_done
SLC39A8	UKB_PPP_EUR	4	101776925	102776925	Zn_meta_analysis_colaus_SKIPOGH_GCKD38_allcov_processed.tsv.gz_subset.tsv.gz	8.54638	CD300LG_Q6UXG3_OID21130_v1_Neurology.txt.gz	12.0723	2731	6.38784e-12	3.48856e-09	1.67559e-05	0.008159	0.991824	chr4:102267552:C:T, chr4:102276925:A:G, chr4:102000547:T:A, chr4:101975434:T:G, chr4:101944147:G:A	0.98, 0.01, 5.2e-04, 3.7e-04, 3.1e-04	1e-04, 1e-04, 1e-05	coloc_done
SLC39A8	UKB_PPP_EUR	4	101776925	102776925	Zn_meta_analysis_colaus_SKIPOGH_GCKD38_allcov_processed.tsv.gz_subset.tsv.gz	8.54638	CD34_P28906_OID21025_v1_Neurology.txt.gz	9.58299	2731	1.16506e-09	6.3627e-07	5.49113e-06	0.00200085	0.997993	chr4:102267552:C:T, chr4:102276925:A:G, chr4:102225731:A:C, chr4:102225733:A:T, chr4:102080492:G:T	0.71, 0.29, 8.4e-05, 7.3e-05, 1.1e-05	1e-04, 1e-04, 1e-05	coloc_done
SLC39A8	UKB_PPP_EUR	4	101776925	102776925	Zn_meta_analysis_colaus_SKIPOGH_GCKD38_allcov_processed.tsv.gz_subset.tsv.gz	8.54638	CD48_P09326_OID20692_v1_Inflammation.txt.gz	8.4646	2731	1.30473e-08	7.12547e-06	5.37297e-06	0.00193626	0.998051	chr4:102267552:C:T, chr4:102276925:A:G, chr4:102225733:A:T, chr4:102225731:A:C, chr4:102191313:A:G	0.61, 0.38, 6.4e-03, 4.5e-03, 4.7e-05	1e-04, 1e-04, 1e-05	coloc_done
SLC39A8	UKB_PPP_EUR	4	101776925	102776925	Zn_meta_analysis_colaus_SKIPOGH_GCKD38_allcov_processed.tsv.gz_subset.tsv.gz	8.54638	CD55_P08174_OID20377_v1_Cardiometabolic.txt.gz	21.8769	2731	1.59064e-21	8.6869e-19	6.00367e-06	0.00228104	0.997713	chr4:102267552:C:T, chr4:102276925:A:G, chr4:102225733:A:T, chr4:102225731:A:C, chr4:102191313:A:G	0.98, 0.02, 1.2e-06, 7.9e-07, 2.4e-09	1e-04, 1e-04, 1e-05	coloc_done
SLC39A8	UKB_PPP_EUR	4	101776925	102776925	Zn_meta_analysis_colaus_SKIPOGH_GCKD38_allcov_processed.tsv.gz_subset.tsv.gz	8.54638	CD58_P19256_OID20716_v1_Inflammation.txt.gz	5.1255	2731	2.05331e-05	0.0112136	1.78803e-05	0.00878493	0.979963	chr4:102267552:C:T, chr4:102276925:A:G, chr4:102225731:A:C, chr4:102225733:A:T, chr4:102191313:A:G	0.66, 0.32, 7.4e-03, 6.8e-03, 1.7e-04	1e-04, 1e-04, 1e-05	coloc_done
SLC39A8	UKB_PPP_EUR	4	101776925	102776925	Zn_meta_analysis_colaus_SKIPOGH_GCKD38_allcov_processed.tsv.gz_subset.tsv.gz	8.54638	CD74_P04233_OID21040_v1_Neurology.txt.gz	5.45433	2731	1.3204e-05	0.00721103	8.21809e-06	0.00349883	0.989269	chr4:102267552:C:T, chr4:102276925:A:G, chr4:102225733:A:T, chr4:102225731:A:C, chr4:102080492:G:T	0.84, 0.15, 1.1e-03, 1.1e-03, 1.7e-04	1e-04, 1e-04, 1e-05	coloc_done
SLC39A8	UKB_PPP_EUR	4	101776925	102776925	Zn_meta_analysis_colaus_SKIPOGH_GCKD38_allcov_processed.tsv.gz_subset.tsv.gz	8.54638	CD93_Q9NPY3_OID20397_v1_Cardiometabolic.txt.gz	6.04556	2731	3.2376e-06	0.00176813	1.41706e-05	0.00674748	0.991467	chr4:102267552:C:T, chr4:102276925:A:G, chr4:102225733:A:T, chr4:102225731:A:C, chr4:101944147:G:A	0.62, 0.37, 5.1e-03, 4.7e-03, 1.7e-04	1e-04, 1e-04, 1e-05	coloc_done
SLC39A8	UKB_PPP_EUR	4	101776925	102776925	Zn_meta_analysis_colaus_SKIPOGH_GCKD38_allcov_processed.tsv.gz_subset.tsv.gz	8.54638	CDH1_P12830_OID20353_v1_Cardiometabolic.txt.gz	5.85019	2731	3.12008e-06	0.00170396	2.23481e-05	0.0112178	0.987053	chr4:102276925:A:G, chr4:102267552:C:T, chr4:102225733:A:T, chr4:102225731:A:C, chr4:102191313:A:G	0.49, 0.48, 0.01, 0.01, 1.1e-03	1e-04, 1e-04, 1e-05	coloc_done
SLC39A8	UKB_PPP_EUR	4	101776925	102776925	Zn_meta_analysis_colaus_SKIPOGH_GCKD38_allcov_processed.tsv.gz_subset.tsv.gz	8.54638	CDH17_Q12864_OID20134_v1_Cardiometabolic.txt.gz	5.61982	2731	7.3997e-06	0.00404116	2.17403e-05	0.0108879	0.985042	chr4:102276925:A:G, chr4:102267552:C:T, chr4:102225731:A:C, chr4:102225733:A:T, chr4:102191313:A:G	0.75, 0.16, 0.04, 0.04, 3.4e-03	1e-04, 1e-04, 1e-05	coloc_done
SLC39A8	UKB_PPP_EUR	4	101776925	102776925	Zn_meta_analysis_colaus_SKIPOGH_GCKD38_allcov_processed.tsv.gz_subset.tsv.gz	8.54638	CDH2_P19022_OID20170_v1_Cardiometabolic.txt.gz	7.90758	2731	3.21269e-08	1.75453e-05	5.68891e-06	0.00210899	0.997868	chr4:102276925:A:G, chr4:102267552:C:T, chr4:102225733:A:T, chr4:102225731:A:C, chr4:102191313:A:G	0.74, 0.17, 0.05, 0.04, 7.7e-04	1e-04, 1e-04, 1e-05	coloc_done
SLC39A8	UKB_PPP_EUR	4	101776925	102776925	Zn_meta_analysis_colaus_SKIPOGH_GCKD38_allcov_processed.tsv.gz_subset.tsv.gz	8.54638	CDH5_P33151_OID20243_v1_Cardiometabolic.txt.gz	22.2027	2731	7.8553e-22	4.28998e-19	6.04259e-06	0.00230232	0.997692	chr4:102267552:C:T, chr4:102276925:A:G, chr4:102225733:A:T, chr4:102080492:G:T, chr4:102225731:A:C	0.99, 5.7e-03, 1.7e-06, 1.2e-06, 1.1e-06	1e-04, 1e-04, 1e-05	coloc_done
SLC39A8	UKB_PPP_EUR	4	101776925	102776925	Zn_meta_analysis_colaus_SKIPOGH_GCKD38_allcov_processed.tsv.gz_subset.tsv.gz	8.54638	CDON_Q4KMG0_OID20754_v1_Inflammation.txt.gz	7.0425	2731	4.33193e-07	0.000236577	6.24144e-06	0.00241126	0.997345	chr4:102267552:C:T, chr4:102276925:A:G, chr4:102225731:A:C, chr4:102225733:A:T, chr4:102080492:G:T	0.93, 0.06, 6.1e-03, 4.7e-03, 2.2e-05	1e-04, 1e-04, 1e-05	coloc_done
SLC39A8	UKB_PPP_EUR	4	101776925	102776925	Zn_meta_analysis_colaus_SKIPOGH_GCKD38_allcov_processed.tsv.gz_subset.tsv.gz	8.54638	CEACAM1_P13688_OID21528_v1_Oncology.txt.gz	5.56301	2731	1.0372e-05	0.00566441	7.26253e-06	0.0029749	0.991343	chr4:102267552:C:T, chr4:102276925:A:G, chr4:102225733:A:T, chr4:102225731:A:C, chr4:102191313:A:G	0.87, 0.12, 3.5e-03, 3.2e-03, 5.4e-05	1e-04, 1e-04, 1e-05	coloc_done
SLC39A8	UKB_PPP_EUR	4	101776925	102776925	Zn_meta_analysis_colaus_SKIPOGH_GCKD38_allcov_processed.tsv.gz_subset.tsv.gz	8.54638	CHGA_P10645_OID30403_v1_Cardiometabolic_II.txt.gz	5.04782	2731	2.9451e-05	0.0160839	1.10498e-05	0.00505574	0.97882	chr4:102267552:C:T, chr4:102276925:A:G, chr4:102225731:A:C, chr4:102225733:A:T, chr4:102080492:G:T	0.81, 0.18, 7.4e-03, 5.6e-03, 4.3e-04	1e-04, 1e-04, 1e-05	coloc_done
SLC39A8	UKB_PPP_EUR	4	101776925	102776925	Zn_meta_analysis_colaus_SKIPOGH_GCKD38_allcov_processed.tsv.gz_subset.tsv.gz	8.54638	CHGB_P05060_OID21038_v1_Neurology.txt.gz	9.30859	2731	3.17983e-09	1.73658e-06	6.52511e-06	0.0025661	0.997426	chr4:102267552:C:T, chr4:102276925:A:G, chr4:102080492:G:T, chr4:102191313:A:G, chr4:102225731:A:C	0.99, 8.7e-03, 7.9e-04, 3.5e-05, 3.2e-05	1e-04, 1e-04, 1e-05	coloc_done
SLC39A8	UKB_PPP_EUR	4	101776925	102776925	Zn_meta_analysis_colaus_SKIPOGH_GCKD38_allcov_processed.tsv.gz_subset.tsv.gz	8.54638	CHRDL1_Q9BU40_OID20771_v1_Inflammation.txt.gz	5.77325	2731	4.49372e-06	0.00245413	1.18854e-05	0.00549891	0.992031	chr4:102267552:C:T, chr4:102276925:A:G, chr4:102225733:A:T, chr4:102225731:A:C, chr4:102191313:A:G	0.56, 0.39, 0.03, 0.02, 3.2e-04	1e-04, 1e-04, 1e-05	coloc_done
SLC39A8	UKB_PPP_EUR	4	101776925	102776925	Zn_meta_analysis_colaus_SKIPOGH_GCKD38_allcov_processed.tsv.gz_subset.tsv.gz	8.54638	CLEC14A_Q86T13_OID21090_v1_Neurology.txt.gz	31.2803	2731	9.20224e-31	5.02557e-28	6.05606e-06	0.00230968	0.997684	chr4:102267552:C:T, chr4:102276925:A:G, chr4:102225733:A:T, chr4:102225731:A:C, chr4:102080492:G:T	1.00, 5.7e-05, 1.0e-10, 7.5e-11, 2.7e-11	1e-04, 1e-04, 1e-05	coloc_done
SLC39A8	UKB_PPP_EUR	4	101776925	102776925	Zn_meta_analysis_colaus_SKIPOGH_GCKD38_allcov_processed.tsv.gz_subset.tsv.gz	8.54638	CLEC3B_P05452_OID30756_v1_Inflammation_II.txt.gz	17.5804	2731	2.02423e-17	1.10548e-14	5.87909e-06	0.00221294	0.997781	chr4:102267552:C:T, chr4:102276925:A:G, chr4:102225733:A:T, chr4:102225731:A:C, chr4:102191313:A:G	0.77, 0.21, 0.01, 9.4e-03, 4.8e-08	1e-04, 1e-04, 1e-05	coloc_done
SLC39A8	UKB_PPP_EUR	4	101776925	102776925	Zn_meta_analysis_colaus_SKIPOGH_GCKD38_allcov_processed.tsv.gz_subset.tsv.gz	8.54638	CLEC4G_Q6UXB4_OID20590_v1_Inflammation.txt.gz	9.5798	2731	1.37473e-09	7.50775e-07	6.2512e-06	0.00241636	0.997577	chr4:102267552:C:T, chr4:102276925:A:G, chr4:102225731:A:C, chr4:102225733:A:T, chr4:102191313:A:G	0.83, 0.16, 5.0e-03, 4.5e-03, 2.8e-04	1e-04, 1e-04, 1e-05	coloc_done
SLC39A8	UKB_PPP_EUR	4	101776925	102776925	Zn_meta_analysis_colaus_SKIPOGH_GCKD38_allcov_processed.tsv.gz_subset.tsv.gz	8.54638	CLEC5A_Q9NY25_OID20165_v1_Cardiometabolic.txt.gz	11.8789	2731	9.80664e-12	5.35565e-09	6.03579e-06	0.0022986	0.997695	chr4:102267552:C:T, chr4:102276925:A:G, chr4:102225731:A:C, chr4:102225733:A:T, chr4:102191313:A:G	0.99, 9.8e-03, 1.3e-04, 1.3e-04, 3.1e-07	1e-04, 1e-04, 1e-05	coloc_done
SLC39A8	UKB_PPP_EUR	4	101776925	102776925	Zn_meta_analysis_colaus_SKIPOGH_GCKD38_allcov_processed.tsv.gz_subset.tsv.gz	8.54638	CLSTN2_Q9H4D0_OID20664_v1_Inflammation.txt.gz	6.49436	2731	9.52557e-07	0.000520215	1.24644e-05	0.00581346	0.993653	chr4:102276925:A:G, chr4:102267552:C:T, chr4:102225733:A:T, chr4:102225731:A:C, chr4:102191313:A:G	0.96, 0.02, 8.6e-03, 7.5e-03, 5.8e-04	1e-04, 1e-04, 1e-05	coloc_done
SLC39A8	UKB_PPP_EUR	4	101776925	102776925	Zn_meta_analysis_colaus_SKIPOGH_GCKD38_allcov_processed.tsv.gz_subset.tsv.gz	8.54638	CPA4_Q9UI42_OID30606_v1_Inflammation_II.txt.gz	5.26342	2731	1.93087e-05	0.010545	1.50456e-05	0.0072346	0.982186	chr4:102267552:C:T, chr4:102276925:A:G, chr4:102225733:A:T, chr4:102225731:A:C, chr4:102191313:A:G	0.80, 0.18, 9.3e-03, 9.1e-03, 1.3e-03	1e-04, 1e-04, 1e-05	coloc_done
SLC39A8	UKB_PPP_EUR	4	101776925	102776925	Zn_meta_analysis_colaus_SKIPOGH_GCKD38_allcov_processed.tsv.gz_subset.tsv.gz	8.54638	CPQ_Q9Y646_OID30406_v1_Cardiometabolic_II.txt.gz	79.9839	2731	6.57488e-79	3.5907e-76	6.0562e-06	0.00230976	0.997684	chr4:102267552:C:T, chr4:102276925:A:G, chr4:102225733:A:T, chr4:102225731:A:C, chr4:102191313:A:G	1.00, 1.8e-07, 3.3e-15, 8.9e-16, 1.1e-27	1e-04, 1e-04, 1e-05	coloc_done
SLC39A8	UKB_PPP_EUR	4	101776925	102776925	Zn_meta_analysis_colaus_SKIPOGH_GCKD38_allcov_processed.tsv.gz_subset.tsv.gz	8.54638	CREG1_O75629_OID21515_v1_Oncology.txt.gz	18.4954	2731	3.35212e-18	1.83067e-15	6.03485e-06	0.00229808	0.997696	chr4:102267552:C:T, chr4:102276925:A:G, chr4:102225731:A:C, chr4:102225733:A:T, chr4:102080492:G:T	0.99, 8.6e-03, 4.7e-07, 4.6e-07, 9.4e-10	1e-04, 1e-04, 1e-05	coloc_done
SLC39A8	UKB_PPP_EUR	4	101776925	102776925	Zn_meta_analysis_colaus_SKIPOGH_GCKD38_allcov_processed.tsv.gz_subset.tsv.gz	8.54638	CRIM1_Q9NZV1_OID20701_v1_Inflammation.txt.gz	5.75421	2731	3.09754e-06	0.00169164	2.45185e-05	0.0124043	0.985876	chr4:102276925:A:G, chr4:102267552:C:T, chr4:102225733:A:T, chr4:102225731:A:C, chr4:102191313:A:G	0.65, 0.15, 0.11, 0.10, 2.8e-03	1e-04, 1e-04, 1e-05	coloc_done
SLC39A8	UKB_PPP_EUR	4	101776925	102776925	Zn_meta_analysis_colaus_SKIPOGH_GCKD38_allcov_processed.tsv.gz_subset.tsv.gz	8.54638	CRISP3_P54108_OID30715_v1_Inflammation_II.txt.gz	5.88074	2731	5.23297e-06	0.00285786	8.54153e-06	0.00367129	0.993457	chr4:102267552:C:T, chr4:102276925:A:G, chr4:102225733:A:T, chr4:102225731:A:C, chr4:102191313:A:G	0.79, 0.20, 4.7e-03, 3.7e-03, 1.3e-03	1e-04, 1e-04, 1e-05	coloc_done
SLC39A8	UKB_PPP_EUR	4	101776925	102776925	Zn_meta_analysis_colaus_SKIPOGH_GCKD38_allcov_processed.tsv.gz_subset.tsv.gz	8.54638	CSF3R_Q99062_OID30527_v1_Inflammation_II.txt.gz	5.03873	2731	1.82769e-05	0.00998147	9.8847e-06	0.0044127	0.985578	chr4:102267552:C:T, chr4:102276925:A:G, chr4:102225733:A:T, chr4:102225731:A:C, chr4:102191313:A:G	0.50, 0.46, 0.02, 0.02, 1.8e-03	1e-04, 1e-04, 1e-05	coloc_done
SLC39A8	UKB_PPP_EUR	4	101776925	102776925	Zn_meta_analysis_colaus_SKIPOGH_GCKD38_allcov_processed.tsv.gz_subset.tsv.gz	8.54638	CTHRC1_Q96CG8_OID30393_v1_Cardiometabolic_II.txt.gz	8.59557	2731	1.03548e-08	5.65499e-06	6.13559e-06	0.00235316	0.997635	chr4:102267552:C:T, chr4:102276925:A:G, chr4:102225731:A:C, chr4:102225733:A:T, chr4:102191313:A:G	0.65, 0.30, 0.03, 0.02, 4.6e-04	1e-04, 1e-04, 1e-05	coloc_done
SLC39A8	UKB_PPP_EUR	4	101776925	102776925	Zn_meta_analysis_colaus_SKIPOGH_GCKD38_allcov_processed.tsv.gz_subset.tsv.gz	8.54638	CTSZ_Q9UBR2_OID20365_v1_Cardiometabolic.txt.gz	9.03041	2731	5.16029e-09	2.81816e-06	5.97539e-06	0.00226558	0.997726	chr4:102267552:C:T, chr4:102276925:A:G, chr4:102225731:A:C, chr4:102225733:A:T, chr4:102080492:G:T	0.90, 0.10, 7.4e-04, 7.3e-04, 8.3e-06	1e-04, 1e-04, 1e-05	coloc_done
SLC39A8	UKB_PPP_EUR	4	101776925	102776925	Zn_meta_analysis_colaus_SKIPOGH_GCKD38_allcov_processed.tsv.gz_subset.tsv.gz	8.54638	DCN_P07585_OID20106_v1_Cardiometabolic.txt.gz	9.48844	2731	8.12363e-10	4.43652e-07	4.64079e-06	0.00153599	0.998459	chr4:102276925:A:G, chr4:102267552:C:T, chr4:102225733:A:T, chr4:102225731:A:C, chr4:102080492:G:T	0.60, 0.39, 5.3e-04, 4.8e-04, 1.0e-05	1e-04, 1e-04, 1e-05	coloc_done
SLC39A8	UKB_PPP_EUR	4	101776925	102776925	Zn_meta_analysis_colaus_SKIPOGH_GCKD38_allcov_processed.tsv.gz_subset.tsv.gz	8.54638	DDR1_Q08345_OID21009_v1_Neurology.txt.gz	7.189	2731	3.17782e-07	0.000173549	9.22345e-06	0.00404138	0.995776	chr4:102267552:C:T, chr4:102276925:A:G, chr4:102225731:A:C, chr4:102225733:A:T, chr4:102080492:G:T	0.92, 0.08, 7.8e-04, 7.5e-04, 4.6e-05	1e-04, 1e-04, 1e-05	coloc_done
SLC39A8	UKB_PPP_EUR	4	101776925	102776925	Zn_meta_analysis_colaus_SKIPOGH_GCKD38_allcov_processed.tsv.gz_subset.tsv.gz	8.54638	DEFA1_DEFA1B_P59665_OID20344_v1_Cardiometabolic.txt.gz	7.06867	2731	1.69626e-07	9.26369e-05	7.89778e-06	0.00331659	0.996583	chr4:102276925:A:G, chr4:102267552:C:T, chr4:102225731:A:C, chr4:102225733:A:T, chr4:102191313:A:G	0.64, 0.32, 0.02, 0.02, 1.3e-03	1e-04, 1e-04, 1e-05	coloc_done
SLC39A8	UKB_PPP_EUR	4	101776925	102776925	Zn_meta_analysis_colaus_SKIPOGH_GCKD38_allcov_processed.tsv.gz_subset.tsv.gz	8.54638	DEFA1_DEFA1B_P59665_OID20344_v1_Cardiometabolic.txt.gz	7.06867	2731	1.69626e-07	9.26369e-05	7.89778e-06	0.00331659	0.996583	chr4:102276925:A:G, chr4:102267552:C:T, chr4:102225731:A:C, chr4:102225733:A:T, chr4:102191313:A:G	0.64, 0.32, 0.02, 0.02, 1.3e-03	1e-04, 1e-04, 1e-05	coloc_done
SLC39A8	UKB_PPP_EUR	4	101776925	102776925	Zn_meta_analysis_colaus_SKIPOGH_GCKD38_allcov_processed.tsv.gz_subset.tsv.gz	8.54638	DNER_Q8NFT8_OID20712_v1_Inflammation.txt.gz	7.17687	2731	3.43102e-07	0.000187377	6.39613e-06	0.00249578	0.99731	chr4:102267552:C:T, chr4:102276925:A:G, chr4:102225731:A:C, chr4:102225733:A:T, chr4:102080492:G:T	0.98, 0.02, 4.5e-04, 4.2e-04, 1.5e-04	1e-04, 1e-04, 1e-05	coloc_done
SLC39A8	UKB_PPP_EUR	4	101776925	102776925	Zn_meta_analysis_colaus_SKIPOGH_GCKD38_allcov_processed.tsv.gz_subset.tsv.gz	8.54638	DPEP1_P16444_OID20897_v1_Neurology.txt.gz	8.99911	2731	4.00993e-09	2.18992e-06	4.28287e-06	0.00134033	0.998653	chr4:102276925:A:G, chr4:102267552:C:T, chr4:102225731:A:C, chr4:102225733:A:T, chr4:102191313:A:G	0.89, 0.09, 0.01, 0.01, 3.4e-04	1e-04, 1e-04, 1e-05	coloc_done
SLC39A8	UKB_PPP_EUR	4	101776925	102776925	Zn_meta_analysis_colaus_SKIPOGH_GCKD38_allcov_processed.tsv.gz_subset.tsv.gz	8.54638	DPEP2_Q9H4A9_OID21305_v1_Oncology.txt.gz	8.35924	2731	1.06321e-08	5.80648e-06	4.76105e-06	0.00160174	0.998388	chr4:102276925:A:G, chr4:102267552:C:T, chr4:102225733:A:T, chr4:102225731:A:C, chr4:102191313:A:G	0.57, 0.42, 3.0e-03, 2.9e-03, 8.2e-05	1e-04, 1e-04, 1e-05	coloc_done
SLC39A8	UKB_PPP_EUR	4	101776925	102776925	Zn_meta_analysis_colaus_SKIPOGH_GCKD38_allcov_processed.tsv.gz_subset.tsv.gz	8.54638	DPT_Q07507_OID20278_v1_Cardiometabolic.txt.gz	5.02092	2731	0.000159695	0.0872133	9.25381e-05	0.0496745	0.86286	chr4:102276925:A:G, chr4:102267552:C:T, chr4:102225733:A:T, chr4:102225731:A:C, chr4:102191313:A:G	0.62, 0.27, 0.05, 0.05, 7.3e-03	1e-04, 1e-04, 1e-05	coloc_done
SLC39A8	UKB_PPP_EUR	4	101776925	102776925	Zn_meta_analysis_colaus_SKIPOGH_GCKD38_allcov_processed.tsv.gz_subset.tsv.gz	8.54638	DSC2_Q02487_OID21079_v1_Neurology.txt.gz	6.19864	2731	1.01102e-05	0.00552144	7.96383e-05	0.0425406	0.951848	chr4:102267552:C:T, chr4:102276925:A:G, chr4:102080492:G:T, chr4:101944147:G:A, chr4:102225733:A:T	0.75, 0.23, 0.02, 3.9e-03, 1.4e-03	1e-04, 1e-04, 1e-05	coloc_done
SLC39A8	UKB_PPP_EUR	4	101776925	102776925	Zn_meta_analysis_colaus_SKIPOGH_GCKD38_allcov_processed.tsv.gz_subset.tsv.gz	8.54638	DSG2_Q14126_OID21113_v1_Neurology.txt.gz	14.8757	2731	1.97887e-14	1.08071e-11	3.14713e-05	0.0162035	0.983765	chr4:102267552:C:T, chr4:102276925:A:G, chr4:102000547:T:A, chr4:102080492:G:T, chr4:101975434:T:G	0.68, 0.31, 1.3e-03, 1.3e-03, 1.1e-03	1e-04, 1e-04, 1e-05	coloc_done
SLC39A8	UKB_PPP_EUR	4	101776925	102776925	Zn_meta_analysis_colaus_SKIPOGH_GCKD38_allcov_processed.tsv.gz_subset.tsv.gz	8.54638	DSG3_P32926_OID21460_v1_Oncology.txt.gz	35.7777	2731	3.37961e-35	1.84569e-32	6.0562e-06	0.00230976	0.997684	chr4:102267552:C:T, chr4:102276925:A:G, chr4:102225733:A:T, chr4:102225731:A:C, chr4:102080492:G:T	1.00, 2.6e-06, 6.8e-12, 5.7e-12, 6.8e-13	1e-04, 1e-04, 1e-05	coloc_done
SLC39A8	UKB_PPP_EUR	4	101776925	102776925	Zn_meta_analysis_colaus_SKIPOGH_GCKD38_allcov_processed.tsv.gz_subset.tsv.gz	8.54638	DSG4_Q86SJ6_OID21325_v1_Oncology.txt.gz	17.5694	2731	2.70659e-17	1.47813e-14	6.06024e-06	0.00231197	0.997682	chr4:102267552:C:T, chr4:102276925:A:G, chr4:102225731:A:C, chr4:102225733:A:T, chr4:102080492:G:T	1.00, 1.0e-03, 1.4e-06, 9.3e-07, 2.9e-07	1e-04, 1e-04, 1e-05	coloc_done
SLC39A8	UKB_PPP_EUR	4	101776925	102776925	Zn_meta_analysis_colaus_SKIPOGH_GCKD38_allcov_processed.tsv.gz_subset.tsv.gz	8.54638	ECE1_P42892_OID20891_v1_Neurology.txt.gz	5.49531	2731	8.75586e-06	0.00478179	8.86796e-06	0.00385167	0.991349	chr4:102267552:C:T, chr4:102276925:A:G, chr4:102225733:A:T, chr4:102225731:A:C, chr4:102191313:A:G	0.65, 0.34, 7.2e-03, 6.2e-03, 2.2e-04	1e-04, 1e-04, 1e-05	coloc_done
SLC39A8	UKB_PPP_EUR	4	101776925	102776925	Zn_meta_analysis_colaus_SKIPOGH_GCKD38_allcov_processed.tsv.gz_subset.tsv.gz	8.54638	EGFL7_Q9UHF1_OID21252_v1_Oncology.txt.gz	7.8964	2731	6.98426e-08	3.81428e-05	6.43047e-06	0.0025144	0.997441	chr4:102267552:C:T, chr4:102276925:A:G, chr4:102225731:A:C, chr4:102225733:A:T, chr4:102191313:A:G	1.00, 2.2e-03, 4.9e-04, 4.3e-04, 2.3e-06	1e-04, 1e-04, 1e-05	coloc_done
SLC39A8	UKB_PPP_EUR	4	101776925	102776925	Zn_meta_analysis_colaus_SKIPOGH_GCKD38_allcov_processed.tsv.gz_subset.tsv.gz	8.54638	ENG_P17813_OID20287_v1_Cardiometabolic.txt.gz	7.58616	2731	5.71637e-08	3.12185e-05	6.033e-06	0.0022971	0.997666	chr4:102276925:A:G, chr4:102267552:C:T, chr4:102225731:A:C, chr4:102225733:A:T, chr4:102191313:A:G	0.65, 0.33, 8.9e-03, 8.0e-03, 5.5e-04	1e-04, 1e-04, 1e-05	coloc_done
SLC39A8	UKB_PPP_EUR	4	101776925	102776925	Zn_meta_analysis_colaus_SKIPOGH_GCKD38_allcov_processed.tsv.gz_subset.tsv.gz	8.54638	ENTPD6_O75354_OID20100_v1_Cardiometabolic.txt.gz	5.56497	2731	9.74126e-06	0.00531994	1.03845e-05	0.00468125	0.989979	chr4:102267552:C:T, chr4:102276925:A:G, chr4:102225733:A:T, chr4:102225731:A:C, chr4:102191313:A:G	0.75, 0.17, 0.04, 0.04, 3.9e-03	1e-04, 1e-04, 1e-05	coloc_done
SLC39A8	UKB_PPP_EUR	4	101776925	102776925	Zn_meta_analysis_colaus_SKIPOGH_GCKD38_allcov_processed.tsv.gz_subset.tsv.gz	8.54638	EPHB4_P54760_OID20242_v1_Cardiometabolic.txt.gz	5.46694	2731	1.42612e-05	0.0077884	2.59191e-05	0.013176	0.978995	chr4:102267552:C:T, chr4:102276925:A:G, chr4:102080492:G:T, chr4:102225733:A:T, chr4:102225731:A:C	0.97, 0.03, 2.5e-03, 1.1e-03, 8.8e-04	1e-04, 1e-04, 1e-05	coloc_done
SLC39A8	UKB_PPP_EUR	4	101776925	102776925	Zn_meta_analysis_colaus_SKIPOGH_GCKD38_allcov_processed.tsv.gz_subset.tsv.gz	8.54638	ERP44_Q9BS26_OID21338_v1_Oncology.txt.gz	6.70783	2731	9.0957e-07	0.000496739	6.22572e-06	0.00240293	0.997093	chr4:102267552:C:T, chr4:102276925:A:G, chr4:102225733:A:T, chr4:102225731:A:C, chr4:102191313:A:G	0.93, 0.06, 1.6e-03, 1.6e-03, 1.5e-04	1e-04, 1e-04, 1e-05	coloc_done
SLC39A8	UKB_PPP_EUR	4	101776925	102776925	Zn_meta_analysis_colaus_SKIPOGH_GCKD38_allcov_processed.tsv.gz_subset.tsv.gz	8.54638	ESM1_Q9NQ30_OID20758_v1_Inflammation.txt.gz	5.1484	2731	3.51389e-05	0.0191902	4.31969e-05	0.0226328	0.958099	chr4:102276925:A:G, chr4:102267552:C:T, chr4:102225733:A:T, chr4:102225731:A:C, chr4:102191313:A:G	0.82, 0.08, 0.03, 0.03, 0.02	1e-04, 1e-04, 1e-05	coloc_done
SLC39A8	UKB_PPP_EUR	4	101776925	102776925	Zn_meta_analysis_colaus_SKIPOGH_GCKD38_allcov_processed.tsv.gz_subset.tsv.gz	8.54638	FBLN2_P98095_OID30378_v1_Cardiometabolic_II.txt.gz	5.33735	2731	9.78328e-06	0.00534289	6.74158e-06	0.00268979	0.991951	chr4:102276925:A:G, chr4:102267552:C:T, chr4:102225731:A:C, chr4:102225733:A:T, chr4:102191313:A:G	0.80, 0.14, 0.03, 0.02, 3.4e-03	1e-04, 1e-04, 1e-05	coloc_done
SLC39A8	UKB_PPP_EUR	4	101776925	102776925	Zn_meta_analysis_colaus_SKIPOGH_GCKD38_allcov_processed.tsv.gz_subset.tsv.gz	8.54638	FCGR3B_O75015_OID20387_v1_Cardiometabolic.txt.gz	5.44274	2731	7.59911e-06	0.00415006	6.62412e-06	0.00262439	0.993211	chr4:102276925:A:G, chr4:102267552:C:T, chr4:102225733:A:T, chr4:102225731:A:C, chr4:102191313:A:G	0.72, 0.28, 2.7e-03, 2.4e-03, 3.5e-04	1e-04, 1e-04, 1e-05	coloc_done
SLC39A8	UKB_PPP_EUR	4	101776925	102776925	Zn_meta_analysis_colaus_SKIPOGH_GCKD38_allcov_processed.tsv.gz_subset.tsv.gz	8.54638	FGF19_O95750_OID20715_v1_Inflammation.txt.gz	5.03238	2731	0.000659888	0.360381	0.000248538	0.135229	0.503481	chr4:102276925:A:G, chr4:102267552:C:T, chr4:102225731:A:C, chr4:102225733:A:T, chr4:102191313:A:G	0.40, 0.37, 0.11, 0.10, 0.02	1e-04, 1e-04, 1e-05	coloc_done
SLC39A8	UKB_PPP_EUR	4	101776925	102776925	Zn_meta_analysis_colaus_SKIPOGH_GCKD38_allcov_processed.tsv.gz_subset.tsv.gz	8.54638	FGFR4_P22455_OID30646_v1_Inflammation_II.txt.gz	8.42347	2731	1.76288e-08	9.6275e-06	5.92945e-06	0.00224048	0.997744	chr4:102267552:C:T, chr4:102276925:A:G, chr4:102225733:A:T, chr4:102225731:A:C, chr4:102191313:A:G	0.66, 0.31, 0.02, 0.01, 3.9e-05	1e-04, 1e-04, 1e-05	coloc_done
SLC39A8	UKB_PPP_EUR	4	101776925	102776925	Zn_meta_analysis_colaus_SKIPOGH_GCKD38_allcov_processed.tsv.gz_subset.tsv.gz	8.54638	FLT1_P17948_OID21301_v1_Oncology.txt.gz	13.5633	2731	1.94292e-13	1.06108e-10	6.06702e-06	0.00231567	0.997678	chr4:102267552:C:T, chr4:102276925:A:G, chr4:102225733:A:T, chr4:102225731:A:C, chr4:102191313:A:G	0.87, 0.12, 2.1e-03, 2.0e-03, 1.7e-03	1e-04, 1e-04, 1e-05	coloc_done
SLC39A8	UKB_PPP_EUR	4	101776925	102776925	Zn_meta_analysis_colaus_SKIPOGH_GCKD38_allcov_processed.tsv.gz_subset.tsv.gz	8.54638	FOLR1_P15328_OID21529_v1_Oncology.txt.gz	14.1413	2731	5.98089e-14	3.26631e-11	5.99033e-06	0.00227375	0.99772	chr4:102267552:C:T, chr4:102276925:A:G, chr4:102225733:A:T, chr4:102225731:A:C, chr4:102080492:G:T	0.97, 0.03, 6.4e-06, 5.2e-06, 4.6e-07	1e-04, 1e-04, 1e-05	coloc_done
SLC39A8	UKB_PPP_EUR	4	101776925	102776925	Zn_meta_analysis_colaus_SKIPOGH_GCKD38_allcov_processed.tsv.gz_subset.tsv.gz	8.54638	FOLR2_P14207_OID21062_v1_Neurology.txt.gz	5.02169	2731	2.54828e-05	0.0139168	1.35697e-05	0.00643113	0.979613	chr4:102267552:C:T, chr4:102276925:A:G, chr4:102225731:A:C, chr4:102225733:A:T, chr4:102191313:A:G	0.47, 0.22, 0.18, 0.13, 2.9e-03	1e-04, 1e-04, 1e-05	coloc_done
SLC39A8	UKB_PPP_EUR	4	101776925	102776925	Zn_meta_analysis_colaus_SKIPOGH_GCKD38_allcov_processed.tsv.gz_subset.tsv.gz	8.54638	FRZB_Q92765_OID20968_v1_Neurology.txt.gz	5.01537	2731	0.000144647	0.0789955	6.0742e-05	0.0322842	0.888515	chr4:102276925:A:G, chr4:102267552:C:T, chr4:102191313:A:G, chr4:102225733:A:T, chr4:102225731:A:C	0.39, 0.33, 0.16, 0.05, 0.04	1e-04, 1e-04, 1e-05	coloc_done
SLC39A8	UKB_PPP_EUR	4	101776925	102776925	Zn_meta_analysis_colaus_SKIPOGH_GCKD38_allcov_processed.tsv.gz_subset.tsv.gz	8.54638	FSTL1_Q12841_OID30254_v1_Cardiometabolic_II.txt.gz	7.08593	2731	3.18666e-07	0.000174032	6.35326e-06	0.00247233	0.997347	chr4:102267552:C:T, chr4:102276925:A:G, chr4:102225731:A:C, chr4:102225733:A:T, chr4:102191313:A:G	0.78, 0.21, 4.9e-03, 4.8e-03, 2.6e-03	1e-04, 1e-04, 1e-05	coloc_done
SLC39A8	UKB_PPP_EUR	4	101776925	102776925	Zn_meta_analysis_colaus_SKIPOGH_GCKD38_allcov_processed.tsv.gz_subset.tsv.gz	8.54638	FSTL3_O95633_OID20782_v1_Inflammation.txt.gz	5.17472	2731	2.23949e-05	0.0122304	9.64864e-06	0.00428591	0.983452	chr4:102267552:C:T, chr4:102276925:A:G, chr4:102225733:A:T, chr4:102225731:A:C, chr4:102080492:G:T	0.80, 0.18, 0.01, 0.01, 2.2e-04	1e-04, 1e-04, 1e-05	coloc_done
SLC39A8	UKB_PPP_EUR	4	101776925	102776925	Zn_meta_analysis_colaus_SKIPOGH_GCKD38_allcov_processed.tsv.gz_subset.tsv.gz	8.54638	FUCA1_P04066_OID20261_v1_Cardiometabolic.txt.gz	8.73313	2731	1.5715e-08	8.58237e-06	7.07824e-06	0.00286849	0.997116	chr4:102267552:C:T, chr4:102276925:A:G, chr4:102080492:G:T, chr4:102225731:A:C, chr4:102225733:A:T	0.89, 0.10, 1.5e-03, 1.5e-03, 1.2e-03	1e-04, 1e-04, 1e-05	coloc_done
SLC39A8	UKB_PPP_EUR	4	101776925	102776925	Zn_meta_analysis_colaus_SKIPOGH_GCKD38_allcov_processed.tsv.gz_subset.tsv.gz	8.54638	GALNT10_Q86SR1_OID21371_v1_Oncology.txt.gz	7.81452	2731	4.86105e-08	2.65474e-05	1.01692e-05	0.00455823	0.995405	chr4:102267552:C:T, chr4:102276925:A:G, chr4:102225731:A:C, chr4:102225733:A:T, chr4:102191313:A:G	0.56, 0.16, 0.14, 0.14, 4.9e-05	1e-04, 1e-04, 1e-05	coloc_done
SLC39A8	UKB_PPP_EUR	4	101776925	102776925	Zn_meta_analysis_colaus_SKIPOGH_GCKD38_allcov_processed.tsv.gz_subset.tsv.gz	8.54638	GALNT3_Q14435_OID20471_v1_Inflammation.txt.gz	17.8752	2731	1.35804e-17	7.41657e-15	6.04544e-06	0.00230388	0.99769	chr4:102267552:C:T, chr4:102276925:A:G, chr4:102225733:A:T, chr4:102225731:A:C, chr4:102191313:A:G	0.99, 5.2e-03, 8.0e-05, 6.4e-05, 1.4e-08	1e-04, 1e-04, 1e-05	coloc_done
SLC39A8	UKB_PPP_EUR	4	101776925	102776925	Zn_meta_analysis_colaus_SKIPOGH_GCKD38_allcov_processed.tsv.gz_subset.tsv.gz	8.54638	GALNT5_Q7Z7M9_OID30295_v1_Cardiometabolic_II.txt.gz	10.5923	2731	1.69139e-10	9.2371e-08	7.23201e-06	0.00295254	0.99704	chr4:102267552:C:T, chr4:102276925:A:G, chr4:102080492:G:T, chr4:102191313:A:G, chr4:102225731:A:C	0.97, 0.02, 2.5e-03, 9.3e-05, 5.6e-05	1e-04, 1e-04, 1e-05	coloc_done
SLC39A8	UKB_PPP_EUR	4	101776925	102776925	Zn_meta_analysis_colaus_SKIPOGH_GCKD38_allcov_processed.tsv.gz_subset.tsv.gz	8.54638	GALNT7_Q86SF2_OID21377_v1_Oncology.txt.gz	21.955	2731	1.32807e-21	7.25294e-19	6.06508e-06	0.00231461	0.997679	chr4:102267552:C:T, chr4:102276925:A:G, chr4:102225731:A:C, chr4:102225733:A:T, chr4:102191313:A:G	0.98, 0.02, 1.6e-03, 1.4e-03, 3.1e-07	1e-04, 1e-04, 1e-05	coloc_done
SLC39A8	UKB_PPP_EUR	4	101776925	102776925	Zn_meta_analysis_colaus_SKIPOGH_GCKD38_allcov_processed.tsv.gz_subset.tsv.gz	8.54638	GFRA2_O00451_OID21330_v1_Oncology.txt.gz	14.1252	2731	5.65214e-14	3.08678e-11	6.07638e-06	0.00232079	0.997673	chr4:102267552:C:T, chr4:102276925:A:G, chr4:102225733:A:T, chr4:102225731:A:C, chr4:102080492:G:T	0.90, 0.10, 1.6e-03, 1.4e-03, 1.6e-04	1e-04, 1e-04, 1e-05	coloc_done
SLC39A8	UKB_PPP_EUR	4	101776925	102776925	Zn_meta_analysis_colaus_SKIPOGH_GCKD38_allcov_processed.tsv.gz_subset.tsv.gz	8.54638	GFRA3_O60609_OID20933_v1_Neurology.txt.gz	23.5653	2731	3.56806e-23	1.94861e-20	6.05115e-06	0.002307	0.997687	chr4:102267552:C:T, chr4:102276925:A:G, chr4:102225733:A:T, chr4:102225731:A:C, chr4:102080492:G:T	1.00, 2.0e-03, 1.9e-07, 1.6e-07, 9.2e-09	1e-04, 1e-04, 1e-05	coloc_done
SLC39A8	UKB_PPP_EUR	4	101776925	102776925	Zn_meta_analysis_colaus_SKIPOGH_GCKD38_allcov_processed.tsv.gz_subset.tsv.gz	8.54638	GFRAL_Q6UXV0_OID31091_v1_Neurology_II.txt.gz	5.67924	2731	9.1156e-06	0.00497826	1.62254e-05	0.00787399	0.987122	chr4:102276925:A:G, chr4:102225733:A:T, chr4:102225731:A:C, chr4:102267552:C:T, chr4:102191313:A:G	0.33, 0.25, 0.24, 0.18, 5.7e-03	1e-04, 1e-04, 1e-05	coloc_done
SLC39A8	UKB_PPP_EUR	4	101776925	102776925	Zn_meta_analysis_colaus_SKIPOGH_GCKD38_allcov_processed.tsv.gz_subset.tsv.gz	8.54638	GOLM2_Q6P4E1_OID21044_v1_Neurology.txt.gz	13.2795	2731	4.11285e-13	2.24613e-10	6.19575e-06	0.00238604	0.997608	chr4:102267552:C:T, chr4:102276925:A:G, chr4:102225731:A:C, chr4:102225733:A:T, chr4:102191313:A:G	0.98, 0.01, 2.0e-03, 1.9e-03, 2.0e-05	1e-04, 1e-04, 1e-05	coloc_done
SLC39A8	UKB_PPP_EUR	4	101776925	102776925	Zn_meta_analysis_colaus_SKIPOGH_GCKD38_allcov_processed.tsv.gz_subset.tsv.gz	8.54638	GPNMB_Q14956_OID20173_v1_Cardiometabolic.txt.gz	5.41692	2731	1.48384e-05	0.00810363	1.12932e-05	0.00518079	0.986689	chr4:102267552:C:T, chr4:102276925:A:G, chr4:102225731:A:C, chr4:102225733:A:T, chr4:102191313:A:G	0.90, 0.10, 7.4e-04, 7.4e-04, 3.2e-04	1e-04, 1e-04, 1e-05	coloc_done
SLC39A8	UKB_PPP_EUR	4	101776925	102776925	Zn_meta_analysis_colaus_SKIPOGH_GCKD38_allcov_processed.tsv.gz_subset.tsv.gz	8.54638	HEG1_Q9ULI3_OID30579_v1_Inflammation_II.txt.gz	8.41605	2731	1.41875e-07	7.74817e-05	0.000108305	0.0582065	0.941608	chr4:102267552:C:T, chr4:102276925:A:G, chr4:102225733:A:T, chr4:102225731:A:C, chr4:102191313:A:G	0.50, 0.45, 0.02, 0.02, 4.7e-04	1e-04, 1e-04, 1e-05	coloc_done
SLC39A8	UKB_PPP_EUR	4	101776925	102776925	Zn_meta_analysis_colaus_SKIPOGH_GCKD38_allcov_processed.tsv.gz_subset.tsv.gz	8.54638	HEPACAM2_A8MVW5_OID31151_v1_Neurology_II.txt.gz	16.0884	2731	7.83681e-16	4.27988e-13	6.1145e-06	0.00234163	0.997652	chr4:102267552:C:T, chr4:102276925:A:G, chr4:102225731:A:C, chr4:102225733:A:T, chr4:102191313:A:G	0.98, 0.02, 3.2e-03, 2.3e-03, 7.8e-05	1e-04, 1e-04, 1e-05	coloc_done
SLC39A8	UKB_PPP_EUR	4	101776925	102776925	Zn_meta_analysis_colaus_SKIPOGH_GCKD38_allcov_processed.tsv.gz_subset.tsv.gz	8.54638	HEPH_Q9BQS7_OID30337_v1_Cardiometabolic_II.txt.gz	37.6804	2731	4.58582e-37	2.50443e-34	6.05568e-06	0.00230947	0.997684	chr4:102267552:C:T, chr4:102276925:A:G, chr4:102225731:A:C, chr4:102225733:A:T, chr4:102080492:G:T	1.00, 2.1e-04, 4.3e-08, 2.4e-08, 1.0e-15	1e-04, 1e-04, 1e-05	coloc_done
SLC39A8	UKB_PPP_EUR	4	101776925	102776925	Zn_meta_analysis_colaus_SKIPOGH_GCKD38_allcov_processed.tsv.gz_subset.tsv.gz	8.54638	HGF_P14210_OID20656_v1_Inflammation.txt.gz	8.92132	2731	2.79887e-09	1.52854e-06	4.89046e-06	0.00167248	0.998321	chr4:102276925:A:G, chr4:102267552:C:T, chr4:102225733:A:T, chr4:102225731:A:C, chr4:102191313:A:G	0.64, 0.34, 9.1e-03, 6.8e-03, 5.9e-04	1e-04, 1e-04, 1e-05	coloc_done
SLC39A8	UKB_PPP_EUR	4	101776925	102776925	Zn_meta_analysis_colaus_SKIPOGH_GCKD38_allcov_processed.tsv.gz_subset.tsv.gz	8.54638	HMCN2_Q8NDA2_OID30592_v1_Inflammation_II.txt.gz	5.36643	2731	1.14155e-05	0.0062343	8.82757e-06	0.00383104	0.989914	chr4:102267552:C:T, chr4:102276925:A:G, chr4:102225731:A:C, chr4:102225733:A:T, chr4:102191313:A:G	0.57, 0.36, 0.03, 0.03, 7.8e-05	1e-04, 1e-04, 1e-05	coloc_done
SLC39A8	UKB_PPP_EUR	4	101776925	102776925	Zn_meta_analysis_colaus_SKIPOGH_GCKD38_allcov_processed.tsv.gz_subset.tsv.gz	8.54638	HS3ST3B1_Q9Y662_OID21303_v1_Oncology.txt.gz	14.023	2731	6.72988e-14	3.67536e-11	5.78293e-06	0.00216037	0.997834	chr4:102267552:C:T, chr4:102276925:A:G, chr4:102225733:A:T, chr4:102225731:A:C, chr4:102080492:G:T	0.85, 0.15, 3.7e-03, 2.1e-03, 9.8e-06	1e-04, 1e-04, 1e-05	coloc_done
SLC39A8	UKB_PPP_EUR	4	101776925	102776925	Zn_meta_analysis_colaus_SKIPOGH_GCKD38_allcov_processed.tsv.gz_subset.tsv.gz	8.54638	HS6ST1_O60243_OID21441_v1_Oncology.txt.gz	33.8868	2731	2.49882e-33	1.36467e-30	6.05313e-06	0.00230808	0.997686	chr4:102267552:C:T, chr4:102276925:A:G, chr4:102225733:A:T, chr4:102225731:A:C, chr4:102191313:A:G	1.00, 1.2e-03, 4.1e-10, 3.8e-10, 1.7e-11	1e-04, 1e-04, 1e-05	coloc_done
SLC39A8	UKB_PPP_EUR	4	101776925	102776925	Zn_meta_analysis_colaus_SKIPOGH_GCKD38_allcov_processed.tsv.gz_subset.tsv.gz	8.54638	HS6ST2_Q96MM7_OID30481_v1_Inflammation_II.txt.gz	6.60736	2731	1.00332e-05	0.00547936	0.000295431	0.160509	0.833706	chr4:102267552:C:T, chr4:102276925:A:G, chr4:102080492:G:T, chr4:102225733:A:T, chr4:102225731:A:C	0.58, 0.37, 0.03, 4.6e-03, 4.5e-03	1e-04, 1e-04, 1e-05	coloc_done
SLC39A8	UKB_PPP_EUR	4	101776925	102776925	Zn_meta_analysis_colaus_SKIPOGH_GCKD38_allcov_processed.tsv.gz_subset.tsv.gz	8.54638	HYOU1_Q9Y4L1_OID20300_v1_Cardiometabolic.txt.gz	6.29952	2731	2.16922e-06	0.00118466	7.55511e-06	0.00313036	0.995675	chr4:102267552:C:T, chr4:102276925:A:G, chr4:102225733:A:T, chr4:102225731:A:C, chr4:102191313:A:G	0.92, 0.08, 1.3e-03, 1.2e-03, 4.6e-04	1e-04, 1e-04, 1e-05	coloc_done
SLC39A8	UKB_PPP_EUR	4	101776925	102776925	Zn_meta_analysis_colaus_SKIPOGH_GCKD38_allcov_processed.tsv.gz_subset.tsv.gz	8.54638	ICAM2_P13598_OID20248_v1_Cardiometabolic.txt.gz	5.64102	2731	0.000274079	0.149682	0.000407995	0.222189	0.627448	chr4:102276925:A:G, chr4:102267552:C:T, chr4:102225733:A:T, chr4:102225731:A:C, chr4:102191313:A:G	0.73, 0.23, 0.02, 0.02, 1.1e-03	1e-04, 1e-04, 1e-05	coloc_done
SLC39A8	UKB_PPP_EUR	4	101776925	102776925	Zn_meta_analysis_colaus_SKIPOGH_GCKD38_allcov_processed.tsv.gz_subset.tsv.gz	8.54638	ICAM3_P32942_OID20277_v1_Cardiometabolic.txt.gz	9.95257	2731	3.07026e-10	1.67675e-07	4.88666e-06	0.0016704	0.998325	chr4:102276925:A:G, chr4:102267552:C:T, chr4:102225733:A:T, chr4:102225731:A:C, chr4:102191313:A:G	0.69, 0.29, 8.4e-03, 6.9e-03, 1.6e-04	1e-04, 1e-04, 1e-05	coloc_done
SLC39A8	UKB_PPP_EUR	4	101776925	102776925	Zn_meta_analysis_colaus_SKIPOGH_GCKD38_allcov_processed.tsv.gz_subset.tsv.gz	8.54638	IDS_P22304_OID20619_v1_Inflammation.txt.gz	5.02703	2731	1.80465e-05	0.00985563	1.29941e-05	0.00611238	0.984001	chr4:102276925:A:G, chr4:102267552:C:T, chr4:102225731:A:C, chr4:102225733:A:T, chr4:102191313:A:G	0.79, 0.20, 9.1e-03, 9.0e-03, 1.9e-04	1e-04, 1e-04, 1e-05	coloc_done
SLC39A8	UKB_PPP_EUR	4	101776925	102776925	Zn_meta_analysis_colaus_SKIPOGH_GCKD38_allcov_processed.tsv.gz_subset.tsv.gz	8.54638	IGF2R_P11717_OID21146_v1_Neurology.txt.gz	5.94946	2731	5.29786e-06	0.00289329	2.05929e-05	0.0102595	0.986821	chr4:102267552:C:T, chr4:102276925:A:G, chr4:102080492:G:T, chr4:102225731:A:C, chr4:102191313:A:G	0.84, 0.14, 5.9e-03, 3.8e-03, 3.0e-03	1e-04, 1e-04, 1e-05	coloc_done
SLC39A8	UKB_PPP_EUR	4	101776925	102776925	Zn_meta_analysis_colaus_SKIPOGH_GCKD38_allcov_processed.tsv.gz_subset.tsv.gz	8.54638	IGFBP7_Q16270_OID20236_v1_Cardiometabolic.txt.gz	7.95692	2731	3.21311e-08	1.75476e-05	1.38932e-05	0.00659405	0.993374	chr4:102276925:A:G, chr4:102225733:A:T, chr4:102225731:A:C, chr4:102267552:C:T, chr4:102191313:A:G	0.64, 0.14, 0.12, 0.11, 3.0e-05	1e-04, 1e-04, 1e-05	coloc_done
SLC39A8	UKB_PPP_EUR	4	101776925	102776925	Zn_meta_analysis_colaus_SKIPOGH_GCKD38_allcov_processed.tsv.gz_subset.tsv.gz	8.54638	IL18BP_O95998_OID20348_v1_Cardiometabolic.txt.gz	6.6747	2731	1.18392e-06	0.00064657	3.20487e-05	0.0165198	0.9828	chr4:102267552:C:T, chr4:102276925:A:G, chr4:102225733:A:T, chr4:102225731:A:C, chr4:101944147:G:A	0.69, 0.30, 3.5e-03, 3.0e-03, 1.3e-03	1e-04, 1e-04, 1e-05	coloc_done
SLC39A8	UKB_PPP_EUR	4	101776925	102776925	Zn_meta_analysis_colaus_SKIPOGH_GCKD38_allcov_processed.tsv.gz_subset.tsv.gz	8.54638	IL1RL1_Q01638_OID20250_v1_Cardiometabolic.txt.gz	25.8702	2731	2.02821e-25	1.10766e-22	6.01412e-06	0.00228676	0.997707	chr4:102267552:C:T, chr4:102276925:A:G, chr4:102225733:A:T, chr4:102225731:A:C, chr4:102191313:A:G	0.98, 0.02, 3.0e-04, 3.0e-04, 9.1e-07	1e-04, 1e-04, 1e-05	coloc_done
SLC39A8	UKB_PPP_EUR	4	101776925	102776925	Zn_meta_analysis_colaus_SKIPOGH_GCKD38_allcov_processed.tsv.gz_subset.tsv.gz	8.54638	IL2RA_P01589_OID20267_v1_Cardiometabolic.txt.gz	8.36641	2731	1.92165e-08	1.04946e-05	6.73286e-06	0.00267968	0.997303	chr4:102267552:C:T, chr4:102276925:A:G, chr4:102225733:A:T, chr4:102225731:A:C, chr4:102191313:A:G	0.73, 0.25, 8.4e-03, 7.1e-03, 1.7e-03	1e-04, 1e-04, 1e-05	coloc_done
SLC39A8	UKB_PPP_EUR	4	101776925	102776925	Zn_meta_analysis_colaus_SKIPOGH_GCKD38_allcov_processed.tsv.gz_subset.tsv.gz	8.54638	IL6ST_P40189_OID20147_v1_Cardiometabolic.txt.gz	5.44831	2731	6.80498e-06	0.00371637	1.62363e-05	0.00787869	0.988382	chr4:102276925:A:G, chr4:102267552:C:T, chr4:102225731:A:C, chr4:102225733:A:T, chr4:102191313:A:G	0.73, 0.24, 0.02, 0.01, 4.3e-03	1e-04, 1e-04, 1e-05	coloc_done
SLC39A8	UKB_PPP_EUR	4	101776925	102776925	Zn_meta_analysis_colaus_SKIPOGH_GCKD38_allcov_processed.tsv.gz_subset.tsv.gz	8.54638	IL7R_P16871_OID21136_v1_Neurology.txt.gz	8.15941	2731	1.96389e-08	1.07253e-05	5.76521e-06	0.00215069	0.997833	chr4:102276925:A:G, chr4:102267552:C:T, chr4:102225733:A:T, chr4:102225731:A:C, chr4:102191313:A:G	0.69, 0.25, 0.03, 0.03, 1.0e-04	1e-04, 1e-04, 1e-05	coloc_done
SLC39A8	UKB_PPP_EUR	4	101776925	102776925	Zn_meta_analysis_colaus_SKIPOGH_GCKD38_allcov_processed.tsv.gz_subset.tsv.gz	8.54638	ISLR2_Q6UXK2_OID20889_v1_Neurology.txt.gz	11.7683	2731	6.12084e-12	3.34274e-09	6.23232e-06	0.00240604	0.997588	chr4:102276925:A:G, chr4:102267552:C:T, chr4:102225733:A:T, chr4:102225731:A:C, chr4:102191313:A:G	0.79, 0.08, 0.07, 0.06, 1.5e-04	1e-04, 1e-04, 1e-05	coloc_done
SLC39A8	UKB_PPP_EUR	4	101776925	102776925	Zn_meta_analysis_colaus_SKIPOGH_GCKD38_allcov_processed.tsv.gz_subset.tsv.gz	8.54638	ISM1_B1AKI9_OID20538_v1_Inflammation.txt.gz	8.93844	2731	6.50699e-09	3.55363e-06	6.26461e-06	0.00242369	0.997566	chr4:102267552:C:T, chr4:102276925:A:G, chr4:102225733:A:T, chr4:102225731:A:C, chr4:102080492:G:T	0.94, 0.06, 4.1e-04, 3.7e-04, 1.4e-04	1e-04, 1e-04, 1e-05	coloc_done
SLC39A8	UKB_PPP_EUR	4	101776925	102776925	Zn_meta_analysis_colaus_SKIPOGH_GCKD38_allcov_processed.tsv.gz_subset.tsv.gz	8.54638	ITGA11_Q9UKX5_OID20581_v1_Inflammation.txt.gz	9.85367	2731	8.56387e-10	4.67694e-07	6.09126e-06	0.00232893	0.997665	chr4:102267552:C:T, chr4:102276925:A:G, chr4:102225731:A:C, chr4:102225733:A:T, chr4:102080492:G:T	0.95, 0.05, 2.3e-03, 2.1e-03, 2.3e-05	1e-04, 1e-04, 1e-05	coloc_done
SLC39A8	UKB_PPP_EUR	4	101776925	102776925	Zn_meta_analysis_colaus_SKIPOGH_GCKD38_allcov_processed.tsv.gz_subset.tsv.gz	8.54638	ITGAM_P11215_OID21071_v1_Neurology.txt.gz	8.01619	2731	4.43618e-08	2.42271e-05	6.73445e-06	0.00268056	0.997288	chr4:102267552:C:T, chr4:102276925:A:G, chr4:102225731:A:C, chr4:102225733:A:T, chr4:102191313:A:G	0.83, 0.11, 0.03, 0.03, 1.5e-04	1e-04, 1e-04, 1e-05	coloc_done
SLC39A8	UKB_PPP_EUR	4	101776925	102776925	Zn_meta_analysis_colaus_SKIPOGH_GCKD38_allcov_processed.tsv.gz_subset.tsv.gz	8.54638	ITGB1_P05556_OID20376_v1_Cardiometabolic.txt.gz	5.71325	2731	0.000103915	0.0567508	0.000805079	0.439171	0.50317	chr4:102276925:A:G, chr4:102267552:C:T, chr4:102225731:A:C, chr4:102225733:A:T, chr4:102191313:A:G	0.68, 0.21, 0.05, 0.05, 7.6e-03	1e-04, 1e-04, 1e-05	coloc_done
SLC39A8	UKB_PPP_EUR	4	101776925	102776925	Zn_meta_analysis_colaus_SKIPOGH_GCKD38_allcov_processed.tsv.gz_subset.tsv.gz	8.54638	ITGB2_P05107_OID20315_v1_Cardiometabolic.txt.gz	5.94877	2731	4.45531e-06	0.00243315	1.37092e-05	0.00649589	0.991053	chr4:102267552:C:T, chr4:102276925:A:G, chr4:102225731:A:C, chr4:102225733:A:T, chr4:102191313:A:G	0.55, 0.28, 0.09, 0.08, 9.2e-04	1e-04, 1e-04, 1e-05	coloc_done
SLC39A8	UKB_PPP_EUR	4	101776925	102776925	Zn_meta_analysis_colaus_SKIPOGH_GCKD38_allcov_processed.tsv.gz_subset.tsv.gz	8.54638	ITGB6_P18564_OID20493_v1_Inflammation.txt.gz	23.2232	2731	7.75985e-23	4.23785e-20	6.05228e-06	0.00230761	0.997686	chr4:102267552:C:T, chr4:102276925:A:G, chr4:102225733:A:T, chr4:102225731:A:C, chr4:102191313:A:G	1.00, 1.7e-03, 7.0e-06, 5.6e-06, 5.0e-07	1e-04, 1e-04, 1e-05	coloc_done
SLC39A8	UKB_PPP_EUR	4	101776925	102776925	Zn_meta_analysis_colaus_SKIPOGH_GCKD38_allcov_processed.tsv.gz_subset.tsv.gz	8.54638	L1CAM_P32004_OID21484_v1_Oncology.txt.gz	7.22173	2731	3.10571e-07	0.000169611	6.2619e-06	0.00242238	0.997401	chr4:102267552:C:T, chr4:102276925:A:G, chr4:102191313:A:G, chr4:102225733:A:T, chr4:102225731:A:C	0.97, 0.03, 2.5e-04, 1.2e-04, 1.1e-04	1e-04, 1e-04, 1e-05	coloc_done
SLC39A8	UKB_PPP_EUR	4	101776925	102776925	Zn_meta_analysis_colaus_SKIPOGH_GCKD38_allcov_processed.tsv.gz_subset.tsv.gz	8.54638	LAG3_P18627_OID21315_v1_Oncology.txt.gz	8.76025	2731	1.003e-08	5.47763e-06	6.0683e-06	0.00231638	0.997672	chr4:102267552:C:T, chr4:102276925:A:G, chr4:102225731:A:C, chr4:102225733:A:T, chr4:102191313:A:G	0.97, 0.03, 2.7e-03, 2.4e-03, 1.0e-06	1e-04, 1e-04, 1e-05	coloc_done
SLC39A8	UKB_PPP_EUR	4	101776925	102776925	Zn_meta_analysis_colaus_SKIPOGH_GCKD38_allcov_processed.tsv.gz_subset.tsv.gz	8.54638	LAMB1_P07942_OID30280_v1_Cardiometabolic_II.txt.gz	11.6194	2731	1.62892e-11	8.89595e-09	5.87876e-06	0.00221276	0.997781	chr4:102267552:C:T, chr4:102276925:A:G, chr4:102191313:A:G, chr4:102225731:A:C, chr4:102225733:A:T	0.86, 0.14, 7.5e-04, 1.0e-04, 8.9e-05	1e-04, 1e-04, 1e-05	coloc_done
SLC39A8	UKB_PPP_EUR	4	101776925	102776925	Zn_meta_analysis_colaus_SKIPOGH_GCKD38_allcov_processed.tsv.gz_subset.tsv.gz	8.54638	LAMP1_P11279_OID30416_v1_Cardiometabolic_II.txt.gz	8.3309	2731	2.53679e-08	1.3854e-05	6.09487e-06	0.00233091	0.997649	chr4:102267552:C:T, chr4:102276925:A:G, chr4:102225731:A:C, chr4:102225733:A:T, chr4:102191313:A:G	0.98, 0.02, 2.2e-03, 1.7e-03, 7.7e-06	1e-04, 1e-04, 1e-05	coloc_done
SLC39A8	UKB_PPP_EUR	4	101776925	102776925	Zn_meta_analysis_colaus_SKIPOGH_GCKD38_allcov_processed.tsv.gz_subset.tsv.gz	8.54638	LAMP3_Q9UQV4_OID20638_v1_Inflammation.txt.gz	13.1995	2731	5.06915e-13	2.76839e-10	6.21663e-06	0.00239746	0.997596	chr4:102267552:C:T, chr4:102276925:A:G, chr4:102225733:A:T, chr4:102225731:A:C, chr4:102361960:A:G	0.99, 0.01, 2.9e-05, 2.9e-05, 9.1e-08	1e-04, 1e-04, 1e-05	coloc_done
SLC39A8	UKB_PPP_EUR	4	101776925	102776925	Zn_meta_analysis_colaus_SKIPOGH_GCKD38_allcov_processed.tsv.gz_subset.tsv.gz	8.54638	LAYN_Q6UX15_OID20970_v1_Neurology.txt.gz	5.25209	2731	3.08856e-05	0.0168674	2.61743e-05	0.0133247	0.969751	chr4:102267552:C:T, chr4:102276925:A:G, chr4:102080492:G:T, chr4:102225733:A:T, chr4:102225731:A:C	0.88, 0.12, 2.6e-03, 1.8e-03, 1.7e-03	1e-04, 1e-04, 1e-05	coloc_done
SLC39A8	UKB_PPP_EUR	4	101776925	102776925	Zn_meta_analysis_colaus_SKIPOGH_GCKD38_allcov_processed.tsv.gz_subset.tsv.gz	8.54638	LCN2_P80188_OID20392_v1_Cardiometabolic.txt.gz	7.53747	2731	7.72679e-08	4.21979e-05	1.15047e-05	0.00528834	0.994658	chr4:102267552:C:T, chr4:102276925:A:G, chr4:102225733:A:T, chr4:102225731:A:C, chr4:102191313:A:G	0.51, 0.41, 0.05, 0.04, 1.2e-03	1e-04, 1e-04, 1e-05	coloc_done
SLC39A8	UKB_PPP_EUR	4	101776925	102776925	Zn_meta_analysis_colaus_SKIPOGH_GCKD38_allcov_processed.tsv.gz_subset.tsv.gz	8.54638	LEPR_P48357_OID20128_v1_Cardiometabolic.txt.gz	5.48005	2731	1.32709e-05	0.00724754	1.02416e-05	0.00460506	0.988124	chr4:102267552:C:T, chr4:102276925:A:G, chr4:102191313:A:G, chr4:102225731:A:C, chr4:102225733:A:T	0.93, 0.06, 3.5e-03, 3.0e-03, 2.5e-03	1e-04, 1e-04, 1e-05	coloc_done
SLC39A8	UKB_PPP_EUR	4	101776925	102776925	Zn_meta_analysis_colaus_SKIPOGH_GCKD38_allcov_processed.tsv.gz_subset.tsv.gz	8.54638	LIFR_P42702_OID20606_v1_Inflammation.txt.gz	9.04711	2731	4.71528e-09	2.57513e-06	5.79386e-06	0.00216634	0.997825	chr4:102267552:C:T, chr4:102276925:A:G, chr4:102225731:A:C, chr4:102225733:A:T, chr4:102191313:A:G	0.87, 0.13, 1.4e-03, 1.1e-03, 4.8e-05	1e-04, 1e-04, 1e-05	coloc_done
SLC39A8	UKB_PPP_EUR	4	101776925	102776925	Zn_meta_analysis_colaus_SKIPOGH_GCKD38_allcov_processed.tsv.gz_subset.tsv.gz	8.54638	LRP1_Q07954_OID21293_v1_Oncology.txt.gz	5.62159	2731	5.08624e-06	0.00277772	5.86034e-06	0.00220547	0.995006	chr4:102276925:A:G, chr4:102267552:C:T, chr4:102225731:A:C, chr4:102225733:A:T, chr4:102191313:A:G	0.55, 0.44, 9.2e-03, 7.7e-03, 9.1e-05	1e-04, 1e-04, 1e-05	coloc_done
SLC39A8	UKB_PPP_EUR	4	101776925	102776925	Zn_meta_analysis_colaus_SKIPOGH_GCKD38_allcov_processed.tsv.gz_subset.tsv.gz	8.54638	LRPAP1_P30533_OID21059_v1_Neurology.txt.gz	15.83	2731	1.4451e-15	7.89205e-13	6.05313e-06	0.00230808	0.997686	chr4:102267552:C:T, chr4:102276925:A:G, chr4:102225733:A:T, chr4:102225731:A:C, chr4:102080492:G:T	1.00, 1.3e-03, 2.9e-06, 2.7e-06, 1.2e-07	1e-04, 1e-04, 1e-05	coloc_done
SLC39A8	UKB_PPP_EUR	4	101776925	102776925	Zn_meta_analysis_colaus_SKIPOGH_GCKD38_allcov_processed.tsv.gz_subset.tsv.gz	8.54638	LRRC25_Q8N386_OID21333_v1_Oncology.txt.gz	26.5407	2731	4.25034e-26	2.32122e-23	6.05788e-06	0.00231067	0.997683	chr4:102267552:C:T, chr4:102276925:A:G, chr4:102225731:A:C, chr4:102225733:A:T, chr4:102191313:A:G	1.00, 2.3e-03, 2.7e-04, 2.0e-04, 2.9e-08	1e-04, 1e-04, 1e-05	coloc_done
SLC39A8	UKB_PPP_EUR	4	101776925	102776925	Zn_meta_analysis_colaus_SKIPOGH_GCKD38_allcov_processed.tsv.gz_subset.tsv.gz	8.54638	LRRC37A2_A6NM11_OID31440_v1_Oncology_II.txt.gz	22.8471	2731	2.03259e-22	1.11005e-19	5.91126e-06	0.00223052	0.997764	chr4:102267552:C:T, chr4:102276925:A:G, chr4:102225733:A:T, chr4:102225731:A:C, chr4:102191313:A:G	0.94, 0.06, 5.3e-05, 5.2e-05, 3.7e-08	1e-04, 1e-04, 1e-05	coloc_done
SLC39A8	UKB_PPP_EUR	4	101776925	102776925	Zn_meta_analysis_colaus_SKIPOGH_GCKD38_allcov_processed.tsv.gz_subset.tsv.gz	8.54638	LRRN1_Q6UXK5_OID20438_v1_Inflammation.txt.gz	9.85944	2731	7.71826e-10	4.21513e-07	5.86119e-06	0.00220315	0.997791	chr4:102267552:C:T, chr4:102276925:A:G, chr4:102225731:A:C, chr4:102225733:A:T, chr4:102191313:A:G	0.79, 0.20, 4.7e-03, 3.8e-03, 2.6e-04	1e-04, 1e-04, 1e-05	coloc_done
SLC39A8	UKB_PPP_EUR	4	101776925	102776925	Zn_meta_analysis_colaus_SKIPOGH_GCKD38_allcov_processed.tsv.gz_subset.tsv.gz	8.54638	LY75_O60449_OID20580_v1_Inflammation.txt.gz	8.68454	2731	1.26831e-08	6.92658e-06	5.8061e-06	0.00217304	0.997814	chr4:102267552:C:T, chr4:102276925:A:G, chr4:102225733:A:T, chr4:102225731:A:C, chr4:102191313:A:G	0.80, 0.19, 4.2e-03, 4.2e-03, 1.0e-04	1e-04, 1e-04, 1e-05	coloc_done
SLC39A8	UKB_PPP_EUR	4	101776925	102776925	Zn_meta_analysis_colaus_SKIPOGH_GCKD38_allcov_processed.tsv.gz_subset.tsv.gz	8.54638	LY9_Q9HBG7_OID20670_v1_Inflammation.txt.gz	7.47305	2731	1.36637e-07	7.46208e-05	1.54851e-05	0.00746436	0.992445	chr4:102267552:C:T, chr4:102276925:A:G, chr4:102191313:A:G, chr4:102225733:A:T, chr4:102225731:A:C	0.74, 0.24, 6.7e-03, 5.2e-03, 4.1e-03	1e-04, 1e-04, 1e-05	coloc_done
SLC39A8	UKB_PPP_EUR	4	101776925	102776925	Zn_meta_analysis_colaus_SKIPOGH_GCKD38_allcov_processed.tsv.gz_subset.tsv.gz	8.54638	LYPD3_O95274_OID21530_v1_Oncology.txt.gz	9.7088	2731	2.18032e-09	1.19072e-06	1.90297e-05	0.00940203	0.990578	chr4:102267552:C:T, chr4:102276925:A:G, chr4:102080492:G:T, chr4:102191313:A:G, chr4:102225731:A:C	0.65, 0.31, 0.02, 9.8e-03, 6.4e-03	1e-04, 1e-04, 1e-05	coloc_done
SLC39A8	UKB_PPP_EUR	4	101776925	102776925	Zn_meta_analysis_colaus_SKIPOGH_GCKD38_allcov_processed.tsv.gz_subset.tsv.gz	8.54638	MAMDC2_Q7Z304_OID30309_v1_Cardiometabolic_II.txt.gz	45.1187	2731	2.099e-44	1.14632e-41	6.05607e-06	0.00230969	0.997684	chr4:102267552:C:T, chr4:102276925:A:G, chr4:102225733:A:T, chr4:102225731:A:C, chr4:102080492:G:T	1.00, 5.5e-05, 8.2e-10, 6.9e-10, 8.3e-17	1e-04, 1e-04, 1e-05	coloc_done
SLC39A8	UKB_PPP_EUR	4	101776925	102776925	Zn_meta_analysis_colaus_SKIPOGH_GCKD38_allcov_processed.tsv.gz_subset.tsv.gz	8.54638	MANSC1_Q9H8J5_OID21492_v1_Oncology.txt.gz	8.79438	2731	8.81874e-09	4.81613e-06	8.27079e-06	0.00352042	0.996466	chr4:102267552:C:T, chr4:102276925:A:G, chr4:102225733:A:T, chr4:102225731:A:C, chr4:101944147:G:A	0.94, 0.06, 1.7e-04, 1.6e-04, 1.6e-04	1e-04, 1e-04, 1e-05	coloc_done
SLC39A8	UKB_PPP_EUR	4	101776925	102776925	Zn_meta_analysis_colaus_SKIPOGH_GCKD38_allcov_processed.tsv.gz_subset.tsv.gz	8.54638	MARCO_Q9UEW3_OID20210_v1_Cardiometabolic.txt.gz	5.68842	2731	8.64225e-06	0.00471975	7.70618e-06	0.00321649	0.992047	chr4:102267552:C:T, chr4:102276925:A:G, chr4:102225731:A:C, chr4:102225733:A:T, chr4:102080492:G:T	0.93, 0.05, 6.2e-03, 5.5e-03, 7.6e-04	1e-04, 1e-04, 1e-05	coloc_done
SLC39A8	UKB_PPP_EUR	4	101776925	102776925	Zn_meta_analysis_colaus_SKIPOGH_GCKD38_allcov_processed.tsv.gz_subset.tsv.gz	8.54638	MATN2_O00339_OID20767_v1_Inflammation.txt.gz	6.91172	2731	5.66453e-07	0.000309354	1.34096e-05	0.00632995	0.993347	chr4:102276925:A:G, chr4:102267552:C:T, chr4:102225731:A:C, chr4:102225733:A:T, chr4:102191313:A:G	0.72, 0.15, 0.07, 0.07, 2.3e-03	1e-04, 1e-04, 1e-05	coloc_done
SLC39A8	UKB_PPP_EUR	4	101776925	102776925	Zn_meta_analysis_colaus_SKIPOGH_GCKD38_allcov_processed.tsv.gz_subset.tsv.gz	8.54638	MATN3_O15232_OID20979_v1_Neurology.txt.gz	6.58505	2731	7.13462e-07	0.000389639	5.59782e-06	0.00205957	0.997544	chr4:102267552:C:T, chr4:102276925:A:G, chr4:102225731:A:C, chr4:102225733:A:T, chr4:102191313:A:G	0.52, 0.46, 8.5e-03, 7.5e-03, 2.6e-04	1e-04, 1e-04, 1e-05	coloc_done
SLC39A8	UKB_PPP_EUR	4	101776925	102776925	Zn_meta_analysis_colaus_SKIPOGH_GCKD38_allcov_processed.tsv.gz_subset.tsv.gz	8.54638	MCAM_P43121_OID20343_v1_Cardiometabolic.txt.gz	14.0179	2731	6.29437e-14	3.43751e-11	5.56161e-06	0.00203938	0.997955	chr4:102267552:C:T, chr4:102276925:A:G, chr4:102191313:A:G, chr4:102225731:A:C, chr4:102225733:A:T	0.78, 0.22, 3.3e-04, 2.5e-04, 2.3e-04	1e-04, 1e-04, 1e-05	coloc_done
SLC39A8	UKB_PPP_EUR	4	101776925	102776925	Zn_meta_analysis_colaus_SKIPOGH_GCKD38_allcov_processed.tsv.gz_subset.tsv.gz	8.54638	MEGF10_Q96KG7_OID20746_v1_Inflammation.txt.gz	5.14851	2731	1.56874e-05	0.00856729	9.30901e-06	0.00409657	0.987311	chr4:102276925:A:G, chr4:102267552:C:T, chr4:102225733:A:T, chr4:102225731:A:C, chr4:102191313:A:G	0.81, 0.08, 0.05, 0.05, 2.6e-03	1e-04, 1e-04, 1e-05	coloc_done
SLC39A8	UKB_PPP_EUR	4	101776925	102776925	Zn_meta_analysis_colaus_SKIPOGH_GCKD38_allcov_processed.tsv.gz_subset.tsv.gz	8.54638	MEGF9_Q9H1U4_OID20285_v1_Cardiometabolic.txt.gz	38.3516	2731	9.99372e-38	5.45782e-35	6.0562e-06	0.00230976	0.997684	chr4:102267552:C:T, chr4:102276925:A:G, chr4:102225731:A:C, chr4:102225733:A:T, chr4:102191313:A:G	1.00, 1.9e-07, 6.5e-13, 5.4e-13, 1.3e-15	1e-04, 1e-04, 1e-05	coloc_done
SLC39A8	UKB_PPP_EUR	4	101776925	102776925	Zn_meta_analysis_colaus_SKIPOGH_GCKD38_allcov_processed.tsv.gz_subset.tsv.gz	8.54638	MELTF_P08582_OID30347_v1_Cardiometabolic_II.txt.gz	16.3538	2731	2.53012e-16	1.38176e-13	3.68874e-06	0.00101553	0.998981	chr4:102276925:A:G, chr4:102267552:C:T, chr4:102225731:A:C, chr4:102225733:A:T, chr4:102191313:A:G	0.96, 0.04, 6.4e-04, 5.6e-04, 2.8e-07	1e-04, 1e-04, 1e-05	coloc_done
SLC39A8	UKB_PPP_EUR	4	101776925	102776925	Zn_meta_analysis_colaus_SKIPOGH_GCKD38_allcov_processed.tsv.gz_subset.tsv.gz	8.54638	MICB_MICA_Q29980_Q29983_OID20593_v1_Inflammation.txt.gz	5.30798	2731	1.80371e-05	0.0098505	1.88002e-05	0.00928645	0.980826	chr4:102276925:A:G, chr4:102225731:A:C, chr4:102225733:A:T, chr4:102267552:C:T, chr4:102191313:A:G	0.77, 0.09, 0.09, 0.04, 6.0e-03	1e-04, 1e-04, 1e-05	coloc_done
SLC39A8	UKB_PPP_EUR	4	101776925	102776925	Zn_meta_analysis_colaus_SKIPOGH_GCKD38_allcov_processed.tsv.gz_subset.tsv.gz	8.54638	MICB_MICA_Q29980_Q29983_OID20593_v1_Inflammation.txt.gz	5.30798	2731	1.80371e-05	0.0098505	1.88002e-05	0.00928645	0.980826	chr4:102276925:A:G, chr4:102225731:A:C, chr4:102225733:A:T, chr4:102267552:C:T, chr4:102191313:A:G	0.77, 0.09, 0.09, 0.04, 6.0e-03	1e-04, 1e-04, 1e-05	coloc_done
SLC39A8	UKB_PPP_EUR	4	101776925	102776925	Zn_meta_analysis_colaus_SKIPOGH_GCKD38_allcov_processed.tsv.gz_subset.tsv.gz	8.54638	NELL1_Q92832_OID21494_v1_Oncology.txt.gz	38.6025	2731	5.56511e-38	3.03924e-35	6.05598e-06	0.00230963	0.997684	chr4:102267552:C:T, chr4:102276925:A:G, chr4:102225733:A:T, chr4:102225731:A:C, chr4:102191313:A:G	1.00, 9.2e-05, 8.9e-11, 6.0e-11, 1.9e-13	1e-04, 1e-04, 1e-05	coloc_done
SLC39A8	UKB_PPP_EUR	4	101776925	102776925	Zn_meta_analysis_colaus_SKIPOGH_GCKD38_allcov_processed.tsv.gz_subset.tsv.gz	8.54638	NELL2_Q99435_OID20706_v1_Inflammation.txt.gz	7.23842	2731	1.20525e-07	6.58217e-05	6.61604e-06	0.00261587	0.997312	chr4:102276925:A:G, chr4:102267552:C:T, chr4:102225733:A:T, chr4:102225731:A:C, chr4:102080492:G:T	0.65, 0.34, 4.9e-03, 4.7e-03, 9.2e-04	1e-04, 1e-04, 1e-05	coloc_done
SLC39A8	UKB_PPP_EUR	4	101776925	102776925	Zn_meta_analysis_colaus_SKIPOGH_GCKD38_allcov_processed.tsv.gz_subset.tsv.gz	8.54638	NRP2_O60462_OID21081_v1_Neurology.txt.gz	8.42611	2731	9.79693e-09	5.35035e-06	4.57827e-06	0.00150182	0.998488	chr4:102276925:A:G, chr4:102267552:C:T, chr4:102225733:A:T, chr4:102225731:A:C, chr4:102080492:G:T	0.73, 0.26, 2.7e-03, 2.4e-03, 2.0e-05	1e-04, 1e-04, 1e-05	coloc_done
SLC39A8	UKB_PPP_EUR	4	101776925	102776925	Zn_meta_analysis_colaus_SKIPOGH_GCKD38_allcov_processed.tsv.gz_subset.tsv.gz	8.54638	NT5E_P21589_OID21498_v1_Oncology.txt.gz	13.1394	2731	5.424e-13	2.96218e-10	5.87113e-06	0.00220859	0.997786	chr4:102267552:C:T, chr4:102276925:A:G, chr4:102225731:A:C, chr4:102225733:A:T, chr4:102080492:G:T	0.89, 0.11, 8.2e-04, 6.4e-04, 6.2e-05	1e-04, 1e-04, 1e-05	coloc_done
SLC39A8	UKB_PPP_EUR	4	101776925	102776925	Zn_meta_analysis_colaus_SKIPOGH_GCKD38_allcov_processed.tsv.gz_subset.tsv.gz	8.54638	NTRK2_Q16620_OID20136_v1_Cardiometabolic.txt.gz	11.7495	2731	1.14473e-11	6.25168e-09	5.84793e-06	0.0021959	0.997798	chr4:102267552:C:T, chr4:102276925:A:G, chr4:102225731:A:C, chr4:102225733:A:T, chr4:102191313:A:G	0.88, 0.12, 1.0e-03, 8.8e-04, 3.0e-04	1e-04, 1e-04, 1e-05	coloc_done
SLC39A8	UKB_PPP_EUR	4	101776925	102776925	Zn_meta_analysis_colaus_SKIPOGH_GCKD38_allcov_processed.tsv.gz_subset.tsv.gz	8.54638	NTRK3_Q16288_OID21057_v1_Neurology.txt.gz	5.96762	2731	4.0841e-06	0.00223043	1.39135e-05	0.00660738	0.991144	chr4:102267552:C:T, chr4:102276925:A:G, chr4:102191313:A:G, chr4:102225731:A:C, chr4:102225733:A:T	0.82, 0.16, 9.5e-03, 5.4e-03, 4.4e-03	1e-04, 1e-04, 1e-05	coloc_done
SLC39A8	UKB_PPP_EUR	4	101776925	102776925	Zn_meta_analysis_colaus_SKIPOGH_GCKD38_allcov_processed.tsv.gz_subset.tsv.gz	8.54638	OPTC_Q9UBM4_OID21362_v1_Oncology.txt.gz	10.144	2731	1.05929e-08	5.78505e-06	0.00040286	0.219232	0.78036	chr4:102276925:A:G, chr4:102267552:C:T, chr4:102080492:G:T, chr4:102191313:A:G, chr4:101975434:T:G	0.35, 0.32, 0.21, 0.06, 0.02	1e-04, 1e-04, 1e-05	coloc_done
SLC39A8	UKB_PPP_EUR	4	101776925	102776925	Zn_meta_analysis_colaus_SKIPOGH_GCKD38_allcov_processed.tsv.gz_subset.tsv.gz	8.54638	PAPPA_Q13219_OID20421_v1_Inflammation.txt.gz	13.1593	2731	4.7897e-13	2.61577e-10	6.71737e-06	0.0026712	0.997322	chr4:102267552:C:T, chr4:102276925:A:G, chr4:102225733:A:T, chr4:102225731:A:C, chr4:102191313:A:G	0.86, 0.08, 0.03, 0.02, 2.0e-05	1e-04, 1e-04, 1e-05	coloc_done
SLC39A8	UKB_PPP_EUR	4	101776925	102776925	Zn_meta_analysis_colaus_SKIPOGH_GCKD38_allcov_processed.tsv.gz_subset.tsv.gz	8.54638	PCDH17_O14917_OID20132_v1_Cardiometabolic.txt.gz	6.81385	2731	4.37272e-07	0.000238805	1.05987e-05	0.00479327	0.994957	chr4:102267552:C:T, chr4:102276925:A:G, chr4:102225733:A:T, chr4:102225731:A:C, chr4:102191313:A:G	0.55, 0.32, 0.07, 0.06, 9.3e-03	1e-04, 1e-04, 1e-05	coloc_done
SLC39A8	UKB_PPP_EUR	4	101776925	102776925	Zn_meta_analysis_colaus_SKIPOGH_GCKD38_allcov_processed.tsv.gz_subset.tsv.gz	8.54638	PEAR1_Q5VY43_OID20257_v1_Cardiometabolic.txt.gz	33.3789	2731	7.92414e-33	4.32757e-30	6.05546e-06	0.00230935	0.997685	chr4:102267552:C:T, chr4:102276925:A:G, chr4:102080492:G:T, chr4:102225733:A:T, chr4:102225731:A:C	1.00, 3.0e-04, 2.1e-11, 1.5e-11, 8.3e-12	1e-04, 1e-04, 1e-05	coloc_done
SLC39A8	UKB_PPP_EUR	4	101776925	102776925	Zn_meta_analysis_colaus_SKIPOGH_GCKD38_allcov_processed.tsv.gz_subset.tsv.gz	8.54638	PGLYRP1_O75594_OID20338_v1_Cardiometabolic.txt.gz	9.38921	2731	2.26002e-09	1.23425e-06	5.9958e-06	0.00227674	0.997716	chr4:102267552:C:T, chr4:102276925:A:G, chr4:102225733:A:T, chr4:102225731:A:C, chr4:102191313:A:G	0.89, 0.11, 2.4e-03, 1.9e-03, 7.4e-06	1e-04, 1e-04, 1e-05	coloc_done
SLC39A8	UKB_PPP_EUR	4	101776925	102776925	Zn_meta_analysis_colaus_SKIPOGH_GCKD38_allcov_processed.tsv.gz_subset.tsv.gz	8.54638	PLA2G15_Q8NCC3_OID21473_v1_Oncology.txt.gz	8.57988	2731	8.43323e-09	4.6056e-06	5.74728e-06	0.00214088	0.997849	chr4:102267552:C:T, chr4:102276925:A:G, chr4:102225731:A:C, chr4:102225733:A:T, chr4:102191313:A:G	0.54, 0.45, 3.7e-03, 3.6e-03, 3.4e-05	1e-04, 1e-04, 1e-05	coloc_done
SLC39A8	UKB_PPP_EUR	4	101776925	102776925	Zn_meta_analysis_colaus_SKIPOGH_GCKD38_allcov_processed.tsv.gz_subset.tsv.gz	8.54638	PLAUR_Q03405_OID20764_v1_Inflammation.txt.gz	5.38219	2731	1.44423e-05	0.0078873	2.19696e-05	0.0110171	0.981059	chr4:102267552:C:T, chr4:102276925:A:G, chr4:102225733:A:T, chr4:102225731:A:C, chr4:102080492:G:T	0.81, 0.18, 4.4e-03, 4.0e-03, 3.1e-04	1e-04, 1e-04, 1e-05	coloc_done
SLC39A8	UKB_PPP_EUR	4	101776925	102776925	Zn_meta_analysis_colaus_SKIPOGH_GCKD38_allcov_processed.tsv.gz_subset.tsv.gz	8.54638	PLXDC2_Q6UX71_OID31101_v1_Neurology_II.txt.gz	9.37661	2731	9.25112e-10	5.05227e-07	6.68123e-06	0.00265145	0.997341	chr4:102276925:A:G, chr4:102267552:C:T, chr4:102225733:A:T, chr4:102225731:A:C, chr4:102191313:A:G	0.52, 0.36, 0.06, 0.06, 8.1e-05	1e-04, 1e-04, 1e-05	coloc_done
SLC39A8	UKB_PPP_EUR	4	101776925	102776925	Zn_meta_analysis_colaus_SKIPOGH_GCKD38_allcov_processed.tsv.gz_subset.tsv.gz	8.54638	PLXNB2_O15031_OID20317_v1_Cardiometabolic.txt.gz	5.27156	2731	1.30252e-05	0.0071134	6.57834e-06	0.00260233	0.990265	chr4:102276925:A:G, chr4:102267552:C:T, chr4:102225731:A:C, chr4:102225733:A:T, chr4:102191313:A:G	0.82, 0.11, 0.04, 0.03, 4.8e-04	1e-04, 1e-04, 1e-05	coloc_done
SLC39A8	UKB_PPP_EUR	4	101776925	102776925	Zn_meta_analysis_colaus_SKIPOGH_GCKD38_allcov_processed.tsv.gz_subset.tsv.gz	8.54638	PRCP_P42785_OID20337_v1_Cardiometabolic.txt.gz	6.96268	2731	2.86086e-06	0.00156238	8.64902e-05	0.0462824	0.952066	chr4:102267552:C:T, chr4:102276925:A:G, chr4:102225731:A:C, chr4:102225733:A:T, chr4:102080492:G:T	0.78, 0.16, 0.03, 0.03, 9.3e-05	1e-04, 1e-04, 1e-05	coloc_done
SLC39A8	UKB_PPP_EUR	4	101776925	102776925	Zn_meta_analysis_colaus_SKIPOGH_GCKD38_allcov_processed.tsv.gz_subset.tsv.gz	8.54638	PROC_P04070_OID20402_v1_Cardiometabolic.txt.gz	5.63432	2731	8.29117e-06	0.00452801	8.16809e-06	0.00346881	0.991987	chr4:102267552:C:T, chr4:102276925:A:G, chr4:102225731:A:C, chr4:102225733:A:T, chr4:102191313:A:G	0.77, 0.21, 0.01, 8.9e-03, 1.3e-04	1e-04, 1e-04, 1e-05	coloc_done
SLC39A8	UKB_PPP_EUR	4	101776925	102776925	Zn_meta_analysis_colaus_SKIPOGH_GCKD38_allcov_processed.tsv.gz_subset.tsv.gz	8.54638	PRTG_Q2VWP7_OID21443_v1_Oncology.txt.gz	12.3288	2731	3.15394e-12	1.72245e-09	7.83036e-06	0.00327964	0.996713	chr4:102267552:C:T, chr4:102276925:A:G, chr4:102080492:G:T, chr4:102191313:A:G, chr4:102225733:A:T	0.87, 0.13, 2.7e-03, 1.2e-03, 5.4e-04	1e-04, 1e-04, 1e-05	coloc_done
SLC39A8	UKB_PPP_EUR	4	101776925	102776925	Zn_meta_analysis_colaus_SKIPOGH_GCKD38_allcov_processed.tsv.gz_subset.tsv.gz	8.54638	PRTN3_P24158_OID20329_v1_Cardiometabolic.txt.gz	10.4731	2731	9.03315e-11	4.93323e-08	7.25522e-06	0.00296523	0.997027	chr4:102276925:A:G, chr4:102267552:C:T, chr4:102225733:A:T, chr4:102225731:A:C, chr4:102191313:A:G	0.58, 0.39, 0.01, 0.01, 1.2e-05	1e-04, 1e-04, 1e-05	coloc_done
SLC39A8	UKB_PPP_EUR	4	101776925	102776925	Zn_meta_analysis_colaus_SKIPOGH_GCKD38_allcov_processed.tsv.gz_subset.tsv.gz	8.54638	PTPRC_P08575_OID30380_v1_Cardiometabolic_II.txt.gz	6.28012	2731	1.74953e-06	0.000955461	1.56379e-05	0.00754875	0.991478	chr4:102267552:C:T, chr4:102276925:A:G, chr4:102191313:A:G, chr4:102080492:G:T, chr4:102225733:A:T	0.60, 0.36, 0.02, 9.7e-03, 5.2e-03	1e-04, 1e-04, 1e-05	coloc_done
SLC39A8	UKB_PPP_EUR	4	101776925	102776925	Zn_meta_analysis_colaus_SKIPOGH_GCKD38_allcov_processed.tsv.gz_subset.tsv.gz	8.54638	PTPRK_Q15262_OID31461_v1_Oncology_II.txt.gz	6.11996	2731	1.24357e-06	0.000679143	1.2475e-05	0.00581941	0.993488	chr4:102276925:A:G, chr4:102267552:C:T, chr4:102225731:A:C, chr4:102225733:A:T, chr4:102191313:A:G	0.52, 0.36, 0.05, 0.05, 0.01	1e-04, 1e-04, 1e-05	coloc_done
SLC39A8	UKB_PPP_EUR	4	101776925	102776925	Zn_meta_analysis_colaus_SKIPOGH_GCKD38_allcov_processed.tsv.gz_subset.tsv.gz	8.54638	PTPRM_P28827_OID20598_v1_Inflammation.txt.gz	20.6408	2731	2.59321e-20	1.41622e-17	5.94189e-06	0.00224727	0.997747	chr4:102267552:C:T, chr4:102276925:A:G, chr4:102225733:A:T, chr4:102225731:A:C, chr4:102191313:A:G	0.94, 0.06, 8.7e-04, 6.2e-04, 1.0e-05	1e-04, 1e-04, 1e-05	coloc_done
SLC39A8	UKB_PPP_EUR	4	101776925	102776925	Zn_meta_analysis_colaus_SKIPOGH_GCKD38_allcov_processed.tsv.gz_subset.tsv.gz	8.54638	QPCT_Q16769_OID20320_v1_Cardiometabolic.txt.gz	8.05123	2731	3.30532e-08	1.80512e-05	7.42103e-06	0.00305589	0.996919	chr4:102267552:C:T, chr4:102276925:A:G, chr4:102225733:A:T, chr4:102225731:A:C, chr4:102191313:A:G	0.66, 0.31, 0.01, 9.7e-03, 4.0e-05	1e-04, 1e-04, 1e-05	coloc_done
SLC39A8	UKB_PPP_EUR	4	101776925	102776925	Zn_meta_analysis_colaus_SKIPOGH_GCKD38_allcov_processed.tsv.gz_subset.tsv.gz	8.54638	RECK_O95980_OID30234_v1_Cardiometabolic_II.txt.gz	10.8931	2731	4.36031e-11	2.38127e-08	4.14502e-06	0.00126497	0.998731	chr4:102276925:A:G, chr4:102267552:C:T, chr4:102225731:A:C, chr4:102225733:A:T, chr4:102191313:A:G	0.80, 0.20, 1.1e-03, 9.4e-04, 3.6e-04	1e-04, 1e-04, 1e-05	coloc_done
SLC39A8	UKB_PPP_EUR	4	101776925	102776925	Zn_meta_analysis_colaus_SKIPOGH_GCKD38_allcov_processed.tsv.gz_subset.tsv.gz	8.54638	RETN_Q9HD89_OID20327_v1_Cardiometabolic.txt.gz	14.4063	2731	3.19452e-14	1.74461e-11	5.95367e-06	0.00225371	0.99774	chr4:102267552:C:T, chr4:102276925:A:G, chr4:102225733:A:T, chr4:102225731:A:C, chr4:102080492:G:T	0.95, 0.05, 6.3e-05, 4.9e-05, 5.8e-07	1e-04, 1e-04, 1e-05	coloc_done
SLC39A8	UKB_PPP_EUR	4	101776925	102776925	Zn_meta_analysis_colaus_SKIPOGH_GCKD38_allcov_processed.tsv.gz_subset.tsv.gz	8.54638	RGMA_Q96B86_OID21065_v1_Neurology.txt.gz	10.474	2731	1.9163e-10	1.04654e-07	6.97592e-06	0.00281255	0.99718	chr4:102267552:C:T, chr4:102276925:A:G, chr4:102225731:A:C, chr4:102225733:A:T, chr4:102191313:A:G	0.83, 0.09, 0.04, 0.03, 2.2e-05	1e-04, 1e-04, 1e-05	coloc_done
SLC39A8	UKB_PPP_EUR	4	101776925	102776925	Zn_meta_analysis_colaus_SKIPOGH_GCKD38_allcov_processed.tsv.gz_subset.tsv.gz	8.54638	RNASET2_O00584_OID20321_v1_Cardiometabolic.txt.gz	20.0069	2731	1.0469e-19	5.71737e-17	5.87459e-06	0.00221048	0.997784	chr4:102267552:C:T, chr4:102276925:A:G, chr4:102225733:A:T, chr4:102225731:A:C, chr4:102080492:G:T	0.93, 0.07, 1.7e-07, 1.6e-07, 8.5e-09	1e-04, 1e-04, 1e-05	coloc_done
SLC39A8	UKB_PPP_EUR	4	101776925	102776925	Zn_meta_analysis_colaus_SKIPOGH_GCKD38_allcov_processed.tsv.gz_subset.tsv.gz	8.54638	ROBO1_Q9Y6N7_OID20734_v1_Inflammation.txt.gz	7.12771	2731	3.34097e-07	0.000182459	7.09542e-06	0.00287805	0.996932	chr4:102267552:C:T, chr4:102276925:A:G, chr4:102225733:A:T, chr4:102225731:A:C, chr4:102191313:A:G	0.87, 0.12, 6.3e-03, 5.4e-03, 7.1e-04	1e-04, 1e-04, 1e-05	coloc_done
SLC39A8	UKB_PPP_EUR	4	101776925	102776925	Zn_meta_analysis_colaus_SKIPOGH_GCKD38_allcov_processed.tsv.gz_subset.tsv.gz	8.54638	ROBO2_Q9HCK4_OID21007_v1_Neurology.txt.gz	8.48504	2731	6.88912e-08	3.76232e-05	0.000255781	0.138828	0.860879	chr4:102276925:A:G, chr4:102267552:C:T, chr4:102225731:A:C, chr4:102225733:A:T, chr4:102278610:G:T	0.67, 0.33, 2.2e-03, 2.1e-03, 2.9e-05	1e-04, 1e-04, 1e-05	coloc_done
SLC39A8	UKB_PPP_EUR	4	101776925	102776925	Zn_meta_analysis_colaus_SKIPOGH_GCKD38_allcov_processed.tsv.gz_subset.tsv.gz	8.54638	ROBO4_Q8WZ75_OID30226_v1_Cardiometabolic_II.txt.gz	5.23397	2731	1.3552e-05	0.00740106	2.27152e-05	0.0114242	0.981138	chr4:102276925:A:G, chr4:102267552:C:T, chr4:102191313:A:G, chr4:102225733:A:T, chr4:102225731:A:C	0.77, 0.22, 5.9e-03, 3.1e-03, 2.8e-03	1e-04, 1e-04, 1e-05	coloc_done
SLC39A8	UKB_PPP_EUR	4	101776925	102776925	Zn_meta_analysis_colaus_SKIPOGH_GCKD38_allcov_processed.tsv.gz_subset.tsv.gz	8.54638	ROR1_Q01973_OID20224_v1_Cardiometabolic.txt.gz	13.4811	2731	2.62362e-13	1.43282e-10	6.00904e-06	0.00228398	0.99771	chr4:102267552:C:T, chr4:102276925:A:G, chr4:102225733:A:T, chr4:102225731:A:C, chr4:102191313:A:G	0.97, 0.03, 3.7e-05, 3.3e-05, 1.1e-06	1e-04, 1e-04, 1e-05	coloc_done
SLC39A8	UKB_PPP_EUR	4	101776925	102776925	Zn_meta_analysis_colaus_SKIPOGH_GCKD38_allcov_processed.tsv.gz_subset.tsv.gz	8.54638	SCARA5_Q6ZMJ2_OID21058_v1_Neurology.txt.gz	5.20687	2731	1.88713e-05	0.0103061	1.12841e-05	0.00517804	0.984486	chr4:102267552:C:T, chr4:102276925:A:G, chr4:102225733:A:T, chr4:102225731:A:C, chr4:102191313:A:G	0.68, 0.31, 5.4e-03, 5.4e-03, 1.5e-04	1e-04, 1e-04, 1e-05	coloc_done
SLC39A8	UKB_PPP_EUR	4	101776925	102776925	Zn_meta_analysis_colaus_SKIPOGH_GCKD38_allcov_processed.tsv.gz_subset.tsv.gz	8.54638	SDC1_P18827_OID20169_v1_Cardiometabolic.txt.gz	126.854	2731	3.25889e-125	1.77976e-122	6.0562e-06	0.00230976	0.997684	chr4:102267552:C:T, chr4:102276925:A:G, chr4:102225733:A:T, chr4:102225731:A:C, chr4:102191313:A:G	1.00, 2.3e-14, 1.8e-28, 1.4e-28, 1.8e-42	1e-04, 1e-04, 1e-05	coloc_done
SLC39A8	UKB_PPP_EUR	4	101776925	102776925	Zn_meta_analysis_colaus_SKIPOGH_GCKD38_allcov_processed.tsv.gz_subset.tsv.gz	8.54638	SEL1L_Q9UBV2_OID30196_v1_Cardiometabolic_II.txt.gz	8.09495	2731	1.75529e-08	9.58606e-06	5.95236e-06	0.002253	0.997731	chr4:102276925:A:G, chr4:102267552:C:T, chr4:102225733:A:T, chr4:102225731:A:C, chr4:102191313:A:G	0.58, 0.40, 0.01, 7.1e-03, 3.7e-03	1e-04, 1e-04, 1e-05	coloc_done
SLC39A8	UKB_PPP_EUR	4	101776925	102776925	Zn_meta_analysis_colaus_SKIPOGH_GCKD38_allcov_processed.tsv.gz_subset.tsv.gz	8.54638	SELE_P16581_OID20290_v1_Cardiometabolic.txt.gz	11.9124	2731	5.10137e-12	2.78599e-09	4.17253e-06	0.00128001	0.998716	chr4:102276925:A:G, chr4:102267552:C:T, chr4:102225733:A:T, chr4:102225731:A:C, chr4:102191313:A:G	0.84, 0.15, 1.8e-03, 1.7e-03, 7.1e-04	1e-04, 1e-04, 1e-05	coloc_done
SLC39A8	UKB_PPP_EUR	4	101776925	102776925	Zn_meta_analysis_colaus_SKIPOGH_GCKD38_allcov_processed.tsv.gz_subset.tsv.gz	8.54638	SEMA7A_O75326_OID20283_v1_Cardiometabolic.txt.gz	11.8997	2731	4.01701e-12	2.19379e-09	4.36463e-06	0.00138503	0.998611	chr4:102276925:A:G, chr4:102267552:C:T, chr4:102225733:A:T, chr4:102225731:A:C, chr4:102191313:A:G	0.71, 0.28, 3.1e-03, 2.7e-03, 1.8e-05	1e-04, 1e-04, 1e-05	coloc_done
SLC39A8	UKB_PPP_EUR	4	101776925	102776925	Zn_meta_analysis_colaus_SKIPOGH_GCKD38_allcov_processed.tsv.gz_subset.tsv.gz	8.54638	SFRP1_Q8N474_OID20984_v1_Neurology.txt.gz	8.06853	2731	2.2816e-07	0.000124604	3.49385e-05	0.018099	0.981741	chr4:102276925:A:G, chr4:102267552:C:T, chr4:102191313:A:G, chr4:102225731:A:C, chr4:102225733:A:T	0.44, 0.25, 0.20, 0.06, 0.05	1e-04, 1e-04, 1e-05	coloc_done
SLC39A8	UKB_PPP_EUR	4	101776925	102776925	Zn_meta_analysis_colaus_SKIPOGH_GCKD38_allcov_processed.tsv.gz_subset.tsv.gz	8.54638	SFRP4_Q6FHJ7_OID30648_v1_Inflammation_II.txt.gz	5.08797	2731	1.29874e-05	0.00709272	1.59904e-05	0.00774763	0.985131	chr4:102276925:A:G, chr4:102267552:C:T, chr4:102225733:A:T, chr4:102225731:A:C, chr4:102191313:A:G	0.43, 0.39, 0.09, 0.08, 3.2e-03	1e-04, 1e-04, 1e-05	coloc_done
SLC39A8	UKB_PPP_EUR	4	101776925	102776925	Zn_meta_analysis_colaus_SKIPOGH_GCKD38_allcov_processed.tsv.gz_subset.tsv.gz	8.54638	SIGLEC6_O43699_OID21394_v1_Oncology.txt.gz	18.9168	2731	1.33256e-18	7.27744e-16	6.0502e-06	0.00230648	0.997687	chr4:102267552:C:T, chr4:102276925:A:G, chr4:102225731:A:C, chr4:102225733:A:T, chr4:102080492:G:T	1.00, 2.5e-03, 3.0e-07, 2.9e-07, 1.8e-07	1e-04, 1e-04, 1e-05	coloc_done
SLC39A8	UKB_PPP_EUR	4	101776925	102776925	Zn_meta_analysis_colaus_SKIPOGH_GCKD38_allcov_processed.tsv.gz_subset.tsv.gz	8.54638	SIRPA_P78324_OID20304_v1_Cardiometabolic.txt.gz	5.87315	2731	9.81239e-06	0.00535879	7.83207e-06	0.00328595	0.991338	chr4:102267552:C:T, chr4:102276925:A:G, chr4:102225733:A:T, chr4:102225731:A:C, chr4:102080492:G:T	0.90, 0.09, 3.2e-03, 3.0e-03, 5.7e-04	1e-04, 1e-04, 1e-05	coloc_done
SLC39A8	UKB_PPP_EUR	4	101776925	102776925	Zn_meta_analysis_colaus_SKIPOGH_GCKD38_allcov_processed.tsv.gz_subset.tsv.gz	8.54638	SLC39A5_Q6ZMH5_OID20539_v1_Inflammation.txt.gz	5.22878	2731	1.61143e-05	0.00880043	1.12133e-05	0.00513784	0.986034	chr4:102276925:A:G, chr4:102225731:A:C, chr4:102225733:A:T, chr4:102267552:C:T, chr4:102191313:A:G	0.55, 0.18, 0.14, 0.13, 1.8e-03	1e-04, 1e-04, 1e-05	coloc_done
SLC39A8	UKB_PPP_EUR	4	101776925	102776925	Zn_meta_analysis_colaus_SKIPOGH_GCKD38_allcov_processed.tsv.gz_subset.tsv.gz	8.54638	SLITRK1_Q96PX8_OID30510_v1_Inflammation_II.txt.gz	14.008	2731	7.36234e-14	4.02076e-11	6.00215e-06	0.00228021	0.997714	chr4:102267552:C:T, chr4:102276925:A:G, chr4:102080492:G:T, chr4:102225733:A:T, chr4:102225731:A:C	0.90, 0.10, 3.5e-04, 1.4e-04, 1.2e-04	1e-04, 1e-04, 1e-05	coloc_done
SLC39A8	UKB_PPP_EUR	4	101776925	102776925	Zn_meta_analysis_colaus_SKIPOGH_GCKD38_allcov_processed.tsv.gz_subset.tsv.gz	8.54638	SLITRK2_Q9H156_OID21409_v1_Oncology.txt.gz	78.5516	2731	1.99956e-77	1.09201e-74	6.0562e-06	0.00230976	0.997684	chr4:102267552:C:T, chr4:102276925:A:G, chr4:102225731:A:C, chr4:102225733:A:T, chr4:102191313:A:G	1.00, 2.0e-08, 2.2e-18, 2.1e-18, 2.3e-29	1e-04, 1e-04, 1e-05	coloc_done
SLC39A8	UKB_PPP_EUR	4	101776925	102776925	Zn_meta_analysis_colaus_SKIPOGH_GCKD38_allcov_processed.tsv.gz_subset.tsv.gz	8.54638	SLITRK6_Q9H5Y7_OID20094_v1_Cardiometabolic.txt.gz	12.9818	2731	5.37815e-13	2.93714e-10	5.2128e-06	0.0018487	0.998146	chr4:102267552:C:T, chr4:102276925:A:G, chr4:102225733:A:T, chr4:102225731:A:C, chr4:102080492:G:T	0.66, 0.34, 3.9e-04, 3.3e-04, 9.8e-07	1e-04, 1e-04, 1e-05	coloc_done
SLC39A8	UKB_PPP_EUR	4	101776925	102776925	Zn_meta_analysis_colaus_SKIPOGH_GCKD38_allcov_processed.tsv.gz_subset.tsv.gz	8.54638	SOD3_P08294_OID30683_v1_Inflammation_II.txt.gz	32.7644	2731	3.16188e-32	1.72678e-29	6.05528e-06	0.00230925	0.997685	chr4:102267552:C:T, chr4:102276925:A:G, chr4:102225731:A:C, chr4:102225733:A:T, chr4:102191313:A:G	1.00, 3.7e-04, 3.2e-08, 2.4e-08, 8.8e-14	1e-04, 1e-04, 1e-05	coloc_done
SLC39A8	UKB_PPP_EUR	4	101776925	102776925	Zn_meta_analysis_colaus_SKIPOGH_GCKD38_allcov_processed.tsv.gz_subset.tsv.gz	8.54638	SPARCL1_Q14515_OID20361_v1_Cardiometabolic.txt.gz	7.95624	2731	2.82581e-08	1.54324e-05	5.76781e-06	0.00215212	0.997827	chr4:102276925:A:G, chr4:102267552:C:T, chr4:102225733:A:T, chr4:102225731:A:C, chr4:102191313:A:G	0.77, 0.16, 0.04, 0.03, 5.7e-05	1e-04, 1e-04, 1e-05	coloc_done
SLC39A8	UKB_PPP_EUR	4	101776925	102776925	Zn_meta_analysis_colaus_SKIPOGH_GCKD38_allcov_processed.tsv.gz_subset.tsv.gz	8.54638	SPINT1_O43278_OID21109_v1_Neurology.txt.gz	7.48573	2731	8.02847e-08	4.38455e-05	5.37919e-06	0.0019397	0.998011	chr4:102276925:A:G, chr4:102267552:C:T, chr4:102225731:A:C, chr4:102225733:A:T, chr4:102191313:A:G	0.53, 0.47, 8.9e-04, 7.7e-04, 4.4e-04	1e-04, 1e-04, 1e-05	coloc_done
SLC39A8	UKB_PPP_EUR	4	101776925	102776925	Zn_meta_analysis_colaus_SKIPOGH_GCKD38_allcov_processed.tsv.gz_subset.tsv.gz	8.54638	SPON1_Q9HCB6_OID20759_v1_Inflammation.txt.gz	5.91539	2731	2.17078e-06	0.00118552	1.63733e-05	0.00795102	0.990845	chr4:102276925:A:G, chr4:102267552:C:T, chr4:102225731:A:C, chr4:102225733:A:T, chr4:102191313:A:G	0.61, 0.30, 0.04, 0.04, 7.0e-04	1e-04, 1e-04, 1e-05	coloc_done
SLC39A8	UKB_PPP_EUR	4	101776925	102776925	Zn_meta_analysis_colaus_SKIPOGH_GCKD38_allcov_processed.tsv.gz_subset.tsv.gz	8.54638	SSC5D_A1L4H1_OID20351_v1_Cardiometabolic.txt.gz	29.7338	2731	2.93898e-29	1.60505e-26	5.95515e-06	0.00225452	0.99774	chr4:102267552:C:T, chr4:102276925:A:G, chr4:102225733:A:T, chr4:102225731:A:C, chr4:102191313:A:G	0.96, 0.04, 1.0e-05, 9.4e-06, 1.9e-11	1e-04, 1e-04, 1e-05	coloc_done
SLC39A8	UKB_PPP_EUR	4	101776925	102776925	Zn_meta_analysis_colaus_SKIPOGH_GCKD38_allcov_processed.tsv.gz_subset.tsv.gz	8.54638	STAB2_Q8WWQ8_OID30401_v1_Cardiometabolic_II.txt.gz	5.45536	2731	1.24451e-05	0.00679659	2.10115e-05	0.0104922	0.982678	chr4:102276925:A:G, chr4:102225733:A:T, chr4:102225731:A:C, chr4:102267552:C:T, chr4:102191313:A:G	0.69, 0.11, 0.11, 0.08, 1.1e-03	1e-04, 1e-04, 1e-05	coloc_done
SLC39A8	UKB_PPP_EUR	4	101776925	102776925	Zn_meta_analysis_colaus_SKIPOGH_GCKD38_allcov_processed.tsv.gz_subset.tsv.gz	8.54638	STC1_P52823_OID21014_v1_Neurology.txt.gz	6.62195	2731	4.93697e-07	0.00026962	1.20999e-05	0.00561397	0.994104	chr4:102276925:A:G, chr4:102267552:C:T, chr4:102191313:A:G, chr4:102225733:A:T, chr4:102225731:A:C	0.55, 0.42, 9.4e-03, 7.8e-03, 7.8e-03	1e-04, 1e-04, 1e-05	coloc_done
SLC39A8	UKB_PPP_EUR	4	101776925	102776925	Zn_meta_analysis_colaus_SKIPOGH_GCKD38_allcov_processed.tsv.gz_subset.tsv.gz	8.54638	TACSTD2_P09758_OID21447_v1_Oncology.txt.gz	5.50695	2731	1.27544e-05	0.00696552	9.23875e-06	0.00405655	0.988956	chr4:102267552:C:T, chr4:102276925:A:G, chr4:102225731:A:C, chr4:102225733:A:T, chr4:102191313:A:G	0.87, 0.11, 7.5e-03, 6.1e-03, 4.0e-04	1e-04, 1e-04, 1e-05	coloc_done
SLC39A8	UKB_PPP_EUR	4	101776925	102776925	Zn_meta_analysis_colaus_SKIPOGH_GCKD38_allcov_processed.tsv.gz_subset.tsv.gz	8.54638	TCN1_P20061_OID30687_v1_Inflammation_II.txt.gz	5.95386	2731	3.64682e-06	0.00199162	9.85538e-06	0.00438866	0.993606	chr4:102267552:C:T, chr4:102276925:A:G, chr4:102225731:A:C, chr4:102225733:A:T, chr4:102191313:A:G	0.66, 0.26, 0.04, 0.04, 3.1e-03	1e-04, 1e-04, 1e-05	coloc_done
SLC39A8	UKB_PPP_EUR	4	101776925	102776925	Zn_meta_analysis_colaus_SKIPOGH_GCKD38_allcov_processed.tsv.gz_subset.tsv.gz	8.54638	TEK_Q02763_OID21496_v1_Oncology.txt.gz	20.5319	2731	2.1714e-20	1.18586e-17	5.11368e-06	0.00179451	0.9982	chr4:102267552:C:T, chr4:102276925:A:G, chr4:102225731:A:C, chr4:102225733:A:T, chr4:102191313:A:G	0.62, 0.38, 3.6e-04, 3.3e-04, 1.3e-07	1e-04, 1e-04, 1e-05	coloc_done
SLC39A8	UKB_PPP_EUR	4	101776925	102776925	Zn_meta_analysis_colaus_SKIPOGH_GCKD38_allcov_processed.tsv.gz_subset.tsv.gz	8.54638	TGOLN2_O43493_OID30691_v1_Inflammation_II.txt.gz	9.03398	2731	5.49852e-09	3.00288e-06	1.42479e-05	0.00678793	0.993195	chr4:102267552:C:T, chr4:102276925:A:G, chr4:102080492:G:T, chr4:101944147:G:A, chr4:102225733:A:T	0.90, 0.09, 1.5e-03, 4.3e-04, 1.9e-04	1e-04, 1e-04, 1e-05	coloc_done
SLC39A8	UKB_PPP_EUR	4	101776925	102776925	Zn_meta_analysis_colaus_SKIPOGH_GCKD38_allcov_processed.tsv.gz_subset.tsv.gz	8.54638	THBD_P07204_OID20231_v1_Cardiometabolic.txt.gz	6.33686	2731	1.95516e-06	0.00106776	7.09348e-06	0.00287788	0.996045	chr4:102267552:C:T, chr4:102276925:A:G, chr4:102225733:A:T, chr4:102225731:A:C, chr4:102191313:A:G	0.87, 0.13, 7.1e-04, 6.1e-04, 4.9e-04	1e-04, 1e-04, 1e-05	coloc_done
SLC39A8	UKB_PPP_EUR	4	101776925	102776925	Zn_meta_analysis_colaus_SKIPOGH_GCKD38_allcov_processed.tsv.gz_subset.tsv.gz	8.54638	THBS4_P35443_OID20368_v1_Cardiometabolic.txt.gz	6.75302	2731	2.28946e-06	0.00125033	5.40628e-05	0.0285549	0.970138	chr4:102267552:C:T, chr4:102276925:A:G, chr4:102225733:A:T, chr4:102225731:A:C, chr4:102191313:A:G	0.70, 0.23, 0.03, 0.03, 1.4e-04	1e-04, 1e-04, 1e-05	coloc_done
SLC39A8	UKB_PPP_EUR	4	101776925	102776925	Zn_meta_analysis_colaus_SKIPOGH_GCKD38_allcov_processed.tsv.gz_subset.tsv.gz	8.54638	TIE1_P35590_OID20303_v1_Cardiometabolic.txt.gz	7.02251	2731	4.31379e-07	0.000235587	7.76766e-06	0.0032456	0.996511	chr4:102267552:C:T, chr4:102276925:A:G, chr4:102225733:A:T, chr4:102225731:A:C, chr4:102080492:G:T	0.86, 0.07, 0.04, 0.03, 3.5e-04	1e-04, 1e-04, 1e-05	coloc_done
SLC39A8	UKB_PPP_EUR	4	101776925	102776925	Zn_meta_analysis_colaus_SKIPOGH_GCKD38_allcov_processed.tsv.gz_subset.tsv.gz	8.54638	TIMD4_Q96H15_OID20375_v1_Cardiometabolic.txt.gz	5.98451	2731	2.1758e-06	0.00118826	6.18244e-06	0.00237996	0.996423	chr4:102276925:A:G, chr4:102267552:C:T, chr4:102225731:A:C, chr4:102225733:A:T, chr4:102191313:A:G	0.73, 0.22, 0.03, 0.03, 7.7e-04	1e-04, 1e-04, 1e-05	coloc_done
SLC39A8	UKB_PPP_EUR	4	101776925	102776925	Zn_meta_analysis_colaus_SKIPOGH_GCKD38_allcov_processed.tsv.gz_subset.tsv.gz	8.54638	TNC_P24821_OID20359_v1_Cardiometabolic.txt.gz	10.285	2731	1.85291e-10	1.01192e-07	5.30418e-06	0.00189865	0.998096	chr4:102276925:A:G, chr4:102267552:C:T, chr4:102225731:A:C, chr4:102225733:A:T, chr4:102191313:A:G	0.86, 0.07, 0.03, 0.03, 1.2e-03	1e-04, 1e-04, 1e-05	coloc_done
SLC39A8	UKB_PPP_EUR	4	101776925	102776925	Zn_meta_analysis_colaus_SKIPOGH_GCKD38_allcov_processed.tsv.gz_subset.tsv.gz	8.54638	TNFRSF13C_Q96RJ3_OID20480_v1_Inflammation.txt.gz	5.34552	2731	1.13751e-05	0.00621223	5.58755e-06	0.00205979	0.991711	chr4:102276925:A:G, chr4:102267552:C:T, chr4:102225733:A:T, chr4:102225731:A:C, chr4:102191313:A:G	0.95, 0.02, 0.01, 0.01, 1.3e-04	1e-04, 1e-04, 1e-05	coloc_done
SLC39A8	UKB_PPP_EUR	4	101776925	102776925	Zn_meta_analysis_colaus_SKIPOGH_GCKD38_allcov_processed.tsv.gz_subset.tsv.gz	8.54638	TNFRSF21_O75509_OID21052_v1_Neurology.txt.gz	15.5868	2731	2.29146e-15	1.25142e-12	6.00684e-06	0.00228278	0.997711	chr4:102267552:C:T, chr4:102276925:A:G, chr4:102225733:A:T, chr4:102225731:A:C, chr4:102080492:G:T	0.98, 0.02, 3.0e-06, 2.4e-06, 7.9e-07	1e-04, 1e-04, 1e-05	coloc_done
SLC39A8	UKB_PPP_EUR	4	101776925	102776925	Zn_meta_analysis_colaus_SKIPOGH_GCKD38_allcov_processed.tsv.gz_subset.tsv.gz	8.54638	TNFSF12_O43508_OID20624_v1_Inflammation.txt.gz	24.8861	2731	6.75565e-25	3.68943e-22	4.47436e-06	0.00144501	0.998551	chr4:102276925:A:G, chr4:102267552:C:T, chr4:102225733:A:T, chr4:102225731:A:C, chr4:102191313:A:G	0.64, 0.36, 2.2e-04, 1.7e-04, 2.9e-07	1e-04, 1e-04, 1e-05	coloc_done
SLC39A8	UKB_PPP_EUR	4	101776925	102776925	Zn_meta_analysis_colaus_SKIPOGH_GCKD38_allcov_processed.tsv.gz_subset.tsv.gz	8.54638	TNN_Q9UQP3_OID30412_v1_Cardiometabolic_II.txt.gz	6.37034	2731	1.18085e-06	0.000644893	8.31536e-06	0.00354543	0.9958	chr4:102276925:A:G, chr4:102267552:C:T, chr4:102225733:A:T, chr4:102225731:A:C, chr4:102191313:A:G	0.52, 0.44, 0.02, 0.01, 0.01	1e-04, 1e-04, 1e-05	coloc_done
SLC39A8	UKB_PPP_EUR	4	101776925	102776925	Zn_meta_analysis_colaus_SKIPOGH_GCKD38_allcov_processed.tsv.gz_subset.tsv.gz	8.54638	TPK1_Q9H3S4_OID30338_v1_Cardiometabolic_II.txt.gz	8.68756	2731	9.15007e-09	4.99708e-06	5.56922e-06	0.00204354	0.997946	chr4:102267552:C:T, chr4:102276925:A:G, chr4:102225733:A:T, chr4:102225731:A:C, chr4:102080492:G:T	0.74, 0.26, 4.5e-04, 3.7e-04, 1.4e-04	1e-04, 1e-04, 1e-05	coloc_done
SLC39A8	UKB_PPP_EUR	4	101776925	102776925	Zn_meta_analysis_colaus_SKIPOGH_GCKD38_allcov_processed.tsv.gz_subset.tsv.gz	8.54638	TYRO3_Q06418_OID20161_v1_Cardiometabolic.txt.gz	9.76376	2731	1.0591e-09	5.78403e-07	5.89451e-06	0.00222137	0.997772	chr4:102267552:C:T, chr4:102276925:A:G, chr4:102225733:A:T, chr4:102225731:A:C, chr4:102191313:A:G	0.88, 0.12, 1.2e-03, 1.2e-03, 1.5e-04	1e-04, 1e-04, 1e-05	coloc_done
SLC39A8	UKB_PPP_EUR	4	101776925	102776925	Zn_meta_analysis_colaus_SKIPOGH_GCKD38_allcov_processed.tsv.gz_subset.tsv.gz	8.54638	ULBP2_Q9BZM5_OID20919_v1_Neurology.txt.gz	9.06435	2731	3.94163e-09	2.15262e-06	5.64674e-06	0.00208592	0.997906	chr4:102267552:C:T, chr4:102276925:A:G, chr4:102225733:A:T, chr4:102225731:A:C, chr4:102080492:G:T	0.72, 0.27, 3.2e-03, 3.2e-03, 2.5e-05	1e-04, 1e-04, 1e-05	coloc_done
SLC39A8	UKB_PPP_EUR	4	101776925	102776925	Zn_meta_analysis_colaus_SKIPOGH_GCKD38_allcov_processed.tsv.gz_subset.tsv.gz	8.54638	UMOD_P07911_OID20237_v1_Cardiometabolic.txt.gz	6.93052	2731	3.27981e-07	0.000179119	5.36197e-06	0.00193042	0.997885	chr4:102276925:A:G, chr4:102267552:C:T, chr4:102225733:A:T, chr4:102225731:A:C, chr4:102191313:A:G	0.53, 0.45, 7.6e-03, 7.4e-03, 4.2e-04	1e-04, 1e-04, 1e-05	coloc_done
SLC39A8	UKB_PPP_EUR	4	101776925	102776925	Zn_meta_analysis_colaus_SKIPOGH_GCKD38_allcov_processed.tsv.gz_subset.tsv.gz	8.54638	VASN_Q6EMK4_OID20345_v1_Cardiometabolic.txt.gz	6.02233	2731	3.91818e-06	0.00213981	6.65453e-06	0.00263899	0.995211	chr4:102267552:C:T, chr4:102276925:A:G, chr4:102225733:A:T, chr4:102225731:A:C, chr4:102080492:G:T	0.88, 0.12, 7.6e-04, 7.5e-04, 3.4e-05	1e-04, 1e-04, 1e-05	coloc_done
SLC39A8	UKB_PPP_EUR	4	101776925	102776925	Zn_meta_analysis_colaus_SKIPOGH_GCKD38_allcov_processed.tsv.gz_subset.tsv.gz	8.54638	VCAN_P13611_OID21026_v1_Neurology.txt.gz	33.9908	2731	1.94003e-33	1.0595e-30	6.04995e-06	0.00230634	0.997688	chr4:102267552:C:T, chr4:102276925:A:G, chr4:102225731:A:C, chr4:102225733:A:T, chr4:102080492:G:T	1.00, 2.5e-03, 2.6e-10, 2.5e-10, 4.2e-13	1e-04, 1e-04, 1e-05	coloc_done
SLC39A8	UKB_PPP_EUR	4	101776925	102776925	Zn_meta_analysis_colaus_SKIPOGH_GCKD38_allcov_processed.tsv.gz_subset.tsv.gz	8.54638	VIT_Q6UXI7_OID30334_v1_Cardiometabolic_II.txt.gz	23.7367	2731	2.57955e-23	1.40876e-20	6.05989e-06	0.00231177	0.997682	chr4:102267552:C:T, chr4:102276925:A:G, chr4:102225733:A:T, chr4:102225731:A:C, chr4:102191313:A:G	1.00, 1.8e-03, 2.6e-04, 2.5e-04, 5.3e-08	1e-04, 1e-04, 1e-05	coloc_done
SLC39A8	UKB_PPP_EUR	4	101776925	102776925	Zn_meta_analysis_colaus_SKIPOGH_GCKD38_allcov_processed.tsv.gz_subset.tsv.gz	8.54638	WIF1_Q9Y5W5_OID21464_v1_Oncology.txt.gz	6.16542	2731	1.73664e-06	0.00094842	1.78038e-05	0.00873279	0.990299	chr4:102267552:C:T, chr4:102276925:A:G, chr4:102191313:A:G, chr4:102225733:A:T, chr4:102225731:A:C	0.54, 0.43, 0.01, 9.5e-03, 8.2e-03	1e-04, 1e-04, 1e-05	coloc_done
SLC39A8	UKB_TOPMed	4	101776925	102776925	Zn_meta_analysis_colaus_SKIPOGH_GCKD38_allcov_processed.tsv.gz_subset.tsv.gz	8.54638	726.1.gz	9.46852	2735	8.01253e-10	4.37584e-07	2.15275e-06	0.000654177	0.999343	chr4:102276925:A:G, chr4:102267552:C:T, chr4:102225731:A:C, chr4:102225733:A:T, chr4:102191313:A:G	0.86, 0.13, 6.0e-03, 6.0e-03, 1.6e-05	1e-04, 5.21838960496791e-05, 1e-05	coloc_done
SLC39A8	UKB_TOPMed	4	101776925	102776925	Zn_meta_analysis_colaus_SKIPOGH_GCKD38_allcov_processed.tsv.gz_subset.tsv.gz	8.54638	716.gz	9.56864	2735	7.11035e-10	3.88314e-07	3.49186e-06	0.00138552	0.998611	chr4:102267552:C:T, chr4:102225731:A:C, chr4:102225733:A:T, chr4:102276925:A:G, chr4:102080492:G:T	0.94, 0.02, 0.02, 0.02, 5.5e-06	1e-04, 5.22193211488251e-05, 1e-05	coloc_done
SLC39A8	UKB_TOPMed	4	101776925	102776925	Zn_meta_analysis_colaus_SKIPOGH_GCKD38_allcov_processed.tsv.gz_subset.tsv.gz	8.54638	495.gz	5.13668	2735	0.000120402	0.0657548	1.23623e-05	0.00626699	0.927845	chr4:102267552:C:T, chr4:102276925:A:G, chr4:102225731:A:C, chr4:102225733:A:T, chr4:102191313:A:G	0.67, 0.28, 0.02, 0.02, 5.9e-04	1e-04, 5.22029651284193e-05, 1e-05	coloc_done
SLC39A8	UKB_TOPMed	4	101776925	102776925	Zn_meta_analysis_colaus_SKIPOGH_GCKD38_allcov_processed.tsv.gz_subset.tsv.gz	8.54638	250.gz	5.22185	2735	4.72873e-05	0.0258248	4.33737e-05	0.0231911	0.950894	chr4:102225731:A:C, chr4:102225733:A:T, chr4:102276925:A:G, chr4:102267552:C:T, chr4:102191313:A:G	0.27, 0.27, 0.26, 0.19, 2.1e-03	1e-04, 5.22056904202558e-05, 1e-05	coloc_done
SLC39A8	UKB_TOPMed	4	101776925	102776925	Zn_meta_analysis_colaus_SKIPOGH_GCKD38_allcov_processed.tsv.gz_subset.tsv.gz	8.54638	401.1.gz	6.92082	2735	3.21282e-05	0.017546	0.000214965	0.116946	0.865261	chr4:102267552:C:T, chr4:102191313:A:G, chr4:102276925:A:G, chr4:102080492:G:T, chr4:102225731:A:C	0.61, 0.17, 0.13, 0.04, 0.02	1e-04, 5.22193211488251e-05, 1e-05	coloc_done
SLC39A8	UKB_TOPMed	4	101776925	102776925	Zn_meta_analysis_colaus_SKIPOGH_GCKD38_allcov_processed.tsv.gz_subset.tsv.gz	8.54638	401.gz	6.95861	2735	4.61003e-05	0.0251765	0.000312455	0.170219	0.804245	chr4:102267552:C:T, chr4:102276925:A:G, chr4:102191313:A:G, chr4:102080492:G:T, chr4:102225731:A:C	0.65, 0.15, 0.12, 0.03, 0.02	1e-04, 5.22056904202558e-05, 1e-05	coloc_done
SLC39A8	UKB_TOPMed	4	101776925	102776925	Zn_meta_analysis_colaus_SKIPOGH_GCKD38_allcov_processed.tsv.gz_subset.tsv.gz	8.54638	530.1.gz	5.95861	2735	6.68916e-06	0.00365312	7.07415e-06	0.00334481	0.992988	chr4:102267552:C:T, chr4:102276925:A:G, chr4:102191313:A:G, chr4:102225731:A:C, chr4:102225733:A:T	0.65, 0.27, 0.05, 0.01, 0.01	1e-04, 5.22220481487284e-05, 1e-05	coloc_done
SLC39A8	UKB_TOPMed	4	101776925	102776925	Zn_meta_analysis_colaus_SKIPOGH_GCKD38_allcov_processed.tsv.gz_subset.tsv.gz	8.54638	530.12.gz	6.4437	2735	8.81307e-05	0.0481304	1.22298e-05	0.00618528	0.945584	chr4:102276925:A:G, chr4:102267552:C:T, chr4:102225731:A:C, chr4:102225733:A:T, chr4:102191313:A:G	0.70, 0.20, 0.04, 0.04, 0.01	1e-04, 5.22111418576724e-05, 1e-05	coloc_done
SLC39A8	UKB_TOPMed	4	101776925	102776925	Zn_meta_analysis_colaus_SKIPOGH_GCKD38_allcov_processed.tsv.gz_subset.tsv.gz	8.54638	530.gz	6	2735	5.32807e-06	0.00290979	4.62461e-06	0.00200567	0.995075	chr4:102276925:A:G, chr4:102267552:C:T, chr4:102191313:A:G, chr4:102225731:A:C, chr4:102225733:A:T	0.57, 0.39, 0.02, 0.01, 0.01	1e-04, 5.22520639565263e-05, 1e-05	coloc_done
SLC39A8	UKB_TOPMed	4	101776925	102776925	Zn_meta_analysis_colaus_SKIPOGH_GCKD38_allcov_processed.tsv.gz_subset.tsv.gz	8.54638	550.gz	5.07058	2735	0.000307821	0.168109	1.49036e-05	0.0077091	0.823859	chr4:102267552:C:T, chr4:102276925:A:G, chr4:102225731:A:C, chr4:102225733:A:T, chr4:102191313:A:G	0.70, 0.27, 0.01, 0.01, 3.9e-03	1e-04, 5.22111418576724e-05, 1e-05	coloc_done
SLC39A8	UKB_TOPMed	4	101776925	102776925	Zn_meta_analysis_colaus_SKIPOGH_GCKD38_allcov_processed.tsv.gz_subset.tsv.gz	8.54638	716.2.gz	5.5376	2735	0.000354508	0.193605	4.99547e-05	0.0268747	0.779115	chr4:102276925:A:G, chr4:102267552:C:T, chr4:102225731:A:C, chr4:102225733:A:T, chr4:102191313:A:G	0.28, 0.25, 0.24, 0.24, 6.7e-04	1e-04, 5.2216594433711e-05, 1e-05	coloc_done
SLC39A8	UKB_TOPMed	4	101776925	102776925	Zn_meta_analysis_colaus_SKIPOGH_GCKD38_allcov_processed.tsv.gz_subset.tsv.gz	8.54638	716.9.gz	9.29243	2735	5.51281e-09	3.01068e-06	3.35292e-06	0.00130985	0.998684	chr4:102267552:C:T, chr4:102276925:A:G, chr4:102225731:A:C, chr4:102225733:A:T, chr4:102080492:G:T	0.62, 0.31, 0.03, 0.03, 4.2e-05	1e-04, 5.21947909598622e-05, 1e-05	coloc_done
SLC39A8	UKB_TOPMed	4	101776925	102776925	Zn_meta_analysis_colaus_SKIPOGH_GCKD38_allcov_processed.tsv.gz_subset.tsv.gz	8.54638	726.gz	6.72125	2735	4.83573e-07	0.000264091	3.52487e-06	0.00140362	0.998328	chr4:102267552:C:T, chr4:102276925:A:G, chr4:102225731:A:C, chr4:102225733:A:T, chr4:102080492:G:T	0.62, 0.34, 0.02, 0.02, 1.7e-04	1e-04, 5.22275030030814e-05, 1e-05	coloc_done
SLC39A8	UKB_TOPMed	4	101776925	102776925	Zn_meta_analysis_colaus_SKIPOGH_GCKD38_allcov_processed.tsv.gz_subset.tsv.gz	8.54638	728.7.gz	5.42022	2735	0.000254398	0.138933	5.31481e-05	0.0285909	0.832168	chr4:102276925:A:G, chr4:102225731:A:C, chr4:102225733:A:T, chr4:102267552:C:T, chr4:102191313:A:G	0.61, 0.13, 0.13, 0.11, 0.02	1e-04, 5.22220481487284e-05, 1e-05	coloc_done
SLC39A8	UKB_TOPMed	4	101776925	102776925	Zn_meta_analysis_colaus_SKIPOGH_GCKD38_allcov_processed.tsv.gz_subset.tsv.gz	8.54638	740.9.gz	8.22185	2735	5.77753e-08	3.15526e-05	6.65253e-06	0.00311262	0.996849	chr4:102267552:C:T, chr4:102276925:A:G, chr4:102080492:G:T, chr4:102225731:A:C, chr4:102225733:A:T	0.60, 0.37, 0.01, 7.0e-03, 7.0e-03	1e-04, 5.22138680033417e-05, 1e-05	coloc_done
SLC39A8	UKB_TOPMed	4	101776925	102776925	Zn_meta_analysis_colaus_SKIPOGH_GCKD38_allcov_processed.tsv.gz_subset.tsv.gz	8.54638	740.gz	6.79588	2735	2.78037e-07	0.000151843	5.43278e-06	0.00244625	0.997396	chr4:102267552:C:T, chr4:102276925:A:G, chr4:102225731:A:C, chr4:102225733:A:T, chr4:102191313:A:G	0.59, 0.16, 0.12, 0.12, 4.0e-03	1e-04, 5.22084159966587e-05, 1e-05	coloc_done
chr5_suggestive	FinnGen_r9	5	34585060	35585060	Zn_meta_analysis_colaus_SKIPOGH_GCKD38_allcov_processed.tsv.gz_subset.tsv.gz	7.31238	finngen_R9_H8_CERUMEN.gz	5.63716	3295	0.000514012	0.0106222	0.000322493	0.00568156	0.98286	chr5:35085060:C:T, chr5:35127578:T:C, chr5:35162117:T:C, chr5:35123403:TAA:T, chr5:35086756:G:A	0.96, 0.03, 4.3e-03, 4.9e-05, 1.8e-05	1e-04, 1e-04, 1e-05	coloc_done				H8_CERUMEN	Impacted cerumen	VIII Diseases of the ear and mastoid process (H8_)	2253	1680	367005	0	0	1.0182
SLC39A4	GTEXv8	8	143914342	144914342	Zn_meta_analysis_colaus_SKIPOGH_GCKD38_allcov_processed.tsv.gz_subset.tsv.gz	16.377	GTEx_Analysis_v8_QTLs-GTEx_Analysis_v8_EUR_eQTL_all_associations-Brain_Cerebellar_Hemisphere.v8.EUR.allpairs.chr8.parquet.bed.gz_ENSG00000147804.9	7.66389	1547	5.5971e-14	0.000705963	1.02947e-11	0.128977	0.870317	chr8:144414342:T:C, chr8:144439290:G:A, chr8:144441195:T:C, chr8:144439746:T:C, chr8:144426505:G:A	1.00, 1.9e-13, 1.7e-13, 1.5e-13, 1.4e-13	1e-04, 1e-04, 1e-05	coloc_done													ENSG00000147804	Brain_Cerebellar_Hemisphere	8	144412414	144416895	protein_coding	SLC39A4	cis
SLC39A4	GTEXv8	8	143914342	144914342	Zn_meta_analysis_colaus_SKIPOGH_GCKD38_allcov_processed.tsv.gz_subset.tsv.gz	16.377	GTEx_Analysis_v8_QTLs-GTEx_Analysis_v8_EUR_eQTL_all_associations-Testis.v8.EUR.allpairs.chr8.parquet.bed.gz_ENSG00000147804.9	5.97739	1547	5.44883e-12	0.0687262	6.39854e-12	0.0798535	0.85142	chr8:144414342:T:C, chr8:144417502:C:T, chr8:144436994:A:C, chr8:144447750:C:T, chr8:144428520:G:C	1.00, 4.6e-13, 2.2e-14, 9.4e-15, 7.6e-15	1e-04, 1e-04, 1e-05	coloc_done													ENSG00000147804	Testis	8	144412414	144416895	protein_coding	SLC39A4	cis
SLC39A4	Icelanders_pGWAS	8	143914342	144914342	Zn_meta_analysis_colaus_SKIPOGH_GCKD38_allcov_processed.tsv.gz_subset.tsv.gz	16.377	9394_19_CPQ_Aminopeptidase.txt.gz	10.3234	1612	5.82734e-18	7.35004e-08	7.9285e-14	2.43005e-08	1	chr8:144414342:T:C, chr8:144436994:A:C, chr8:144447750:C:T, chr8:144426505:G:A, chr8:144437383:G:A	1.00, 2.6e-19, 2.1e-19, 1.1e-19, 8.1e-20	1e-04, 1e-04, 1e-05	coloc_done																					9394_19	Aminopeptidase	Carboxypeptidase Q	CPQ	Q9Y646	Protein	ENSG00000104324	8	96645241	97143500	trans
SLC39A4	Icelanders_pGWAS	8	143914342	144914342	Zn_meta_analysis_colaus_SKIPOGH_GCKD38_allcov_processed.tsv.gz_subset.tsv.gz	16.377	6927_7_NDST1_NDST1.txt.gz	7.98005	1612	1.11053e-15	1.40071e-05	7.95301e-14	3.13193e-06	0.999983	chr8:144414342:T:C, chr8:144436994:A:C, chr8:144437383:G:A, chr8:144439290:G:A, chr8:144441195:T:C	1.00, 1.6e-17, 5.6e-18, 3.9e-18, 3.4e-18	1e-04, 1e-04, 1e-05	coloc_done																					6927_7	NDST1	Bifunctional heparan sulfate N-deacetylase/N-sulfotransferase 1	NDST1	P52848	Protein	ENSG00000070614	5	150497778	150558210	trans
SLC39A4	UKB_PPP_EUR	8	143914342	144914342	Zn_meta_analysis_colaus_SKIPOGH_GCKD38_allcov_processed.tsv.gz_subset.tsv.gz	16.377	ACY3_Q96HD9_OID30086_v1_Cardiometabolic_II.txt.gz	9.05059	1646	1.17434e-16	1.4812e-06	7.92939e-14	1.37594e-07	0.999998	chr8:144414342:T:C, chr8:144436994:A:C, chr8:144415944:C:T, chr8:144437383:G:A, chr8:144439290:G:A	1.00, 7.2e-19, 2.0e-19, 1.6e-19, 1.5e-19	1e-04, 1e-04, 1e-05	coloc_done
SLC39A4	UKB_PPP_EUR	8	143914342	144914342	Zn_meta_analysis_colaus_SKIPOGH_GCKD38_allcov_processed.tsv.gz_subset.tsv.gz	16.377	CPQ_Q9Y646_OID30406_v1_Cardiometabolic_II.txt.gz	13.1324	1646	1.23968e-20	1.56362e-10	7.93356e-14	6.62632e-07	0.999999	chr8:144414342:T:C, chr8:144436994:A:C, chr8:144415944:C:T, chr8:144426505:G:A, chr8:144427623:G:A	1.00, 3.3e-17, 5.3e-18, 1.7e-18, 1.5e-18	1e-04, 1e-04, 1e-05	coloc_done
SLC39A4	UKB_PPP_EUR	8	143914342	144914342	Zn_meta_analysis_colaus_SKIPOGH_GCKD38_allcov_processed.tsv.gz_subset.tsv.gz	16.377	LECT2_O14960_OID30320_v1_Cardiometabolic_II.txt.gz	5.33213	1646	6.61132e-13	0.00833888	1.44693e-13	0.000834187	0.990827	chr8:144414342:T:C, chr8:144447750:C:T, chr8:144436994:A:C, chr8:144283320:C:G, chr8:144720260:G:A	1.00, 5.9e-16, 2.6e-16, 2.5e-16, 1.3e-16	1e-04, 1e-04, 1e-05	coloc_done
SLC39A4	UKB_PPP_EUR	8	143914342	144914342	Zn_meta_analysis_colaus_SKIPOGH_GCKD38_allcov_processed.tsv.gz_subset.tsv.gz	16.377	SLC39A5_Q6ZMH5_OID20539_v1_Inflammation.txt.gz	14.467	1646	5.98273e-22	7.54604e-12	7.92831e-14	4.39246e-11	1	chr8:144414342:T:C, chr8:144436994:A:C, chr8:144415944:C:T, chr8:144416180:T:G, chr8:144437383:G:A	1.00, 1.1e-20, 1.7e-22, 7.8e-23, 7.5e-23	1e-04, 1e-04, 1e-05	coloc_done
SLC39A4	UKB_PPP_EUR	8	143914342	144914342	Zn_meta_analysis_colaus_SKIPOGH_GCKD38_allcov_processed.tsv.gz_subset.tsv.gz	16.377	TNFSF13_O75888_OID20733_v1_Inflammation.txt.gz	5.44457	1646	3.75858e-13	0.0047407	4.01523e-13	0.00407324	0.991186	chr8:144414342:T:C, chr8:143915294:A:G, chr8:143916167:G:A, chr8:143977316:C:T, chr8:143916360:A:G	1.00, 1.6e-16, 1.3e-16, 1.3e-16, 1.3e-16	1e-04, 1e-04, 1e-05	coloc_done
ABO	CKDGen	9	132766456	133766456	Zn_meta_analysis_colaus_SKIPOGH_GCKD38_allcov_processed.tsv.gz_subset.tsv.gz	40.3345	20171016_MW_eGFR_overall_ALL_nstud61.dbgap.txt_hg38.gz	6.73283	3298	5.046e-37	0.00529046	3.66841e-35	0.384002	0.610708	chr9:133266456:T:C, chr9:133273983:A:G, chr9:133279427:T:C, chr9:133274414:A:G, chr9:133278724:C:T	0.54, 0.36, 0.10, 8.6e-05, 5.0e-06	1e-04, 1e-04, 1e-05	coloc_done		20171016_MW_eGFR_overall_ALL_nstud61.dbgap.txt_hg38.gz	eGFR
ABO	CKDGen	9	132766456	133766456	Zn_meta_analysis_colaus_SKIPOGH_GCKD38_allcov_processed.tsv.gz_subset.tsv.gz	40.3345	BUN_overall_EA_YL_20171108_METAL1_nstud24.dbgap.txt_hg38.gz	11.5799	3371	1.21109e-42	1.26976e-08	4.8155e-37	0.00405284	0.995947	chr9:133273983:A:G, chr9:133266456:T:C, chr9:133279427:T:C, chr9:133274414:A:G, chr9:133276354:C:T	0.48, 0.39, 0.13, 3.7e-04, 2.0e-06	1e-04, 1e-04, 1e-05	coloc_done		BUN_overall_EA_YL_20171108_METAL1_nstud24.dbgap.txt_hg38.gz	BUN
ABO	FinnGen_r9	9	132766456	133766456	Zn_meta_analysis_colaus_SKIPOGH_GCKD38_allcov_processed.tsv.gz_subset.tsv.gz	40.3345	finngen_R9_AB1_INTESTINAL_INFECTIONS.gz	6.67273	3567	4.40837e-38	0.000499372	6.09891e-37	0.00591515	0.993585	chr9:133266456:T:C, chr9:133273983:A:G, chr9:133279427:T:C, chr9:133263362:GCGCCCACCACTA:G, chr9:133274414:A:G	0.52, 0.29, 0.14, 0.05, 2.6e-04	1e-04, 1e-04, 1e-05	coloc_done				AB1_INTESTINAL_INFECTIONS	Intestinal infectious diseases	I Certain infectious and parasitic diseases (AB1_)	40881	36620	336396	4	4	1.0658
ABO	FinnGen_r9	9	132766456	133766456	Zn_meta_analysis_colaus_SKIPOGH_GCKD38_allcov_processed.tsv.gz_subset.tsv.gz	40.3345	finngen_R9_ALLERG_ASTHMA.gz	5.19398	3567	4.9153e-37	0.00556797	1.26866e-36	0.0133901	0.981042	chr9:133266456:T:C, chr9:133273983:A:G, chr9:133279427:T:C, chr9:133263362:GCGCCCACCACTA:G, chr9:133274414:A:G	0.57, 0.29, 0.09, 0.05, 2.2e-04	1e-04, 1e-04, 1e-05	coloc_done				ALLERG_ASTHMA	Allergic asthma (mode)	Asthma and related endpoints	9631	8525	210122	23	21	1.0947
ABO	FinnGen_r9	9	132766456	133766456	Zn_meta_analysis_colaus_SKIPOGH_GCKD38_allcov_processed.tsv.gz_subset.tsv.gz	40.3345	finngen_R9_AB1_BACT_INTEST_OTH.gz	5.12076	3567	1.45423e-35	0.164733	4.18359e-36	0.0466023	0.788665	chr9:133266456:T:C, chr9:133273983:A:G, chr9:133263362:GCGCCCACCACTA:G, chr9:133279427:T:C, chr9:133274414:A:G	0.51, 0.26, 0.16, 0.08, 2.2e-04	1e-04, 1e-04, 1e-05	coloc_done				AB1_BACT_INTEST_OTH	Other bacterial intestinal infections	I Certain infectious and parasitic diseases (AB1_)	5631	5016	336396	1	1	1.0187
ABO	FinnGen_r9	9	132766456	133766456	Zn_meta_analysis_colaus_SKIPOGH_GCKD38_allcov_processed.tsv.gz_subset.tsv.gz	40.3345	finngen_R9_CIRRHOSIS_BROAD.gz	5.00119	3567	6.2474e-36	0.0707694	3.49472e-36	0.038697	0.890534	chr9:133266456:T:C, chr9:133273983:A:G, chr9:133279427:T:C, chr9:133263362:GCGCCCACCACTA:G, chr9:133274414:A:G	0.54, 0.33, 0.07, 0.05, 2.6e-04	1e-04, 1e-04, 1e-05	coloc_done				CIRRHOSIS_BROAD	Cirrhosis, broad definition used in the article https://doi.org/10.1101/594523	Gastrointestinal endpoints	3970	3548	373307	4	5	1.0368
ABO	FinnGen_r9	9	132766456	133766456	Zn_meta_analysis_colaus_SKIPOGH_GCKD38_allcov_processed.tsv.gz_subset.tsv.gz	40.3345	finngen_R9_D3_ANAEMIA.gz	6.27952	3567	1.40352e-36	0.0158988	4.45016e-36	0.049476	0.934625	chr9:133266456:T:C, chr9:133273983:A:G, chr9:133279427:T:C, chr9:133263362:GCGCCCACCACTA:G, chr9:133274414:A:G	0.53, 0.34, 0.11, 0.01, 2.8e-04	1e-04, 1e-04, 1e-05	coloc_done				D3_ANAEMIA	Anaemias	III Diseases of the blood and blood-forming organs and certain disorders involving the immune mechanism (D3_)	27371	23830	88536	11	9	1.0475
ABO	FinnGen_r9	9	132766456	133766456	Zn_meta_analysis_colaus_SKIPOGH_GCKD38_allcov_processed.tsv.gz_subset.tsv.gz	40.3345	finngen_R9_D3_VONVILLEBRAND.gz	11.2307	3567	2.85972e-41	3.23944e-07	6.2249e-37	0.00605751	0.993942	chr9:133266456:T:C, chr9:133273983:A:G, chr9:133279427:T:C, chr9:133263362:GCGCCCACCACTA:G, chr9:133274414:A:G	0.52, 0.35, 0.10, 0.03, 4.4e-04	1e-04, 1e-04, 1e-05	coloc_done				D3_VONVILLEBRAND	Von Willebrand disease	III Diseases of the blood and blood-forming organs and certain disorders involving the immune mechanism (D3_)	336	290	371504	8	4	0.82505
ABO	FinnGen_r9	9	132766456	133766456	Zn_meta_analysis_colaus_SKIPOGH_GCKD38_allcov_processed.tsv.gz_subset.tsv.gz	40.3345	finngen_R9_CARDIAC_ARRHYTM.gz	7.51607	3567	9.78626e-39	0.000110857	1.12631e-36	0.0117706	0.988119	chr9:133266456:T:C, chr9:133273983:A:G, chr9:133279427:T:C, chr9:133263362:GCGCCCACCACTA:G, chr9:133274414:A:G	0.49, 0.31, 0.15, 0.05, 2.9e-04	1e-04, 1e-04, 1e-05	coloc_done				CARDIAC_ARRHYTM	Cardiac arrhythmias	Comorbidities of COPD	67035	59182	220224	102	94	1.1471
ABO	FinnGen_r9	9	132766456	133766456	Zn_meta_analysis_colaus_SKIPOGH_GCKD38_allcov_processed.tsv.gz_subset.tsv.gz	40.3345	finngen_R9_E4_FH.gz	7.9379	3567	9.87463e-40	1.11858e-05	6.10207e-37	0.00591825	0.994071	chr9:133266456:T:C, chr9:133273983:A:G, chr9:133279427:T:C, chr9:133263362:GCGCCCACCACTA:G, chr9:133274414:A:G	0.43, 0.37, 0.11, 0.09, 2.2e-04	1e-04, 1e-04, 1e-05	coloc_done				E4_FH	Familial hypercholesterolemia	IV Endocrine, nutritional and metabolic diseases (E4_)	4965	4471	324150	28	18	1.0582
ABO	FinnGen_r9	9	132766456	133766456	Zn_meta_analysis_colaus_SKIPOGH_GCKD38_allcov_processed.tsv.gz_subset.tsv.gz	40.3345	finngen_R9_E4_HYPERCHOL.gz	18.0625	3567	7.54532e-49	8.54721e-15	1.06483e-36	0.0110733	0.988927	chr9:133266456:T:C, chr9:133263362:GCGCCCACCACTA:G, chr9:133273983:A:G, chr9:133279427:T:C, chr9:133274293:AC:A	0.35, 0.29, 0.19, 0.17, 2.2e-04	1e-04, 1e-04, 1e-05	coloc_done				E4_HYPERCHOL	Pure hypercholesterolaemia	IV Endocrine, nutritional and metabolic diseases (E4_)	25928	22460	324150	44	38	1.1058
ABO	FinnGen_r9	9	132766456	133766456	Zn_meta_analysis_colaus_SKIPOGH_GCKD38_allcov_processed.tsv.gz_subset.tsv.gz	40.3345	finngen_R9_E4_HYPERLIPNAS.gz	8.09586	3567	8.2341e-40	9.32745e-06	4.73603e-37	0.00436927	0.995621	chr9:133266456:T:C, chr9:133273983:A:G, chr9:133279427:T:C, chr9:133263362:GCGCCCACCACTA:G, chr9:133274414:A:G	0.51, 0.38, 0.08, 0.03, 2.2e-04	1e-04, 1e-04, 1e-05	coloc_done				E4_HYPERLIPNAS	Hyperlipidaemia, other/unspecified	IV Endocrine, nutritional and metabolic diseases (E4_)	12304	10567	324150	20	19	1.0705
ABO	FinnGen_r9	9	132766456	133766456	Zn_meta_analysis_colaus_SKIPOGH_GCKD38_allcov_processed.tsv.gz_subset.tsv.gz	40.3345	finngen_R9_ASTHMA_ALLERG.gz	5.4514	3567	2.04272e-37	0.00231396	1.46594e-36	0.0156238	0.982062	chr9:133266456:T:C, chr9:133273983:A:G, chr9:133279427:T:C, chr9:133263362:GCGCCCACCACTA:G, chr9:133274414:A:G	0.53, 0.31, 0.11, 0.06, 2.1e-04	1e-04, 1e-04, 1e-05	coloc_done				ASTHMA_ALLERG	Asthma and allergy	Asthma and related endpoints	4647	4106	207932	14	12	1.0711
ABO	FinnGen_r9	9	132766456	133766456	Zn_meta_analysis_colaus_SKIPOGH_GCKD38_allcov_processed.tsv.gz_subset.tsv.gz	40.3345	finngen_R9_ASTHMA_CHILD_EXMORE.gz	9.88454	3567	2.43677e-41	2.76033e-07	7.2089e-37	0.00717328	0.992826	chr9:133266456:T:C, chr9:133273983:A:G, chr9:133263362:GCGCCCACCACTA:G, chr9:133279427:T:C, chr9:133274414:A:G	0.41, 0.30, 0.17, 0.12, 2.1e-04	1e-04, 1e-04, 1e-05	coloc_done				ASTHMA_CHILD_EXMORE	Childhood asthma (age<16) (more control exclusions)	Asthma and related endpoints	5865	5282	202399	18	17	1.1054
ABO	FinnGen_r9	9	132766456	133766456	Zn_meta_analysis_colaus_SKIPOGH_GCKD38_allcov_processed.tsv.gz_subset.tsv.gz	40.3345	finngen_R9_FG_CVD.gz	21.7244	3567	1.32423e-52	1.50007e-18	9.00887e-37	0.0092143	0.990786	chr9:133266456:T:C, chr9:133273983:A:G, chr9:133279427:T:C, chr9:133263362:GCGCCCACCACTA:G, chr9:133274414:A:G	0.44, 0.36, 0.20, 9.5e-03, 2.3e-04	1e-04, 1e-04, 1e-05	coloc_done				FG_CVD	Cardiovascular diseases (excluding rheumatic etc)	Cardiometabolic endpoints	185353	174499	191924	91	65	1.1881
ABO	FinnGen_r9	9	132766456	133766456	Zn_meta_analysis_colaus_SKIPOGH_GCKD38_allcov_processed.tsv.gz_subset.tsv.gz	40.3345	finngen_R9_FG_DOAAC.gz	12.1386	3567	1.44677e-43	1.63887e-09	4.95611e-37	0.00461881	0.995381	chr9:133273983:A:G, chr9:133266456:T:C, chr9:133279427:T:C, chr9:133263362:GCGCCCACCACTA:G, chr9:133274414:A:G	0.54, 0.31, 0.12, 0.03, 2.0e-04	1e-04, 1e-04, 1e-05	coloc_done				FG_DOAAC	Diseases of arteries, arterioles and capillaries (FINNGEN)	IX Diseases of the circulatory system (I9_)	22224	19769	191924	30	19	1.1245
ABO	FinnGen_r9	9	132766456	133766456	Zn_meta_analysis_colaus_SKIPOGH_GCKD38_allcov_processed.tsv.gz_subset.tsv.gz	40.3345	finngen_R9_FG_OTHHEART.gz	12.2836	3567	1.31716e-43	1.49206e-09	6.61871e-37	0.00650406	0.993496	chr9:133266456:T:C, chr9:133273983:A:G, chr9:133279427:T:C, chr9:133263362:GCGCCCACCACTA:G, chr9:133274414:A:G	0.47, 0.37, 0.13, 0.03, 2.5e-04	1e-04, 1e-04, 1e-05	coloc_done				FG_OTHHEART	Other heart diseases	Cardiometabolic endpoints	77711	98279	191924	67	48	1.1232
ABO	FinnGen_r9	9	132766456	133766456	Zn_meta_analysis_colaus_SKIPOGH_GCKD38_allcov_processed.tsv.gz_subset.tsv.gz	40.3345	finngen_R9_H8_MIDDLEMASTOID.gz	8.65632	3567	2.81959e-39	3.19399e-05	1.18532e-35	0.133405	0.866563	chr9:133266456:T:C, chr9:133273983:A:G, chr9:133263362:GCGCCCACCACTA:G, chr9:133279427:T:C, chr9:133274414:A:G	0.44, 0.28, 0.20, 0.09, 2.6e-04	1e-04, 1e-04, 1e-05	coloc_done				H8_MIDDLEMASTOID	Diseases of middle ear and mastoid	VIII Diseases of the ear and mastoid process (H8_)	24706	22164	352571	12	9	1.0648
ABO	FinnGen_r9	9	132766456	133766456	Zn_meta_analysis_colaus_SKIPOGH_GCKD38_allcov_processed.tsv.gz_subset.tsv.gz	40.3345	finngen_R9_I9_AF.gz	8.53506	3567	2.08401e-39	2.36073e-05	2.20949e-36	0.0240528	0.975924	chr9:133266456:T:C, chr9:133273983:A:G, chr9:133279427:T:C, chr9:133263362:GCGCCCACCACTA:G, chr9:133274414:A:G	0.45, 0.36, 0.11, 0.08, 2.7e-04	1e-04, 1e-04, 1e-05	coloc_done				I9_AF	Atrial fibrillation and flutter	IX Diseases of the circulatory system (I9_)	45766	40594	191924	115	94	1.1765
ABO	FinnGen_r9	9	132766456	133766456	Zn_meta_analysis_colaus_SKIPOGH_GCKD38_allcov_processed.tsv.gz_subset.tsv.gz	40.3345	finngen_R9_I9_AF_REIMB.gz	6.98526	3567	2.7379e-37	0.00310144	3.67947e-36	0.0407242	0.956174	chr9:133266456:T:C, chr9:133273983:A:G, chr9:133263362:GCGCCCACCACTA:G, chr9:133279427:T:C, chr9:133274414:A:G	0.44, 0.33, 0.15, 0.07, 2.5e-04	1e-04, 1e-04, 1e-05	coloc_done				I9_AF_REIMB	Atrial fibrillation and flutter with reimbursement	IX Diseases of the circulatory system (I9_)	21700	19945	191924	75	85	1.1691
ABO	FinnGen_r9	9	132766456	133766456	Zn_meta_analysis_colaus_SKIPOGH_GCKD38_allcov_processed.tsv.gz_subset.tsv.gz	40.3345	finngen_R9_I9_ANGINA.gz	5.04867	3567	6.25373e-36	0.0708411	6.27337e-36	0.0702047	0.858954	chr9:133266456:T:C, chr9:133273983:A:G, chr9:133279427:T:C, chr9:133263362:GCGCCCACCACTA:G, chr9:133274414:A:G	0.53, 0.30, 0.10, 0.07, 2.6e-04	1e-04, 1e-04, 1e-05	coloc_done				I9_ANGINA	Angina pectoris	IX Diseases of the circulatory system (I9_)	34456	30670	313400	69	65	1.1745
ABO	FinnGen_r9	9	132766456	133766456	Zn_meta_analysis_colaus_SKIPOGH_GCKD38_allcov_processed.tsv.gz_subset.tsv.gz	40.3345	finngen_R9_I9_ATHSCLE.gz	6.46981	3567	2.12335e-36	0.024053	3.83947e-35	0.434387	0.541561	chr9:133266456:T:C, chr9:133273983:A:G, chr9:133279427:T:C, chr9:133263362:GCGCCCACCACTA:G, chr9:133274414:A:G	0.46, 0.38, 0.09, 0.06, 2.4e-04	1e-04, 1e-04, 1e-05	coloc_done				I9_ATHSCLE	Atherosclerosis, excluding cerebral, coronary and PAD	IX Diseases of the circulatory system (I9_)	15002	13434	349539	16	16	1.116
ABO	FinnGen_r9	9	132766456	133766456	Zn_meta_analysis_colaus_SKIPOGH_GCKD38_allcov_processed.tsv.gz_subset.tsv.gz	40.3345	finngen_R9_I9_CORATHER.gz	6.82654	3567	2.20501e-38	0.00024978	4.89107e-37	0.00454532	0.995205	chr9:133266456:T:C, chr9:133273983:A:G, chr9:133279427:T:C, chr9:133263362:GCGCCCACCACTA:G, chr9:133274414:A:G	0.48, 0.39, 0.07, 0.06, 2.2e-04	1e-04, 1e-04, 1e-05	coloc_done				I9_CORATHER	Coronary atherosclerosis	IX Diseases of the circulatory system (I9_)	47550	42421	313400	95	86	1.1852
ABO	FinnGen_r9	9	132766456	133766456	Zn_meta_analysis_colaus_SKIPOGH_GCKD38_allcov_processed.tsv.gz_subset.tsv.gz	40.3345	finngen_R9_I9_DISVEINLYMPH.gz	61.9166	3567	7.46692e-93	8.4584e-59	3.66775e-37	0.00315792	0.996842	chr9:133266456:T:C, chr9:133273983:A:G, chr9:133279427:T:C, chr9:133263362:GCGCCCACCACTA:G, chr9:133274414:A:G	0.54, 0.36, 0.10, 4.4e-03, 2.2e-04	1e-04, 1e-04, 1e-05	coloc_done				I9_DISVEINLYMPH	Diseases of veins, lymphatic vessels and lymph nodes, not elsewhere classified	IX Diseases of the circulatory system (I9_)	53156	47485	324121	139	112	1.1926
ABO	FinnGen_r9	9	132766456	133766456	Zn_meta_analysis_colaus_SKIPOGH_GCKD38_allcov_processed.tsv.gz_subset.tsv.gz	40.3345	finngen_R9_I9_HEARTFAIL.gz	5.35138	3567	1.90889e-36	0.0216235	2.45813e-36	0.0268938	0.951483	chr9:133266456:T:C, chr9:133273983:A:G, chr9:133263362:GCGCCCACCACTA:G, chr9:133279427:T:C, chr9:133274414:A:G	0.53, 0.28, 0.09, 0.09, 2.5e-04	1e-04, 1e-04, 1e-05	coloc_done				I9_HEARTFAIL	Heart failure,strict	IX Diseases of the circulatory system (I9_)	27304		349973	8		1.0972
ABO	FinnGen_r9	9	132766456	133766456	Zn_meta_analysis_colaus_SKIPOGH_GCKD38_allcov_processed.tsv.gz_subset.tsv.gz	40.3345	finngen_R9_I9_HEARTFAIL_ALLCAUSE.gz	5.01074	3567	2.26282e-36	0.0256328	2.19932e-36	0.0239631	0.950404	chr9:133266456:T:C, chr9:133273983:A:G, chr9:133279427:T:C, chr9:133263362:GCGCCCACCACTA:G, chr9:133274414:A:G	0.52, 0.29, 0.10, 0.08, 2.6e-04	1e-04, 1e-04, 1e-05	coloc_done				I9_HEARTFAIL_ALLCAUSE	All-cause Heart Failure	IX Diseases of the circulatory system (I9_)	26872	23622	349361	6	9	1.096
ABO	FinnGen_r9	9	132766456	133766456	Zn_meta_analysis_colaus_SKIPOGH_GCKD38_allcov_processed.tsv.gz_subset.tsv.gz	40.3345	finngen_R9_I9_HEARTFAIL_AND_OVERWEIGHT.gz	5.64795	3567	8.91757e-37	0.0101017	1.26787e-36	0.0133857	0.976513	chr9:133266456:T:C, chr9:133273983:A:G, chr9:133279427:T:C, chr9:133263362:GCGCCCACCACTA:G, chr9:133274414:A:G	0.57, 0.29, 0.09, 0.05, 2.6e-04	1e-04, 1e-04, 1e-05	coloc_done				I9_HEARTFAIL_AND_OVERWEIGHT	Heart failure and bmi 25plus	Cardiometabolic endpoints	16707	15007	154410	9	5	1.0626
ABO	FinnGen_r9	9	132766456	133766456	Zn_meta_analysis_colaus_SKIPOGH_GCKD38_allcov_processed.tsv.gz_subset.tsv.gz	40.3345	finngen_R9_I9_HEARTFAIL_EXMORE.gz	5.54999	3567	8.47655e-37	0.00960208	2.08861e-36	0.0226917	0.967706	chr9:133266456:T:C, chr9:133273983:A:G, chr9:133263362:GCGCCCACCACTA:G, chr9:133279427:T:C, chr9:133274414:A:G	0.54, 0.28, 0.09, 0.09, 2.5e-04	1e-04, 1e-04, 1e-05	coloc_done				I9_HEARTFAIL_EXMORE	Heart failure,strict (more control exclusions)	IX Diseases of the circulatory system (I9_)	27304	24008	328105	10	11	1.0995
ABO	FinnGen_r9	9	132766456	133766456	Zn_meta_analysis_colaus_SKIPOGH_GCKD38_allcov_processed.tsv.gz_subset.tsv.gz	40.3345	finngen_R9_I9_IHD.gz	5.74181	3567	2.93578e-37	0.0033256	8.52321e-37	0.00866693	0.988007	chr9:133266456:T:C, chr9:133273983:A:G, chr9:133279427:T:C, chr9:133263362:GCGCCCACCACTA:G, chr9:133274414:A:G	0.47, 0.38, 0.09, 0.06, 2.4e-04	1e-04, 1e-04, 1e-05	coloc_done				I9_IHD	Ischaemic heart disease, wide definition	IX Diseases of the circulatory system (I9_)	63744	56730	313533	82	77	1.1859
ABO	FinnGen_r9	9	132766456	133766456	Zn_meta_analysis_colaus_SKIPOGH_GCKD38_allcov_processed.tsv.gz_subset.tsv.gz	40.3345	finngen_R9_I9_MI_STRICT.gz	6.12394	3567	1.32453e-36	0.0150041	5.98441e-36	0.0668723	0.918124	chr9:133266456:T:C, chr9:133273983:A:G, chr9:133279427:T:C, chr9:133263362:GCGCCCACCACTA:G, chr9:133274414:A:G	0.45, 0.35, 0.13, 0.07, 2.8e-04	1e-04, 1e-04, 1e-05	coloc_done				I9_MI_STRICT	Myocardial infarction, strict	IX Diseases of the circulatory system (I9_)	24185	21609	313400	55	45	1.1432
ABO	FinnGen_r9	9	132766456	133766456	Zn_meta_analysis_colaus_SKIPOGH_GCKD38_allcov_processed.tsv.gz_subset.tsv.gz	40.3345	finngen_R9_I9_NONRHEVALV.gz	6.8004	3567	2.53108e-38	0.000286716	7.46398e-37	0.00746282	0.99225	chr9:133266456:T:C, chr9:133273983:A:G, chr9:133279427:T:C, chr9:133263362:GCGCCCACCACTA:G, chr9:133274414:A:G	0.52, 0.25, 0.13, 0.10, 3.5e-04	1e-04, 1e-04, 1e-05	coloc_done				I9_NONRHEVALV	Non-rheumatic valve diseases	IX Diseases of the circulatory system (I9_)	20772	18318	286109	8	4	1.0826
ABO	FinnGen_r9	9	132766456	133766456	Zn_meta_analysis_colaus_SKIPOGH_GCKD38_allcov_processed.tsv.gz_subset.tsv.gz	40.3345	finngen_R9_I9_PULMEMB.gz	40.7203	3567	1.40481e-71	1.59134e-37	2.66767e-36	0.0292481	0.970752	chr9:133266456:T:C, chr9:133279427:T:C, chr9:133273983:A:G, chr9:133263362:GCGCCCACCACTA:G, chr9:133274414:A:G	0.68, 0.16, 0.15, 3.9e-03, 2.6e-04	1e-04, 1e-04, 1e-05	coloc_done				I9_PULMEMB	Pulmonary embolism	IX Diseases of the circulatory system (I9_)	9243	8170	367108	20	13	1.0521
ABO	FinnGen_r9	9	132766456	133766456	Zn_meta_analysis_colaus_SKIPOGH_GCKD38_allcov_processed.tsv.gz_subset.tsv.gz	40.3345	finngen_R9_I9_REVASC.gz	5.22409	3567	5.28094e-37	0.00598216	5.68749e-37	0.00545412	0.988564	chr9:133266456:T:C, chr9:133273983:A:G, chr9:133279427:T:C, chr9:133263362:GCGCCCACCACTA:G, chr9:133274414:A:G	0.55, 0.32, 0.09, 0.03, 2.8e-04	1e-04, 1e-04, 1e-05	coloc_done				I9_REVASC	Coronary revascularization (ANGIO or CABG)	IX Diseases of the circulatory system (I9_)	23139	21130	313400	107	92	1.1792
ABO	FinnGen_r9	9	132766456	133766456	Zn_meta_analysis_colaus_SKIPOGH_GCKD38_allcov_processed.tsv.gz_subset.tsv.gz	40.3345	finngen_R9_I9_CHD.gz	5.58506	3567	1.7537e-35	0.198656	2.13988e-35	0.241842	0.559502	chr9:133266456:T:C, chr9:133273983:A:G, chr9:133279427:T:C, chr9:133263362:GCGCCCACCACTA:G, chr9:133274414:A:G	0.46, 0.39, 0.10, 0.05, 2.6e-04	1e-04, 1e-04, 1e-05	coloc_done				I9_CHD	Major coronary heart disease event	IX Diseases of the circulatory system (I9_)	43518	39036	333759	85	83	1.1662
ABO	FinnGen_r9	9	132766456	133766456	Zn_meta_analysis_colaus_SKIPOGH_GCKD38_allcov_processed.tsv.gz_subset.tsv.gz	40.3345	finngen_R9_I9_VEINSOTH.gz	13.9154	3567	2.31633e-45	2.62389e-11	4.08423e-37	0.00363018	0.99637	chr9:133273983:A:G, chr9:133266456:T:C, chr9:133279427:T:C, chr9:133263362:GCGCCCACCACTA:G, chr9:133274414:A:G	0.48, 0.44, 0.05, 0.03, 2.2e-04	1e-04, 1e-04, 1e-05	coloc_done				I9_VEINSOTH	Other disorders of veins	IX Diseases of the circulatory system (I9_)	12630	10982	324121	40	29	1.1152
ABO	FinnGen_r9	9	132766456	133766456	Zn_meta_analysis_colaus_SKIPOGH_GCKD38_allcov_processed.tsv.gz_subset.tsv.gz	40.3345	finngen_R9_I9_VHD.gz	6.91088	3567	1.89393e-38	0.000214541	7.09688e-37	0.00704648	0.992739	chr9:133266456:T:C, chr9:133273983:A:G, chr9:133279427:T:C, chr9:133263362:GCGCCCACCACTA:G, chr9:133274414:A:G	0.53, 0.25, 0.13, 0.09, 3.5e-04	1e-04, 1e-04, 1e-05	coloc_done				I9_VHD	Valvular heart disease excluding rheumatic fever	IX Diseases of the circulatory system (I9_)	20929	72756	286109	7	34	1.0812
ABO	FinnGen_r9	9	132766456	133766456	Zn_meta_analysis_colaus_SKIPOGH_GCKD38_allcov_processed.tsv.gz_subset.tsv.gz	40.3345	finngen_R9_J10_ASTHMA_EXMORE.gz	6.41646	3567	6.73936e-36	0.0763422	2.60491e-36	0.0286129	0.895045	chr9:133266456:T:C, chr9:133273983:A:G, chr9:133279427:T:C, chr9:133263362:GCGCCCACCACTA:G, chr9:133274414:A:G	0.50, 0.32, 0.12, 0.06, 2.4e-04	1e-04, 1e-04, 1e-05	coloc_done				J10_ASTHMA_EXMORE	Asthma (more control exclusions)	X Diseases of the respiratory system (J10_)	42163	37253	202399	66	53	1.1908
ABO	FinnGen_r9	9	132766456	133766456	Zn_meta_analysis_colaus_SKIPOGH_GCKD38_allcov_processed.tsv.gz_subset.tsv.gz	40.3345	finngen_R9_J10_ASTHMA_MAIN_EXMORE.gz	6.48071	3567	2.33284e-36	0.026426	1.2944e-36	0.0137028	0.959871	chr9:133266456:T:C, chr9:133273983:A:G, chr9:133279427:T:C, chr9:133263362:GCGCCCACCACTA:G, chr9:133274414:A:G	0.50, 0.32, 0.11, 0.07, 2.4e-04	1e-04, 1e-04, 1e-05	coloc_done				J10_ASTHMA_MAIN_EXMORE	Asthma (only as main-diagnosis) (more control exclusions)	X Diseases of the respiratory system (J10_)	34343	30309	202399	53	45	1.1741
ABO	FinnGen_r9	9	132766456	133766456	Zn_meta_analysis_colaus_SKIPOGH_GCKD38_allcov_processed.tsv.gz_subset.tsv.gz	40.3345	finngen_R9_J10_PLEURA.gz	5.69404	3567	3.40598e-36	0.0385823	2.2408e-35	0.253126	0.708292	chr9:133266456:T:C, chr9:133273983:A:G, chr9:133279427:T:C, chr9:133263362:GCGCCCACCACTA:G, chr9:133274414:A:G	0.49, 0.36, 0.10, 0.04, 2.6e-04	1e-04, 1e-04, 1e-05	coloc_done				J10_PLEURA	Other diseases of pleura	X Diseases of the respiratory system (J10_)	15441	13713	361836	2	0	1.0431
ABO	FinnGen_r9	9	132766456	133766456	Zn_meta_analysis_colaus_SKIPOGH_GCKD38_allcov_processed.tsv.gz_subset.tsv.gz	40.3345	finngen_R9_J10_PLEUROTH.gz	5.97756	3567	5.35399e-38	0.000606491	5.98583e-37	0.00578703	0.993606	chr9:133266456:T:C, chr9:133273983:A:G, chr9:133279427:T:C, chr9:133263362:GCGCCCACCACTA:G, chr9:133274414:A:G	0.54, 0.29, 0.10, 0.08, 2.1e-04	1e-04, 1e-04, 1e-05	coloc_done				J10_PLEUROTH	Other pleural conditions	X Diseases of the respiratory system (J10_)	2985	2648	361836	0	0	1.0152
ABO	FinnGen_r9	9	132766456	133766456	Zn_meta_analysis_colaus_SKIPOGH_GCKD38_allcov_processed.tsv.gz_subset.tsv.gz	40.3345	finngen_R9_J10_UPPERDIS.gz	8.40406	3567	1.35797e-38	0.000153828	2.37826e-35	0.268674	0.731173	chr9:133266456:T:C, chr9:133273983:A:G, chr9:133263362:GCGCCCACCACTA:G, chr9:133279427:T:C, chr9:133274414:A:G	0.54, 0.32, 0.08, 0.06, 2.5e-04	1e-04, 1e-04, 1e-05	coloc_done				J10_UPPERDIS	Other diseases of upper respiratory tract	X Diseases of the respiratory system (J10_)	93935	83946	283342	40	23	1.1591
ABO	FinnGen_r9	9	132766456	133766456	Zn_meta_analysis_colaus_SKIPOGH_GCKD38_allcov_processed.tsv.gz_subset.tsv.gz	40.3345	finngen_R9_K11_CHOLECYSTECTOMY.gz	13.9229	3567	7.68698e-45	8.70768e-11	7.22515e-37	0.00719171	0.992808	chr9:133266456:T:C, chr9:133263362:GCGCCCACCACTA:G, chr9:133273983:A:G, chr9:133279427:T:C, chr9:133274414:A:G	0.52, 0.28, 0.14, 0.06, 1.5e-04	1e-04, 1e-04, 1e-05	coloc_done				K11_CHOLECYSTECTOMY	Cholecystectomy	XI Diseases of the digestive system (K11_)	26778	23642	350499	47	46	1.1081
ABO	FinnGen_r9	9	132766456	133766456	Zn_meta_analysis_colaus_SKIPOGH_GCKD38_allcov_processed.tsv.gz_subset.tsv.gz	40.3345	finngen_R9_K11_CHOLELITH.gz	18.3853	3567	3.87822e-49	4.39318e-15	1.01187e-36	0.0104728	0.989527	chr9:133266456:T:C, chr9:133263362:GCGCCCACCACTA:G, chr9:133273983:A:G, chr9:133279427:T:C, chr9:133274293:AC:A	0.42, 0.32, 0.19, 0.08, 2.0e-04	1e-04, 1e-04, 1e-05	coloc_done				K11_CHOLELITH	Cholelithiasis	XI Diseases of the digestive system (K11_)	37041	32894	330903	85	70	1.1535
ABO	FinnGen_r9	9	132766456	133766456	Zn_meta_analysis_colaus_SKIPOGH_GCKD38_allcov_processed.tsv.gz_subset.tsv.gz	40.3345	finngen_R9_I9_VARICVE.gz	19.2056	3567	1.61861e-50	1.83353e-16	3.80703e-37	0.00331585	0.996684	chr9:133266456:T:C, chr9:133273983:A:G, chr9:133279427:T:C, chr9:133263362:GCGCCCACCACTA:G, chr9:133274414:A:G	0.52, 0.41, 0.06, 4.2e-03, 3.0e-04	1e-04, 1e-04, 1e-05	coloc_done				I9_VARICVE	Varicose veins	IX Diseases of the circulatory system (I9_)	29539	26720	324121	168	153	1.2129
ABO	FinnGen_r9	9	132766456	133766456	Zn_meta_analysis_colaus_SKIPOGH_GCKD38_allcov_processed.tsv.gz_subset.tsv.gz	40.3345	finngen_R9_M13_LIMBPAIN.gz	6.98021	3567	4.3829e-38	0.000496487	4.76949e-36	0.0530815	0.946422	chr9:133266456:T:C, chr9:133273983:A:G, chr9:133279427:T:C, chr9:133263362:GCGCCCACCACTA:G, chr9:133274414:A:G	0.48, 0.32, 0.10, 0.09, 2.2e-04	1e-04, 1e-04, 1e-05	coloc_done				M13_LIMBPAIN	Pain in limb	XIII Diseases of the musculoskeletal system and connective tissue (M13_)	30485	25682	275212	4	5	1.1022
ABO	FinnGen_r9	9	132766456	133766456	Zn_meta_analysis_colaus_SKIPOGH_GCKD38_allcov_processed.tsv.gz_subset.tsv.gz	40.3345	finngen_R9_M13_SOFTTISSUEOTH.gz	9.50224	3567	6.5317e-41	7.39899e-07	7.01241e-37	0.00695048	0.993049	chr9:133266456:T:C, chr9:133273983:A:G, chr9:133279427:T:C, chr9:133263362:GCGCCCACCACTA:G, chr9:133274414:A:G	0.53, 0.29, 0.12, 0.05, 2.7e-04	1e-04, 1e-04, 1e-05	coloc_done				M13_SOFTTISSUEOTH	Other soft tissue disorders, not elsewhere classified	XIII Diseases of the musculoskeletal system and connective tissue (M13_)	43190	36945	275212	10	10	1.1238
ABO	FinnGen_r9	9	132766456	133766456	Zn_meta_analysis_colaus_SKIPOGH_GCKD38_allcov_processed.tsv.gz_subset.tsv.gz	40.3345	finngen_R9_N14_ENDOMETRIOSIS.gz	8.03209	3567	1.56117e-39	1.76847e-05	6.90363e-37	0.00682716	0.993155	chr9:133266456:T:C, chr9:133273983:A:G, chr9:133279427:T:C, chr9:133263362:GCGCCCACCACTA:G, chr9:133274414:A:G	0.50, 0.32, 0.17, 0.02, 2.0e-04	1e-04, 1e-04, 1e-05	coloc_done				N14_ENDOMETRIOSIS	Endometriosis	XIV Diseases of the genitourinary system (N14_)	15088	13456	107564	29	27	1.1222
ABO	FinnGen_r9	9	132766456	133766456	Zn_meta_analysis_colaus_SKIPOGH_GCKD38_allcov_processed.tsv.gz_subset.tsv.gz	40.3345	finngen_R9_N14_ENDOMETRIOSIS_ASRM_STAGE1_2.gz	7.2491	3567	1.12674e-38	0.000127635	8.72628e-37	0.008894	0.990978	chr9:133266456:T:C, chr9:133273983:A:G, chr9:133279427:T:C, chr9:133263362:GCGCCCACCACTA:G, chr9:133274414:A:G	0.46, 0.39, 0.12, 0.03, 2.7e-04	1e-04, 1e-04, 1e-05	coloc_done				N14_ENDOMETRIOSIS_ASRM_STAGE1_2	Endometriosis ASRM stages 1,2	XIV Diseases of the genitourinary system (N14_)	5769	5122	205101	11	10	1.073
ABO	FinnGen_r9	9	132766456	133766456	Zn_meta_analysis_colaus_SKIPOGH_GCKD38_allcov_processed.tsv.gz_subset.tsv.gz	40.3345	finngen_R9_N14_ENDOMETRIOSIS_ASRM_STAGE3_4.gz	5.7954	3567	3.37125e-37	0.0038189	1.26008e-36	0.0132911	0.98289	chr9:133266456:T:C, chr9:133273983:A:G, chr9:133279427:T:C, chr9:133263362:GCGCCCACCACTA:G, chr9:133274414:A:G	0.54, 0.30, 0.14, 0.02, 2.1e-04	1e-04, 1e-04, 1e-05	coloc_done				N14_ENDOMETRIOSIS_ASRM_STAGE3_4	Endometriosis ASRM stages 3,4	XIV Diseases of the genitourinary system (N14_)	7574	6751	203296	25	22	1.0831
ABO	FinnGen_r9	9	132766456	133766456	Zn_meta_analysis_colaus_SKIPOGH_GCKD38_allcov_processed.tsv.gz_subset.tsv.gz	40.3345	finngen_R9_N14_ENDOMETRIOSIS_NOS.gz	6.58824	3567	1.46394e-37	0.00165832	3.66123e-36	0.0405159	0.957826	chr9:133266456:T:C, chr9:133273983:A:G, chr9:133279427:T:C, chr9:133263362:GCGCCCACCACTA:G, chr9:133274414:A:G	0.47, 0.31, 0.15, 0.06, 2.7e-04	1e-04, 1e-04, 1e-05	coloc_done				N14_ENDOMETRIOSIS_NOS	Unspecified/other endometriosis	XIV Diseases of the genitourinary system (N14_)	2982	2547	107564	5	3	1.0481
ABO	FinnGen_r9	9	132766456	133766456	Zn_meta_analysis_colaus_SKIPOGH_GCKD38_allcov_processed.tsv.gz_subset.tsv.gz	40.3345	finngen_R9_N14_ENDOMETRIOSIS_OVARY.gz	5.02876	3567	9.97496e-36	0.112995	1.1163e-35	0.125691	0.761314	chr9:133266456:T:C, chr9:133273983:A:G, chr9:133279427:T:C, chr9:133263362:GCGCCCACCACTA:G, chr9:133274414:A:G	0.53, 0.29, 0.12, 0.06, 2.1e-04	1e-04, 1e-04, 1e-05	coloc_done				N14_ENDOMETRIOSIS_OVARY	Endometriosis of ovary	XIV Diseases of the genitourinary system (N14_)	5867	5230	107564	23	22	1.0897
ABO	FinnGen_r9	9	132766456	133766456	Zn_meta_analysis_colaus_SKIPOGH_GCKD38_allcov_processed.tsv.gz_subset.tsv.gz	40.3345	finngen_R9_N14_ENDOMETRIOSIS_PELVICPERITONEUM.gz	8.37403	3567	5.82211e-39	6.59518e-05	2.44673e-36	0.0267429	0.973191	chr9:133266456:T:C, chr9:133273983:A:G, chr9:133279427:T:C, chr9:133263362:GCGCCCACCACTA:G, chr9:133274414:A:G	0.46, 0.39, 0.12, 0.02, 2.7e-04	1e-04, 1e-04, 1e-05	coloc_done				N14_ENDOMETRIOSIS_PELVICPERITONEUM	Endometriosis of pelvic peritoneum	XIV Diseases of the genitourinary system (N14_)	5628	4998	107564	15	13	1.0871
ABO	FinnGen_r9	9	132766456	133766456	Zn_meta_analysis_colaus_SKIPOGH_GCKD38_allcov_processed.tsv.gz_subset.tsv.gz	40.3345	finngen_R9_N14_ENDOMET_INFERT.gz	6.74595	3567	1.30869e-37	0.00148246	2.00418e-36	0.0217262	0.976791	chr9:133266456:T:C, chr9:133273983:A:G, chr9:133279427:T:C, chr9:133263362:GCGCCCACCACTA:G, chr9:133274414:A:G	0.51, 0.28, 0.12, 0.09, 2.0e-04	1e-04, 1e-04, 1e-05	coloc_done				N14_ENDOMET_INFERT	Endometriosis diagnosis and infertility diagnosis occurring together	XIV Diseases of the genitourinary system (N14_)	3206	2811	201035	6	5	1.0526
ABO	FinnGen_r9	9	132766456	133766456	Zn_meta_analysis_colaus_SKIPOGH_GCKD38_allcov_processed.tsv.gz_subset.tsv.gz	40.3345	finngen_R9_N14_FEMALEINFERT.gz	5.52328	3567	1.28157e-35	0.145174	2.27679e-35	0.257314	0.597513	chr9:133266456:T:C, chr9:133273983:A:G, chr9:133279427:T:C, chr9:133263362:GCGCCCACCACTA:G, chr9:133278724:C:T	0.50, 0.31, 0.14, 0.05, 4.3e-04	1e-04, 1e-04, 1e-05	coloc_done				N14_FEMALEINFERT	Female infertility	XIV Diseases of the genitourinary system (N14_)	13142	11442	107564	4	1	1.0504
ABO	FinnGen_r9	9	132766456	133766456	Zn_meta_analysis_colaus_SKIPOGH_GCKD38_allcov_processed.tsv.gz_subset.tsv.gz	40.3345	finngen_R9_O15_PREG_VENOUS_HAEMORRH.gz	6.10822	3567	9.00424e-37	0.0101998	2.15062e-35	0.242872	0.746929	chr9:133266456:T:C, chr9:133273983:A:G, chr9:133279427:T:C, chr9:133263362:GCGCCCACCACTA:G, chr9:133274414:A:G	0.46, 0.36, 0.09, 0.08, 2.5e-04	1e-04, 1e-04, 1e-05	coloc_done				O15_PREG_VENOUS_HAEMORRH	Venous complications and haemorrhoids in pregnancy	XV Pregnancy, childbirth and the puerperium (O15_)	478	404	179899	1	1	0.88116
ABO	FinnGen_r9	9	132766456	133766456	Zn_meta_analysis_colaus_SKIPOGH_GCKD38_allcov_processed.tsv.gz_subset.tsv.gz	40.3345	finngen_R9_PAIN.gz	7.49904	3567	1.14031e-37	0.00129172	1.70331e-35	0.192141	0.806567	chr9:133266456:T:C, chr9:133273983:A:G, chr9:133263362:GCGCCCACCACTA:G, chr9:133279427:T:C, chr9:133274414:A:G	0.50, 0.26, 0.15, 0.08, 3.1e-04	1e-04, 1e-04, 1e-05	coloc_done				PAIN	Pain (limb, back, neck, head abdominally)	Miscellaneous, not yet classified endpoints	171922	151484	204598	40	37	1.2181
ABO	FinnGen_r9	9	132766456	133766456	Zn_meta_analysis_colaus_SKIPOGH_GCKD38_allcov_processed.tsv.gz_subset.tsv.gz	40.3345	finngen_R9_RX_STATIN.gz	73.1283	3567	6.90621e-104	7.82323e-70	3.4185e-37	0.00287529	0.997125	chr9:133266456:T:C, chr9:133273983:A:G, chr9:133279427:T:C, chr9:133263362:GCGCCCACCACTA:G, chr9:133274414:A:G	0.52, 0.44, 0.04, 4.3e-03, 2.6e-04	1e-04, 1e-04, 1e-05	coloc_done				RX_STATIN	Statin medication	IX Diseases of the circulatory system (I9_)	127169	109318	250108	226	183	1.2723
ABO	FinnGen_r9	9	132766456	133766456	Zn_meta_analysis_colaus_SKIPOGH_GCKD38_allcov_processed.tsv.gz_subset.tsv.gz	40.3345	finngen_R9_THYROTOXICOSIS.gz	5.08588	3567	5.28903e-36	0.0599131	1.19427e-35	0.134479	0.805608	chr9:133266456:T:C, chr9:133273983:A:G, chr9:133279427:T:C, chr9:133263362:GCGCCCACCACTA:G, chr9:133274414:A:G	0.57, 0.32, 0.08, 0.04, 2.4e-04	1e-04, 1e-04, 1e-05	coloc_done				THYROTOXICOSIS	Thyrotoxicosis	Comorbidities of Gastrointestinal endpoints	8173	7209	367407	35	29	1.0769
ABO	FinnGen_r9	9	132766456	133766456	Zn_meta_analysis_colaus_SKIPOGH_GCKD38_allcov_processed.tsv.gz_subset.tsv.gz	40.3345	finngen_R9_GE_MODE.gz	5.78904	3567	7.32118e-36	0.082933	1.28408e-35	0.144686	0.772381	chr9:133266456:T:C, chr9:133273983:A:G, chr9:133279427:T:C, chr9:133263362:GCGCCCACCACTA:G, chr9:133274414:A:G	0.46, 0.35, 0.10, 0.08, 2.6e-04	1e-04, 1e-04, 1e-05	coloc_done				GE_MODE	Generalized epilepsy, mode (most common among epilepsy diagnosis)	VI Diseases of the nervous system (G6_)	2235	1988	365537	0	0	1.0215
ABO	FinnGen_r9	9	132766456	133766456	Zn_meta_analysis_colaus_SKIPOGH_GCKD38_allcov_processed.tsv.gz_subset.tsv.gz	40.3345	finngen_R9_E4_LIPOPROT.gz	21.0225	3567	8.69123e-52	9.84527e-18	9.34066e-37	0.00959052	0.990409	chr9:133266456:T:C, chr9:133273983:A:G, chr9:133263362:GCGCCCACCACTA:G, chr9:133279427:T:C, chr9:133274414:A:G	0.37, 0.27, 0.24, 0.13, 1.9e-04	1e-04, 1e-04, 1e-05	coloc_done				E4_LIPOPROT	Disorders of lipoprotein metabolism and other lipidaemias	IV Endocrine, nutritional and metabolic diseases (E4_)	37742	32737	324150	53	48	1.132
ABO	FinnGen_r9	9	132766456	133766456	Zn_meta_analysis_colaus_SKIPOGH_GCKD38_allcov_processed.tsv.gz_subset.tsv.gz	40.3345	finngen_R9_E4_METABOLIA.gz	14.2707	3567	3.32712e-45	3.7689e-11	8.53906e-37	0.00868158	0.991318	chr9:133266456:T:C, chr9:133273983:A:G, chr9:133263362:GCGCCCACCACTA:G, chr9:133279427:T:C, chr9:133274414:A:G	0.44, 0.24, 0.18, 0.13, 1.9e-04	1e-04, 1e-04, 1e-05	coloc_done				E4_METABOLIA	Metabolic disorders	IV Endocrine, nutritional and metabolic diseases (E4_)	53127	46119	324150	40	34	1.1033
ABO	GTEXv8	9	132766456	133766456	Zn_meta_analysis_colaus_SKIPOGH_GCKD38_allcov_processed.tsv.gz_subset.tsv.gz	40.3345	GTEx_Analysis_v8_QTLs-GTEx_Analysis_v8_EUR_eQTL_all_associations-Spleen.v8.EUR.allpairs.chr9.parquet.bed.gz_ENSG00000175164.13	8.00456	3488	5.18171e-38	0.000586975	6.52352e-36	0.0729708	0.926442	chr9:133266456:T:C, chr9:133273983:A:G, chr9:133263362:GCGCCCACCACTA:G, chr9:133279427:T:C, chr9:133276354:C:T	0.52, 0.34, 0.08, 0.07, 2.8e-04	1e-04, 1e-04, 1e-05	coloc_done													ENSG00000175164	Spleen	9	133250401	133275214	protein_coding	ABO	cis
ABO	Icelanders_pGWAS	9	132766456	133766456	Zn_meta_analysis_colaus_SKIPOGH_GCKD38_allcov_processed.tsv.gz_subset.tsv.gz	40.3345	15486_126_AOC1_ABP1.txt.gz	6.12668	3515	4.94633e-36	0.0518596	9.11982e-36	0.0948568	0.853284	chr9:133266456:T:C, chr9:133273983:A:G, chr9:133279427:T:C, chr9:133274414:A:G, chr9:133276354:C:T	0.58, 0.35, 0.06, 2.1e-04, 1.4e-06	1e-04, 8.90154886950329e-05, 1e-05	coloc_done																					15486_126	ABP1	Amiloride-sensitive amine oxidase [copper-containing]	AOC1	P19801	Protein	ENSG00000002726	7	150852119	150861503	trans
ABO	Icelanders_pGWAS	9	132766456	133766456	Zn_meta_analysis_colaus_SKIPOGH_GCKD38_allcov_processed.tsv.gz_subset.tsv.gz	40.3345	10714_7_ACE_ACE.txt.gz	241.443	3515	8.33899e-271	8.74298e-237	1.64605e-37	0.000836386	0.999164	chr9:133266456:T:C, chr9:133273983:A:G, chr9:133279427:T:C, chr9:133274414:A:G, chr9:133278724:C:T	0.89, 0.11, 3.0e-08, 8.9e-11, 2.1e-37	1e-04, 8.90154886950329e-05, 1e-05	coloc_done																					10714_7	ACE	Angiotensin-converting enzyme	ACE	P12821	Protein	ENSG00000159640	17	63477060	63498372	trans
ABO	Icelanders_pGWAS	9	132766456	133766456	Zn_meta_analysis_colaus_SKIPOGH_GCKD38_allcov_processed.tsv.gz_subset.tsv.gz	40.3345	6586_19_ADAM11_ADA11.txt.gz	5.96178	3515	1.99174e-35	0.208823	2.19794e-35	0.229943	0.561234	chr9:133266456:T:C, chr9:133273983:A:G, chr9:133279427:T:C, chr9:133274414:A:G, chr9:133278724:C:T	0.57, 0.35, 0.08, 2.3e-04, 1.8e-05	1e-04, 8.90154886950329e-05, 1e-05	coloc_done																					6586_19	ADA11	Disintegrin and metalloproteinase domain-containing protein 11	ADAM11	O75078	Protein	ENSG00000073670	17	44758987	44781845	trans
ABO	Icelanders_pGWAS	9	132766456	133766456	Zn_meta_analysis_colaus_SKIPOGH_GCKD38_allcov_processed.tsv.gz_subset.tsv.gz	40.3345	6359_50_POMGNT2_AGO61.txt.gz	29.3758	3515	1.29983e-60	1.36281e-26	2.05854e-37	0.00126924	0.998731	chr9:133266456:T:C, chr9:133273983:A:G, chr9:133279427:T:C, chr9:133274414:A:G, chr9:133278724:C:T	0.64, 0.34, 0.01, 4.0e-05, 1.6e-10	1e-04, 8.90154886950329e-05, 1e-05	coloc_done																					6359_50	AGO61	Protein O-linked-mannose beta-1,4-N-acetylglucosaminyltransferase 2	POMGNT2	Q8NAT1	Protein	ENSG00000144647	3	43079233	43106078	trans
ABO	Icelanders_pGWAS	9	132766456	133766456	Zn_meta_analysis_colaus_SKIPOGH_GCKD38_allcov_processed.tsv.gz_subset.tsv.gz	40.3345	5620_13_PAM_AMD.txt.gz	5.32883	3515	1.89182e-35	0.198347	1.17349e-35	0.122429	0.679224	chr9:133266456:T:C, chr9:133273983:A:G, chr9:133279427:T:C, chr9:133274414:A:G, chr9:133276354:C:T	0.60, 0.34, 0.06, 1.7e-04, 1.2e-05	1e-04, 8.90154886950329e-05, 1e-05	coloc_done																					5620_13	AMD	Peptidyl-glycine alpha-amidating monooxygenase	PAM	P19021	Protein	ENSG00000145730	5	102754782	103031104	trans
ABO	Icelanders_pGWAS	9	132766456	133766456	Zn_meta_analysis_colaus_SKIPOGH_GCKD38_allcov_processed.tsv.gz_subset.tsv.gz	40.3345	14134_49_AMIGO2_AMGO2.txt.gz	30.8821	3515	7.75842e-61	8.13429e-27	1.53992e-36	0.0152687	0.984731	chr9:133266456:T:C, chr9:133273983:A:G, chr9:133279427:T:C, chr9:133274414:A:G, chr9:133271182:T:C	0.66, 0.34, 5.6e-03, 2.2e-05, 1.9e-11	1e-04, 8.90154886950329e-05, 1e-05	coloc_done																					14134_49	AMGO2	Amphoterin-induced protein 2	AMIGO2	Q86SJ2	Protein	ENSG00000139211	12	47075706	47079958	trans
ABO	Icelanders_pGWAS	9	132766456	133766456	Zn_meta_analysis_colaus_SKIPOGH_GCKD38_allcov_processed.tsv.gz_subset.tsv.gz	40.3345	19601_15_ASB9_ASB9.txt.gz	20.0874	3515	3.85402e-51	4.04073e-17	3.29651e-37	0.00256834	0.997432	chr9:133266456:T:C, chr9:133273983:A:G, chr9:133279427:T:C, chr9:133274414:A:G, chr9:133276354:C:T	0.63, 0.27, 0.10, 2.7e-04, 6.1e-10	1e-04, 8.90154886950329e-05, 1e-05	coloc_done																					19601_15	ASB9	Ankyrin repeat and SOCS box protein 9	ASB9	Q96DX5	Protein	ENSG00000102048	X	15243986	15270466	trans
ABO	Icelanders_pGWAS	9	132766456	133766456	Zn_meta_analysis_colaus_SKIPOGH_GCKD38_allcov_processed.tsv.gz_subset.tsv.gz	40.3345	5452_71_ASGR1_ASGR1.txt.gz	5.38552	3515	1.69272e-35	0.177473	6.89385e-36	0.0716098	0.750917	chr9:133266456:T:C, chr9:133273983:A:G, chr9:133279427:T:C, chr9:133274414:A:G, chr9:133278724:C:T	0.55, 0.37, 0.08, 2.3e-04, 2.2e-05	1e-04, 8.90154886950329e-05, 1e-05	coloc_done																					5452_71	ASGR1	Asialoglycoprotein receptor 1	ASGR1	P07306	Protein	ENSG00000141505	17	7173430	7179369	trans
ABO	Icelanders_pGWAS	9	132766456	133766456	Zn_meta_analysis_colaus_SKIPOGH_GCKD38_allcov_processed.tsv.gz_subset.tsv.gz	40.3345	7218_87_ATP1B2_AT1B2.txt.gz	57.3697	3515	1.3995e-87	1.4673e-53	1.71353e-37	0.000907191	0.999093	chr9:133266456:T:C, chr9:133273983:A:G, chr9:133279427:T:C, chr9:133274414:A:G, chr9:133278724:C:T	0.84, 0.16, 1.5e-03, 4.4e-06, 2.8e-17	1e-04, 8.90154886950329e-05, 1e-05	coloc_done																					7218_87	AT1B2	Sodium/potassium-transporting ATPase subunit beta-2	ATP1B2	P14415	Protein	ENSG00000129244	17	7646626	7657769	trans
ABO	Icelanders_pGWAS	9	132766456	133766456	Zn_meta_analysis_colaus_SKIPOGH_GCKD38_allcov_processed.tsv.gz_subset.tsv.gz	40.3345	15521_4_CLSTN1_Alcadein_alpha_1.txt.gz	14.0797	3515	8.53431e-43	8.94776e-09	4.72102e-35	0.494523	0.505477	chr9:133266456:T:C, chr9:133273983:A:G, chr9:133279427:T:C, chr9:133274414:A:G, chr9:133276354:C:T	0.70, 0.28, 0.02, 7.0e-05, 9.0e-06	1e-04, 8.90154886950329e-05, 1e-05	coloc_done																					15521_4	Alcadein alpha-1	Calsyntenin-1	CLSTN1	O94985	Protein	ENSG00000171603	1	9728925	9824525	trans
ABO	Icelanders_pGWAS	9	132766456	133766456	Zn_meta_analysis_colaus_SKIPOGH_GCKD38_allcov_processed.tsv.gz_subset.tsv.gz	40.3345	15556_49_AMY2B_Alpha_amylase_2B.txt.gz	47.8726	3515	1.90601e-76	1.99835e-42	2.83557e-35	0.296668	0.703332	chr9:133266456:T:C, chr9:133273983:A:G, chr9:133279427:T:C, chr9:133274414:A:G, chr9:133271182:T:C	0.65, 0.25, 0.10, 2.8e-04, 5.6e-10	1e-04, 8.90154886950329e-05, 1e-05	coloc_done																					15556_49	Alpha-amylase 2B	Alpha-amylase 2B	AMY2B	P19961	Protein	ENSG00000240038	1	103554643	103579533	trans
ABO	Icelanders_pGWAS	9	132766456	133766456	Zn_meta_analysis_colaus_SKIPOGH_GCKD38_allcov_processed.tsv.gz_subset.tsv.gz	40.3345	7918_114_AMY1A_Amylase__alpha_1A.txt.gz	10.3659	3515	9.79291e-42	1.02673e-07	5.53429e-37	0.00491662	0.995083	chr9:133266456:T:C, chr9:133273983:A:G, chr9:133279427:T:C, chr9:133274414:A:G, chr9:133276354:C:T	0.55, 0.32, 0.13, 3.5e-04, 1.4e-07	1e-04, 8.90154886950329e-05, 1e-05	coloc_done																					7918_114	Amylase, alpha 1A	Alpha-amylase 1	AMY1A	P04745	Protein	ENSG00000237763	1	103655518	103664553	trans
ABO	Icelanders_pGWAS	9	132766456	133766456	Zn_meta_analysis_colaus_SKIPOGH_GCKD38_allcov_processed.tsv.gz_subset.tsv.gz	40.3345	7980_72_B3GNT2_B3GN2.txt.gz	99.1056	3515	5.87083e-129	6.15525e-95	9.04937e-37	0.00860528	0.991395	chr9:133279427:T:C, chr9:133273983:A:G, chr9:133266456:T:C, chr9:133274414:A:G, chr9:133273813:C:T	0.56, 0.23, 0.21, 1.1e-03, 8.4e-16	1e-04, 8.90154886950329e-05, 1e-05	coloc_done																					7980_72	B3GN2	N-acetyllactosaminide beta-1,3-N-acetylglucosaminyltransferase 2	B3GNT2	Q9NY97	Protein	ENSG00000170340	2	62196114	62224730	trans
ABO	Icelanders_pGWAS	9	132766456	133766456	Zn_meta_analysis_colaus_SKIPOGH_GCKD38_allcov_processed.tsv.gz_subset.tsv.gz	40.3345	3585_54_BSG_BASI.txt.gz	5.66095	3515	2.53759e-35	0.266052	2.01315e-35	0.210602	0.523346	chr9:133266456:T:C, chr9:133273983:A:G, chr9:133279427:T:C, chr9:133274414:A:G, chr9:133278724:C:T	0.57, 0.37, 0.06, 1.7e-04, 2.7e-05	1e-04, 8.90154886950329e-05, 1e-05	coloc_done																					3585_54	BASI	Basigin	BSG	P35613	Protein	ENSG00000172270	19	571282	583492	trans
ABO	Icelanders_pGWAS	9	132766456	133766456	Zn_meta_analysis_colaus_SKIPOGH_GCKD38_allcov_processed.tsv.gz_subset.tsv.gz	40.3345	3284_75_BGN_BGN.txt.gz	6.53106	3515	4.32641e-38	0.0004536	8.24907e-37	0.00776586	0.991781	chr9:133266456:T:C, chr9:133273983:A:G, chr9:133279427:T:C, chr9:133274414:A:G, chr9:133278724:C:T	0.61, 0.32, 0.07, 2.0e-04, 5.1e-06	1e-04, 8.90154886950329e-05, 1e-05	coloc_done																					3284_75	BGN	Biglycan	BGN	P21810	Protein	ENSG00000182492	X	153494979	153509545	trans
ABO	Icelanders_pGWAS	9	132766456	133766456	Zn_meta_analysis_colaus_SKIPOGH_GCKD38_allcov_processed.tsv.gz_subset.tsv.gz	40.3345	4862_63_BMPR2_BMP_RII.txt.gz	6.47185	3515	8.12701e-36	0.0852072	2.91783e-35	0.305376	0.609417	chr9:133266456:T:C, chr9:133273983:A:G, chr9:133279427:T:C, chr9:133274414:A:G, chr9:133276354:C:T	0.57, 0.38, 0.05, 1.4e-04, 3.0e-05	1e-04, 8.90154886950329e-05, 1e-05	coloc_done																					4862_63	BMP RII	Bone morphogenetic protein receptor type-2	BMPR2	Q13873	Protein	ENSG00000204217	2	202376326	202567748	trans
ABO	Icelanders_pGWAS	9	132766456	133766456	Zn_meta_analysis_colaus_SKIPOGH_GCKD38_allcov_processed.tsv.gz_subset.tsv.gz	40.3345	2752_62_GDF5_BMP_14.txt.gz	5.48745	3515	1.28438e-36	0.013466	1.44782e-36	0.0143142	0.97222	chr9:133266456:T:C, chr9:133273983:A:G, chr9:133279427:T:C, chr9:133274414:A:G, chr9:133278724:C:T	0.52, 0.38, 0.09, 2.9e-04, 1.1e-05	1e-04, 8.90154886950329e-05, 1e-05	coloc_done																					2752_62	BMP-14	Growth/differentiation factor 5	GDF5	P43026	Protein	ENSG00000125965	20	35433346	35454748	trans
ABO	Icelanders_pGWAS	9	132766456	133766456	Zn_meta_analysis_colaus_SKIPOGH_GCKD38_allcov_processed.tsv.gz_subset.tsv.gz	40.3345	8459_10_BMP6_BMP_6.txt.gz	13.1942	3515	9.86715e-45	1.03452e-10	2.99777e-37	0.00225485	0.997745	chr9:133266456:T:C, chr9:133273983:A:G, chr9:133279427:T:C, chr9:133274414:A:G, chr9:133278724:C:T	0.62, 0.34, 0.04, 1.1e-04, 1.9e-07	1e-04, 8.90154886950329e-05, 1e-05	coloc_done																					8459_10	BMP-6	Bone morphogenetic protein 6	BMP6	P22004	Protein	ENSG00000153162	6	7726098	7881727	trans
ABO	Icelanders_pGWAS	9	132766456	133766456	Zn_meta_analysis_colaus_SKIPOGH_GCKD38_allcov_processed.tsv.gz_subset.tsv.gz	40.3345	2972_57_BMP7_BMP_7.txt.gz	6.70246	3515	2.58618e-38	0.000271147	1.5623e-36	0.0155038	0.984225	chr9:133266456:T:C, chr9:133273983:A:G, chr9:133279427:T:C, chr9:133274414:A:G, chr9:133278724:C:T	0.62, 0.34, 0.04, 1.3e-04, 5.9e-06	1e-04, 8.90154886950329e-05, 1e-05	coloc_done																					2972_57	BMP-7	Bone morphogenetic protein 7	BMP7	P18075	Protein	ENSG00000101144	20	57168752	57266640	trans
ABO	Icelanders_pGWAS	9	132766456	133766456	Zn_meta_analysis_colaus_SKIPOGH_GCKD38_allcov_processed.tsv.gz_subset.tsv.gz	40.3345	4328_2_BOC_BOC.txt.gz	20.5251	3515	7.29118e-51	7.64441e-17	1.32362e-36	0.0129988	0.987001	chr9:133266456:T:C, chr9:133273983:A:G, chr9:133279427:T:C, chr9:133274414:A:G, chr9:133278724:C:T	0.68, 0.22, 0.09, 2.6e-04, 5.7e-11	1e-04, 8.90154886950329e-05, 1e-05	coloc_done																					4328_2	BOC	Brother of CDO	BOC	Q9BWV1	Protein	ENSG00000144857	3	113210925	113287458	trans
ABO	Icelanders_pGWAS	9	132766456	133766456	Zn_meta_analysis_colaus_SKIPOGH_GCKD38_allcov_processed.tsv.gz_subset.tsv.gz	40.3345	3415_61_IBSP_BSP.txt.gz	18.2363	3515	1.24523e-49	1.30555e-15	2.35241e-37	0.00157763	0.998422	chr9:133266456:T:C, chr9:133273983:A:G, chr9:133279427:T:C, chr9:133274414:A:G, chr9:133278724:C:T	0.62, 0.35, 0.03, 8.5e-05, 2.4e-08	1e-04, 8.90154886950329e-05, 1e-05	coloc_done																					3415_61	BSP	Bone sialoprotein 2	IBSP	P21815	Protein	ENSG00000029559	4	87799553	87812434	trans
ABO	Icelanders_pGWAS	9	132766456	133766456	Zn_meta_analysis_colaus_SKIPOGH_GCKD38_allcov_processed.tsv.gz_subset.tsv.gz	40.3345	4534_10_PRSS22_BSSP4.txt.gz	6.46839	3515	1.22462e-37	0.00128395	1.08847e-36	0.0105324	0.988184	chr9:133266456:T:C, chr9:133273983:A:G, chr9:133279427:T:C, chr9:133274414:A:G, chr9:133278724:C:T	0.66, 0.29, 0.05, 1.3e-04, 1.5e-05	1e-04, 8.90154886950329e-05, 1e-05	coloc_done																					4534_10	BSSP4	Brain-specific serine protease 4	PRSS22	Q9GZN4	Protein	ENSG00000005001	16	2852729	2858169	trans
ABO	Icelanders_pGWAS	9	132766456	133766456	Zn_meta_analysis_colaus_SKIPOGH_GCKD38_allcov_processed.tsv.gz_subset.tsv.gz	40.3345	6404_20_C1QL1_C1QRF.txt.gz	5.19668	3515	8.38563e-36	0.0879188	3.17815e-36	0.0325382	0.879543	chr9:133266456:T:C, chr9:133273983:A:G, chr9:133279427:T:C, chr9:133274414:A:G, chr9:133278724:C:T	0.58, 0.35, 0.07, 1.8e-04, 4.9e-06	1e-04, 8.90154886950329e-05, 1e-05	coloc_done																					6404_20	C1QRF	C1q-related factor	C1QL1	O75973	Protein	ENSG00000131094	17	44959692	44968302	trans
ABO	Icelanders_pGWAS	9	132766456	133766456	Zn_meta_analysis_colaus_SKIPOGH_GCKD38_allcov_processed.tsv.gz_subset.tsv.gz	40.3345	15565_102_MUC16_CA125.txt.gz	18.0296	3515	1.91189e-49	2.00452e-15	2.67746e-37	0.00191872	0.998081	chr9:133266456:T:C, chr9:133273983:A:G, chr9:133279427:T:C, chr9:133274414:A:G, chr9:133278724:C:T	0.63, 0.32, 0.05, 1.6e-04, 6.2e-09	1e-04, 8.90154886950329e-05, 1e-05	coloc_done																					15565_102	CA125	Mucin-16	MUC16	Q8WXI7	Protein	ENSG00000181143	19	8848843	9010436	trans
ABO	Icelanders_pGWAS	9	132766456	133766456	Zn_meta_analysis_colaus_SKIPOGH_GCKD38_allcov_processed.tsv.gz_subset.tsv.gz	40.3345	15376_134_CTSE_CATE.txt.gz	37.8321	3515	8.34922e-69	8.7537e-35	2.30888e-37	0.00153194	0.998468	chr9:133266456:T:C, chr9:133273983:A:G, chr9:133279427:T:C, chr9:133274414:A:G, chr9:133278724:C:T	0.62, 0.36, 0.02, 9.3e-05, 4.0e-09	1e-04, 8.90154886950329e-05, 1e-05	coloc_done																					15376_134	CATE	Cathepsin E	CTSE	P14091	Protein	ENSG00000196188	1	206009263	206023894	trans
ABO	Icelanders_pGWAS	9	132766456	133766456	Zn_meta_analysis_colaus_SKIPOGH_GCKD38_allcov_processed.tsv.gz_subset.tsv.gz	40.3345	8969_49_CD14_CD14.txt.gz	14.2357	3515	9.79335e-46	1.02678e-11	2.66281e-37	0.00190335	0.998097	chr9:133266456:T:C, chr9:133273983:A:G, chr9:133279427:T:C, chr9:133274414:A:G, chr9:133278724:C:T	0.64, 0.31, 0.05, 1.5e-04, 1.1e-07	1e-04, 8.90154886950329e-05, 1e-05	coloc_done																					8969_49	CD14	Monocyte differentiation antigen CD14	CD14	P08571	Protein	ENSG00000170458	5	140631731	140633700	trans
ABO	Icelanders_pGWAS	9	132766456	133766456	Zn_meta_analysis_colaus_SKIPOGH_GCKD38_allcov_processed.tsv.gz_subset.tsv.gz	40.3345	5596_75_CD5_CD5.txt.gz	85.688	3515	3.41219e-116	3.57749e-82	1.61936e-37	0.000808371	0.999192	chr9:133266456:T:C, chr9:133273983:A:G, chr9:133279427:T:C, chr9:133274414:A:G, chr9:133276354:C:T	0.93, 0.07, 2.0e-05, 7.0e-08, 3.2e-23	1e-04, 8.90154886950329e-05, 1e-05	coloc_done																					5596_75	CD5	T-cell surface glycoprotein CD5	CD5	P06127	Protein	ENSG00000110448	11	61093962	61127851	trans
ABO	Icelanders_pGWAS	9	132766456	133766456	Zn_meta_analysis_colaus_SKIPOGH_GCKD38_allcov_processed.tsv.gz_subset.tsv.gz	40.3345	15462_28_CD8A_CD8A.txt.gz	14.32	3515	8.34269e-46	8.74685e-12	3.65937e-37	0.00294912	0.997051	chr9:133266456:T:C, chr9:133273983:A:G, chr9:133279427:T:C, chr9:133274414:A:G, chr9:133276354:C:T	0.67, 0.26, 0.08, 2.0e-04, 3.3e-06	1e-04, 8.90154886950329e-05, 1e-05	coloc_done																					15462_28	CD8A	T-cell surface glycoprotein CD8 alpha chain	CD8A	P01732	Protein	ENSG00000153563	2	86784604	86808395	trans
ABO	Icelanders_pGWAS	9	132766456	133766456	Zn_meta_analysis_colaus_SKIPOGH_GCKD38_allcov_processed.tsv.gz_subset.tsv.gz	40.3345	13460_4_CHAD_CHAD.txt.gz	8.63078	3515	5.9003e-40	6.18615e-06	2.70834e-37	0.00195113	0.998043	chr9:133266456:T:C, chr9:133273983:A:G, chr9:133279427:T:C, chr9:133274414:A:G, chr9:133278724:C:T	0.61, 0.35, 0.04, 1.2e-04, 5.1e-07	1e-04, 8.90154886950329e-05, 1e-05	coloc_done																					13460_4	CHAD	Chondroadherin	CHAD	O15335	Protein	ENSG00000136457	17	50464495	50468879	trans
ABO	Icelanders_pGWAS	9	132766456	133766456	Zn_meta_analysis_colaus_SKIPOGH_GCKD38_allcov_processed.tsv.gz_subset.tsv.gz	40.3345	10781_19_CLEC4G_CLC4G.txt.gz	6.98716	3515	1.41358e-36	0.0148206	1.20348e-35	0.125413	0.859767	chr9:133266456:T:C, chr9:133273983:A:G, chr9:133279427:T:C, chr9:133274414:A:G, chr9:133278724:C:T	0.50, 0.45, 0.06, 1.6e-04, 7.9e-06	1e-04, 8.90154886950329e-05, 1e-05	coloc_done																					10781_19	CLC4G	C-type lectin domain family 4 member G	CLEC4G	Q6UXB4	Protein	ENSG00000182566	19	7728956	7732109	trans
ABO	Icelanders_pGWAS	9	132766456	133766456	Zn_meta_analysis_colaus_SKIPOGH_GCKD38_allcov_processed.tsv.gz_subset.tsv.gz	40.3345	5066_134_CD300C_CLM6.txt.gz	6.25461	3515	1.7038e-36	0.0178634	3.79555e-35	0.397422	0.584715	chr9:133266456:T:C, chr9:133273983:A:G, chr9:133279427:T:C, chr9:133274414:A:G, chr9:133278724:C:T	0.42, 0.36, 0.22, 5.3e-04, 6.9e-07	1e-04, 8.90154886950329e-05, 1e-05	coloc_done																					5066_134	CLM6	CMRF35-like molecule 6	CD300C	Q08708	Protein	ENSG00000167850	17	74534634	74546114	trans
ABO	Icelanders_pGWAS	9	132766456	133766456	Zn_meta_analysis_colaus_SKIPOGH_GCKD38_allcov_processed.tsv.gz_subset.tsv.gz	40.3345	3296_92_CNTN2_CNTN2.txt.gz	10.1447	3515	1.34415e-41	1.40927e-07	4.73164e-37	0.00407433	0.995926	chr9:133266456:T:C, chr9:133273983:A:G, chr9:133279427:T:C, chr9:133274414:A:G, chr9:133276354:C:T	0.56, 0.30, 0.14, 4.4e-04, 2.0e-07	1e-04, 8.90154886950329e-05, 1e-05	coloc_done																					3296_92	CNTN2	Contactin-2	CNTN2	Q02246	Protein	ENSG00000184144	1	205042948	205078288	trans
ABO	Icelanders_pGWAS	9	132766456	133766456	Zn_meta_analysis_colaus_SKIPOGH_GCKD38_allcov_processed.tsv.gz_subset.tsv.gz	40.3345	6965_19_CNTNAP2_CNTP2.txt.gz	6.2458	3515	1.69223e-37	0.00177421	7.92474e-37	0.00742669	0.990799	chr9:133266456:T:C, chr9:133273983:A:G, chr9:133279427:T:C, chr9:133274414:A:G, chr9:133278724:C:T	0.59, 0.34, 0.07, 1.8e-04, 7.3e-06	1e-04, 8.90154886950329e-05, 1e-05	coloc_done																					6965_19	CNTP2	Contactin-associated protein-like 2	CNTNAP2	Q9UHC6	Protein	ENSG00000174469	7	146116800	148420997	trans
ABO	Icelanders_pGWAS	9	132766456	133766456	Zn_meta_analysis_colaus_SKIPOGH_GCKD38_allcov_processed.tsv.gz_subset.tsv.gz	40.3345	16753_46_COL6A2_CO6A2.txt.gz	5.53447	3515	1.74252e-35	0.182694	8.27456e-36	0.0861034	0.731203	chr9:133266456:T:C, chr9:133273983:A:G, chr9:133279427:T:C, chr9:133274414:A:G, chr9:133278724:C:T	0.59, 0.32, 0.08, 2.3e-04, 5.2e-06	1e-04, 8.90154886950329e-05, 1e-05	coloc_done																					16753_46	CO6A2	Collagen alpha-2(VI) chain	COL6A2	P12110	Protein	ENSG00000142173	21	46098111	46132847	trans
ABO	Icelanders_pGWAS	9	132766456	133766456	Zn_meta_analysis_colaus_SKIPOGH_GCKD38_allcov_processed.tsv.gz_subset.tsv.gz	40.3345	5749_53_CLPS_COL.txt.gz	5.48718	3515	3.56575e-35	0.373849	8.93781e-36	0.0932337	0.532917	chr9:133266456:T:C, chr9:133273983:A:G, chr9:133279427:T:C, chr9:133274414:A:G, chr9:133278724:C:T	0.61, 0.33, 0.06, 1.7e-04, 1.1e-05	1e-04, 8.90154886950329e-05, 1e-05	coloc_done																					5749_53	COL	Colipase	CLPS	P04118	Protein	ENSG00000137392	6	35794981	35797322	trans
ABO	Icelanders_pGWAS	9	132766456	133766456	Zn_meta_analysis_colaus_SKIPOGH_GCKD38_allcov_processed.tsv.gz_subset.tsv.gz	40.3345	11278_4_COL11A2_COL11A2.txt.gz	5.59465	3515	4.03276e-37	0.00422813	6.0561e-37	0.00546797	0.990304	chr9:133266456:T:C, chr9:133273983:A:G, chr9:133279427:T:C, chr9:133274414:A:G, chr9:133278724:C:T	0.59, 0.34, 0.07, 1.8e-04, 2.2e-07	1e-04, 8.90154886950329e-05, 1e-05	coloc_done																					11278_4	COL11A2	Collagen alpha-2(XI) chain	COL11A2	P13942	Protein	ENSG00000230930	6	33162693	33193136	trans
ABO	Icelanders_pGWAS	9	132766456	133766456	Zn_meta_analysis_colaus_SKIPOGH_GCKD38_allcov_processed.tsv.gz_subset.tsv.gz	40.3345	3738_54_CSF1_CSF_1.txt.gz	5.28275	3515	6.53771e-36	0.0685443	2.50053e-36	0.0254102	0.906045	chr9:133266456:T:C, chr9:133273983:A:G, chr9:133279427:T:C, chr9:133274414:A:G, chr9:133276354:C:T	0.58, 0.35, 0.07, 2.1e-04, 4.4e-06	1e-04, 8.90154886950329e-05, 1e-05	coloc_done																					3738_54	CSF-1	Macrophage colony-stimulating factor 1	CSF1	P09603	Protein	ENSG00000184371	1	109910505	109930991	trans
ABO	Icelanders_pGWAS	9	132766456	133766456	Zn_meta_analysis_colaus_SKIPOGH_GCKD38_allcov_processed.tsv.gz_subset.tsv.gz	40.3345	18429_10_CDH1_Cadherin_E.txt.gz	24.2579	3515	1.56228e-55	1.63796e-21	3.20614e-37	0.00247351	0.997526	chr9:133266456:T:C, chr9:133273983:A:G, chr9:133279427:T:C, chr9:133274414:A:G, chr9:133278724:C:T	0.70, 0.22, 0.08, 2.3e-04, 2.8e-08	1e-04, 8.90154886950329e-05, 1e-05	coloc_done																					18429_10	Cadherin E	Cadherin-1	CDH1	P12830	Protein	ENSG00000039068	16	68737291	68835536	trans
ABO	Icelanders_pGWAS	9	132766456	133766456	Zn_meta_analysis_colaus_SKIPOGH_GCKD38_allcov_processed.tsv.gz_subset.tsv.gz	40.3345	13666_222_CA10_Carbonic_Anhydrase_X.txt.gz	5.04595	3515	1.5476e-35	0.162258	5.79383e-36	0.0600529	0.77769	chr9:133266456:T:C, chr9:133273983:A:G, chr9:133279427:T:C, chr9:133274414:A:G, chr9:133278724:C:T	0.56, 0.35, 0.08, 2.3e-04, 1.0e-05	1e-04, 8.90154886950329e-05, 1e-05	coloc_done																					13666_222	Carbonic Anhydrase X	Carbonic anhydrase-related protein 10	CA10	Q9NS85	Protein	ENSG00000154975	17	51630312	52160022	trans
ABO	Icelanders_pGWAS	9	132766456	133766456	Zn_meta_analysis_colaus_SKIPOGH_GCKD38_allcov_processed.tsv.gz_subset.tsv.gz	40.3345	15375_49_CPB1_Carboxypeptidase_B1.txt.gz	7.60572	3515	1.33665e-38	0.000140141	1.10641e-36	0.0107196	0.98914	chr9:133266456:T:C, chr9:133273983:A:G, chr9:133279427:T:C, chr9:133274414:A:G, chr9:133278724:C:T	0.58, 0.34, 0.07, 2.2e-04, 8.5e-06	1e-04, 8.90154886950329e-05, 1e-05	coloc_done																					15375_49	Carboxypeptidase B1	Carboxypeptidase B	CPB1	P15086	Protein	ENSG00000153002	3	148827810	148860186	trans
ABO	Icelanders_pGWAS	9	132766456	133766456	Zn_meta_analysis_colaus_SKIPOGH_GCKD38_allcov_processed.tsv.gz_subset.tsv.gz	40.3345	5810_25_TDGF1_Cripto.txt.gz	16.1081	3515	2.13569e-46	2.23915e-12	1.10406e-36	0.0106948	0.989305	chr9:133266456:T:C, chr9:133273983:A:G, chr9:133279427:T:C, chr9:133274414:A:G, chr9:133276354:C:T	0.69, 0.29, 0.02, 6.5e-05, 1.8e-09	1e-04, 8.90154886950329e-05, 1e-05	coloc_done																					5810_25	Cripto	Teratocarcinoma-derived growth factor 1	TDGF1	P13385	Protein	ENSG00000241186	3	46574534	46582456	trans
ABO	Icelanders_pGWAS	9	132766456	133766456	Zn_meta_analysis_colaus_SKIPOGH_GCKD38_allcov_processed.tsv.gz_subset.tsv.gz	40.3345	2944_66_NBL1_DAN.txt.gz	6.80549	3515	5.03982e-37	0.00528397	3.44793e-36	0.0352956	0.95942	chr9:133266456:T:C, chr9:133273983:A:G, chr9:133279427:T:C, chr9:133274414:A:G, chr9:133276354:C:T	0.63, 0.32, 0.04, 1.3e-04, 5.6e-06	1e-04, 8.90154886950329e-05, 1e-05	coloc_done																					2944_66	DAN	Neuroblastoma suppressor of tumorigenicity 1	NBL1	P41271	Protein	ENSG00000158747	1	19643228	19658451	trans
ABO	Icelanders_pGWAS	9	132766456	133766456	Zn_meta_analysis_colaus_SKIPOGH_GCKD38_allcov_processed.tsv.gz_subset.tsv.gz	40.3345	3607_71_DKK3_DKK3.txt.gz	16.8655	3515	2.6262e-48	2.75343e-14	2.72426e-37	0.00196784	0.998032	chr9:133266456:T:C, chr9:133273983:A:G, chr9:133279427:T:C, chr9:133274414:A:G, chr9:133278724:C:T	0.65, 0.29, 0.06, 1.6e-04, 5.7e-08	1e-04, 8.90154886950329e-05, 1e-05	coloc_done																					3607_71	DKK3	Dickkopf-related protein 3	DKK3	Q9UBP4	Protein	ENSG00000050165	11	11963035	12009744	trans
ABO	Icelanders_pGWAS	9	132766456	133766456	Zn_meta_analysis_colaus_SKIPOGH_GCKD38_allcov_processed.tsv.gz_subset.tsv.gz	40.3345	8327_26_DPEP2_DPEP2.txt.gz	249.558	3515	9.36297e-279	9.81656e-245	1.68524e-37	0.000877506	0.999122	chr9:133266456:T:C, chr9:133273983:A:G, chr9:133279427:T:C, chr9:133274414:A:G, chr9:133271182:T:C	0.85, 0.15, 3.0e-05, 1.2e-07, 5.8e-33	1e-04, 8.90154886950329e-05, 1e-05	coloc_done																					8327_26	DPEP2	Dipeptidase 2	DPEP2	Q9H4A9	Protein	ENSG00000167261	16	67987389	68000618	trans
ABO	Icelanders_pGWAS	9	132766456	133766456	Zn_meta_analysis_colaus_SKIPOGH_GCKD38_allcov_processed.tsv.gz_subset.tsv.gz	40.3345	13126_52_DSC2_DSC2.txt.gz	7.72769	3515	5.57345e-39	5.84346e-05	1.23667e-36	0.0120865	0.987855	chr9:133266456:T:C, chr9:133273983:A:G, chr9:133279427:T:C, chr9:133274414:A:G, chr9:133278724:C:T	0.60, 0.34, 0.06, 1.6e-04, 4.3e-05	1e-04, 8.90154886950329e-05, 1e-05	coloc_done																					13126_52	DSC2	Desmocollin-2	DSC2	Q02487	Protein	ENSG00000134755	18	31058839	31102420	trans
ABO	Icelanders_pGWAS	9	132766456	133766456	Zn_meta_analysis_colaus_SKIPOGH_GCKD38_allcov_processed.tsv.gz_subset.tsv.gz	40.3345	14131_37_EFNB2_EFNB2.txt.gz	53.8069	3515	1.22494e-84	1.28429e-50	1.81036e-37	0.0010088	0.998991	chr9:133266456:T:C, chr9:133273983:A:G, chr9:133279427:T:C, chr9:133274414:A:G, chr9:133278724:C:T	0.83, 0.16, 7.8e-03, 2.2e-05, 1.2e-13	1e-04, 8.90154886950329e-05, 1e-05	coloc_done																					14131_37	EFNB2	Ephrin-B2	EFNB2	P52799	Protein	ENSG00000125266	13	106489744	106535661	trans
ABO	Icelanders_pGWAS	9	132766456	133766456	Zn_meta_analysis_colaus_SKIPOGH_GCKD38_allcov_processed.tsv.gz_subset.tsv.gz	40.3345	4546_27_ADGRE2_EMR2.txt.gz	8.15777	3515	1.08428e-39	1.13681e-05	3.71063e-37	0.00300293	0.996986	chr9:133266456:T:C, chr9:133273983:A:G, chr9:133279427:T:C, chr9:133274414:A:G, chr9:133278724:C:T	0.66, 0.32, 0.02, 6.1e-05, 9.6e-08	1e-04, 8.90154886950329e-05, 1e-05	coloc_done																					4546_27	EMR2	Adhesion G protein-coupled receptor E2	ADGRE2	Q9UHX3	Protein	ENSG00000127507	19	14724170	14778559	trans
ABO	Icelanders_pGWAS	9	132766456	133766456	Zn_meta_analysis_colaus_SKIPOGH_GCKD38_allcov_processed.tsv.gz_subset.tsv.gz	40.3345	16892_23_ENPP2_ENPP2.txt.gz	5.67654	3515	1.73983e-35	0.182412	1.61855e-35	0.169119	0.648469	chr9:133266456:T:C, chr9:133273983:A:G, chr9:133279427:T:C, chr9:133274414:A:G, chr9:133278724:C:T	0.60, 0.34, 0.07, 1.8e-04, 3.1e-06	1e-04, 8.90154886950329e-05, 1e-05	coloc_done																					16892_23	ENPP2	Ectonucleotide pyrophosphatase/phosphodiesterase family member 2	ENPP2	Q13822	Protein	ENSG00000136960	8	119557085	119673389	trans
ABO	Icelanders_pGWAS	9	132766456	133766456	Zn_meta_analysis_colaus_SKIPOGH_GCKD38_allcov_processed.tsv.gz_subset.tsv.gz	40.3345	4435_66_ENPP7_ENPP7.txt.gz	6.15952	3515	8.45788e-36	0.0886763	1.28987e-35	0.134545	0.776779	chr9:133266456:T:C, chr9:133273983:A:G, chr9:133279427:T:C, chr9:133274414:A:G, chr9:133278724:C:T	0.53, 0.38, 0.09, 2.7e-04, 5.1e-05	1e-04, 8.90154886950329e-05, 1e-05	coloc_done																					4435_66	ENPP7	Ectonucleotide pyrophosphatase/phosphodiesterase family member 7	ENPP7	Q6UWV6	Protein	ENSG00000182156	17	79730942	79742218	trans
ABO	Icelanders_pGWAS	9	132766456	133766456	Zn_meta_analysis_colaus_SKIPOGH_GCKD38_allcov_processed.tsv.gz_subset.tsv.gz	40.3345	16288_17_EPHA4_EPHA4.txt.gz	Inf	3515	0	0	1.55716e-37	0.000743102	0.999257	chr9:133266456:T:C, chr9:133273983:A:G, chr9:133279427:T:C, chr9:133274414:A:G, chr9:133278724:C:T	1.00, 1.1e-04, 1.2e-25, 8.2e-28, 6.0e-184	1e-04, 8.90154886950329e-05, 1e-05	coloc_done																					16288_17	EPHA4	Ephrin type-A receptor 4	EPHA4	P54764	Protein	ENSG00000116106	2	221418026	221574201	trans
ABO	Icelanders_pGWAS	9	132766456	133766456	Zn_meta_analysis_colaus_SKIPOGH_GCKD38_allcov_processed.tsv.gz_subset.tsv.gz	40.3345	8225_86_EPHB2_EPHB2.txt.gz	5.52389	3515	1.44091e-36	0.0151072	3.69884e-36	0.0379374	0.946955	chr9:133266456:T:C, chr9:133273983:A:G, chr9:133279427:T:C, chr9:133274414:A:G, chr9:133276354:C:T	0.64, 0.30, 0.06, 1.6e-04, 3.6e-05	1e-04, 8.90154886950329e-05, 1e-05	coloc_done																					8225_86	EPHB2	Ephrin type-B receptor 2	EPHB2	P29323	Protein	ENSG00000133216	1	22710837	22921499	trans
ABO	Icelanders_pGWAS	9	132766456	133766456	Zn_meta_analysis_colaus_SKIPOGH_GCKD38_allcov_processed.tsv.gz_subset.tsv.gz	40.3345	3805_16_ESM1_Endocan.txt.gz	10.1423	3515	1.92311e-41	2.01628e-07	2.95507e-37	0.00221005	0.99779	chr9:133266456:T:C, chr9:133273983:A:G, chr9:133279427:T:C, chr9:133274414:A:G, chr9:133278724:C:T	0.68, 0.28, 0.04, 1.3e-04, 3.9e-07	1e-04, 8.90154886950329e-05, 1e-05	coloc_done																					3805_16	Endocan	Endothelial cell-specific molecule 1	ESM1	Q9NQ30	Protein	ENSG00000164283	5	54977866	54985592	trans
ABO	Icelanders_pGWAS	9	132766456	133766456	Zn_meta_analysis_colaus_SKIPOGH_GCKD38_allcov_processed.tsv.gz_subset.tsv.gz	40.3345	4908_6_ENG_Endoglin.txt.gz	Inf	3515	0	0	1.55723e-37	0.000743176	0.999257	chr9:133266456:T:C, chr9:133273983:A:G, chr9:133279427:T:C, chr9:133274414:A:G, chr9:133278724:C:T	1.00, 2.0e-04, 2.1e-25, 7.5e-28, 2.9e-180	1e-04, 8.90154886950329e-05, 1e-05	coloc_done																					4908_6	Endoglin	Endoglin	ENG	P17813	Protein	ENSG00000106991	9	127815011	127854772	trans
ABO	Icelanders_pGWAS	9	132766456	133766456	Zn_meta_analysis_colaus_SKIPOGH_GCKD38_allcov_processed.tsv.gz_subset.tsv.gz	40.3345	15530_33_EPHB4_EphB4.txt.gz	227.751	3515	4.24702e-257	4.45277e-223	1.58075e-37	0.000767856	0.999232	chr9:133266456:T:C, chr9:133273983:A:G, chr9:133279427:T:C, chr9:133274414:A:G, chr9:133278724:C:T	0.97, 0.03, 6.8e-07, 2.0e-09, 1.5e-43	1e-04, 8.90154886950329e-05, 1e-05	coloc_done																					15530_33	EphB4	Ephrin type-B receptor 4	EPHB4	P54760	Protein	ENSG00000196411	7	100802564	100827522	trans
ABO	Icelanders_pGWAS	9	132766456	133766456	Zn_meta_analysis_colaus_SKIPOGH_GCKD38_allcov_processed.tsv.gz_subset.tsv.gz	40.3345	7198_197_FAM20B_FA20B.txt.gz	37.6094	3515	4.36956e-68	4.58125e-34	9.0053e-37	0.00855904	0.991441	chr9:133279427:T:C, chr9:133266456:T:C, chr9:133273983:A:G, chr9:133274414:A:G, chr9:133271182:T:C	0.53, 0.26, 0.20, 1.1e-03, 1.8e-13	1e-04, 8.90154886950329e-05, 1e-05	coloc_done																					7198_197	FA20B	Glycosaminoglycan xylosylkinase	FAM20B	O75063	Protein	ENSG00000116199	1	179017333	179076566	trans
ABO	Icelanders_pGWAS	9	132766456	133766456	Zn_meta_analysis_colaus_SKIPOGH_GCKD38_allcov_processed.tsv.gz_subset.tsv.gz	40.3345	9177_6_FAM3B_FAM3B.txt.gz	84.0288	3515	1.66282e-114	1.74337e-80	5.27333e-37	0.00464278	0.995357	chr9:133266456:T:C, chr9:133273983:A:G, chr9:133279427:T:C, chr9:133274414:A:G, chr9:133271182:T:C	0.48, 0.35, 0.16, 4.6e-04, 1.2e-12	1e-04, 8.90154886950329e-05, 1e-05	coloc_done																					9177_6	FAM3B	Protein FAM3B	FAM3B	P58499	Protein	ENSG00000183844	21	41304241	41357726	trans
ABO	Icelanders_pGWAS	9	132766456	133766456	Zn_meta_analysis_colaus_SKIPOGH_GCKD38_allcov_processed.tsv.gz_subset.tsv.gz	40.3345	5618_50_FAM3B_FAM3B.txt.gz	28.596	3515	9.90641e-60	1.03863e-25	4.12378e-37	0.00343647	0.996564	chr9:133266456:T:C, chr9:133273983:A:G, chr9:133279427:T:C, chr9:133274414:A:G, chr9:133278724:C:T	0.52, 0.33, 0.14, 4.2e-04, 5.4e-16	1e-04, 8.90154886950329e-05, 1e-05	coloc_done																					5618_50	FAM3B	Protein FAM3B	FAM3B	P58499	Protein	ENSG00000183844	21	41304241	41357726	trans
ABO	Icelanders_pGWAS	9	132766456	133766456	Zn_meta_analysis_colaus_SKIPOGH_GCKD38_allcov_processed.tsv.gz_subset.tsv.gz	40.3345	13717_15_FCN2_FCN2.txt.gz	16.5969	3515	6.20473e-39	6.50532e-05	3.93712e-36	0.0404245	0.95951	chr9:133266456:T:C, chr9:133273983:A:G, chr9:133279427:T:C, chr9:133274414:A:G, chr9:133276354:C:T	0.55, 0.39, 0.05, 1.5e-04, 2.0e-07	1e-04, 8.90154886950329e-05, 1e-05	coloc_done																					13717_15	FCN2	Ficolin-2	FCN2	Q15485	Protein	ENSG00000160339	9	134864143	134887522	trans
ABO	Icelanders_pGWAS	9	132766456	133766456	Zn_meta_analysis_colaus_SKIPOGH_GCKD38_allcov_processed.tsv.gz_subset.tsv.gz	40.3345	3313_21_FCN2_FCN2.txt.gz	9.75523	3515	1.93376e-36	0.0202745	1.82227e-35	0.190352	0.789373	chr9:133266456:T:C, chr9:133273983:A:G, chr9:133279427:T:C, chr9:133274414:A:G, chr9:133276354:C:T	0.55, 0.40, 0.05, 1.5e-04, 5.4e-07	1e-04, 8.90154886950329e-05, 1e-05	coloc_done																					3313_21	FCN2	Ficolin-2	FCN2	Q15485	Protein	ENSG00000160339	9	134864143	134887522	trans
ABO	Icelanders_pGWAS	9	132766456	133766456	Zn_meta_analysis_colaus_SKIPOGH_GCKD38_allcov_processed.tsv.gz_subset.tsv.gz	40.3345	15494_11_FGFBP1_FGFP1.txt.gz	5.97143	3515	8.20023e-36	0.0859749	2.1301e-35	0.222714	0.691311	chr9:133266456:T:C, chr9:133273983:A:G, chr9:133279427:T:C, chr9:133274414:A:G, chr9:133278724:C:T	0.64, 0.30, 0.06, 1.6e-04, 5.6e-06	1e-04, 8.90154886950329e-05, 1e-05	coloc_done																					15494_11	FGFP1	Fibroblast growth factor-binding protein 1	FGFBP1	Q14512	Protein	ENSG00000137440	4	15935576	15938739	trans
ABO	Icelanders_pGWAS	9	132766456	133766456	Zn_meta_analysis_colaus_SKIPOGH_GCKD38_allcov_processed.tsv.gz_subset.tsv.gz	40.3345	13669_6_FGFR3_FGFR_3.txt.gz	7.97716	3515	3.58523e-39	3.75892e-05	9.14296e-37	0.00870353	0.991259	chr9:133266456:T:C, chr9:133273983:A:G, chr9:133279427:T:C, chr9:133274414:A:G, chr9:133276354:C:T	0.64, 0.34, 0.02, 6.5e-05, 2.6e-05	1e-04, 8.90154886950329e-05, 1e-05	coloc_done																					13669_6	FGFR-3	Fibroblast growth factor receptor 3	FGFR3	P22607	Protein	ENSG00000068078	4	1793292	1808866	trans
ABO	Icelanders_pGWAS	9	132766456	133766456	Zn_meta_analysis_colaus_SKIPOGH_GCKD38_allcov_processed.tsv.gz_subset.tsv.gz	40.3345	13112_179_FSTL1_FSTL1.txt.gz	8.40296	3515	1.32477e-38	0.000138895	2.62121e-36	0.0266156	0.973245	chr9:133266456:T:C, chr9:133273983:A:G, chr9:133279427:T:C, chr9:133274414:A:G, chr9:133278724:C:T	0.65, 0.32, 0.03, 9.3e-05, 1.4e-06	1e-04, 8.90154886950329e-05, 1e-05	coloc_done																					13112_179	FSTL1	Follistatin-related protein 1	FSTL1	Q12841	Protein	ENSG00000163430	3	120392292	120450991	trans
ABO	Icelanders_pGWAS	9	132766456	133766456	Zn_meta_analysis_colaus_SKIPOGH_GCKD38_allcov_processed.tsv.gz_subset.tsv.gz	40.3345	7156_2_FUT10_FUT10.txt.gz	82.009	3515	5.0479e-112	5.29244e-78	1.11484e-36	0.0108079	0.989192	chr9:133279427:T:C, chr9:133273983:A:G, chr9:133266456:T:C, chr9:133274414:A:G, chr9:133271182:T:C	0.60, 0.22, 0.18, 1.7e-03, 9.7e-24	1e-04, 8.90154886950329e-05, 1e-05	coloc_done																					7156_2	FUT10	Alpha-(1,3)-fucosyltransferase 10	FUT10	Q6P4F1	Protein	ENSG00000172728	8	33308060	33473145	trans
ABO	Icelanders_pGWAS	9	132766456	133766456	Zn_meta_analysis_colaus_SKIPOGH_GCKD38_allcov_processed.tsv.gz_subset.tsv.gz	40.3345	5392_73_FAS_Fas__soluble.txt.gz	5.48705	3515	6.64952e-37	0.00697166	1.14579e-36	0.011139	0.981889	chr9:133266456:T:C, chr9:133273983:A:G, chr9:133279427:T:C, chr9:133274414:A:G, chr9:133276354:C:T	0.62, 0.34, 0.04, 1.2e-04, 2.7e-05	1e-04, 8.90154886950329e-05, 1e-05	coloc_done																					5392_73	Fas, soluble	Tumor necrosis factor receptor superfamily member 6	FAS	P25445	Protein	ENSG00000026103	10	88964049	89017058	trans
ABO	Icelanders_pGWAS	9	132766456	133766456	Zn_meta_analysis_colaus_SKIPOGH_GCKD38_allcov_processed.tsv.gz_subset.tsv.gz	40.3345	5463_22_GAS1_GAS1.txt.gz	11.5661	3515	4.18986e-43	4.39284e-09	2.72509e-37	0.00196871	0.998031	chr9:133266456:T:C, chr9:133273983:A:G, chr9:133279427:T:C, chr9:133274414:A:G, chr9:133278724:C:T	0.69, 0.28, 0.03, 1.0e-04, 6.1e-07	1e-04, 8.90154886950329e-05, 1e-05	coloc_done																					5463_22	GAS1	Growth arrest-specific protein 1	GAS1	P54826	Protein	ENSG00000180447	9	86944361	86947505	trans
ABO	Icelanders_pGWAS	9	132766456	133766456	Zn_meta_analysis_colaus_SKIPOGH_GCKD38_allcov_processed.tsv.gz_subset.tsv.gz	40.3345	10908_2_GALNT13_GLT13.txt.gz	7.38289	3515	4.21575e-38	0.000441998	1.19794e-36	0.0116804	0.987878	chr9:133266456:T:C, chr9:133273983:A:G, chr9:133279427:T:C, chr9:133274414:A:G, chr9:133278724:C:T	0.56, 0.39, 0.05, 1.4e-04, 6.0e-06	1e-04, 8.90154886950329e-05, 1e-05	coloc_done																					10908_2	GLT13	Polypeptide N-acetylgalactosaminyltransferase 13	GALNT13	Q8IUC8	Protein	ENSG00000144278	2	153732768	154454176	trans
ABO	Icelanders_pGWAS	9	132766456	133766456	Zn_meta_analysis_colaus_SKIPOGH_GCKD38_allcov_processed.tsv.gz_subset.tsv.gz	40.3345	6409_57_ADGRF5_GP116.txt.gz	Inf	3515	0	0	1.55706e-37	0.000743004	0.999257	chr9:133266456:T:C, chr9:133273983:A:G, chr9:133279427:T:C, chr9:133274414:A:G, chr9:132766811:C:G	1.00, 3.3e-10, 5.4e-56, 3.0e-59, 0.0e+00	1e-04, 8.90154886950329e-05, 1e-05	coloc_done																					6409_57	GP116	Adhesion G protein-coupled receptor F5	ADGRF5	Q8IZF2	Protein	ENSG00000069122	6	46852521	46954938	trans
ABO	Icelanders_pGWAS	9	132766456	133766456	Zn_meta_analysis_colaus_SKIPOGH_GCKD38_allcov_processed.tsv.gz_subset.tsv.gz	40.3345	5638_23_COLGALT1_GT251.txt.gz	5.16768	3515	2.83165e-35	0.296883	1.48018e-35	0.154701	0.548416	chr9:133266456:T:C, chr9:133273983:A:G, chr9:133279427:T:C, chr9:133274414:A:G, chr9:133276354:C:T	0.58, 0.34, 0.07, 2.0e-04, 3.4e-06	1e-04, 8.90154886950329e-05, 1e-05	coloc_done																					5638_23	GT251	Procollagen galactosyltransferase 1	COLGALT1	Q8NBJ5	Protein	ENSG00000130309	19	17555648	17583156	trans
ABO	Icelanders_pGWAS	9	132766456	133766456	Zn_meta_analysis_colaus_SKIPOGH_GCKD38_allcov_processed.tsv.gz_subset.tsv.gz	40.3345	4909_68_LGALS8_Galectin_8.txt.gz	86.5471	3515	5.71865e-117	5.99569e-83	3.00767e-37	0.00226524	0.997735	chr9:133266456:T:C, chr9:133273983:A:G, chr9:133279427:T:C, chr9:133274414:A:G, chr9:133278724:C:T	0.49, 0.45, 0.06, 2.1e-04, 1.1e-21	1e-04, 8.90154886950329e-05, 1e-05	coloc_done																					4909_68	Galectin-8	Galectin-8	LGALS8	O00214	Protein	ENSG00000116977	1	236518213	236552980	trans
ABO	Icelanders_pGWAS	9	132766456	133766456	Zn_meta_analysis_colaus_SKIPOGH_GCKD38_allcov_processed.tsv.gz_subset.tsv.gz	40.3345	17672_184_GIF_Gastric_intrinsic_factor.txt.gz	52.1188	3515	2.38769e-82	2.50336e-48	3.96679e-37	0.00327172	0.996728	chr9:133266456:T:C, chr9:133273983:A:G, chr9:133279427:T:C, chr9:133274414:A:G, chr9:133278724:C:T	0.63, 0.24, 0.13, 4.2e-04, 6.0e-13	1e-04, 8.90154886950329e-05, 1e-05	coloc_done																					17672_184	Gastric intrinsic factor	Gastric intrinsic factor	GIF	P27352	Protein	ENSG00000134812	11	59829272	59845498	trans
ABO	Icelanders_pGWAS	9	132766456	133766456	Zn_meta_analysis_colaus_SKIPOGH_GCKD38_allcov_processed.tsv.gz_subset.tsv.gz	40.3345	16785_45_DEFA5_HD_5.txt.gz	20.3056	3515	9.66776e-52	1.01361e-17	3.34885e-37	0.00262326	0.997377	chr9:133266456:T:C, chr9:133273983:A:G, chr9:133279427:T:C, chr9:133274414:A:G, chr9:133276354:C:T	0.57, 0.33, 0.10, 2.6e-04, 6.1e-10	1e-04, 8.90154886950329e-05, 1e-05	coloc_done																					16785_45	HD-5	Defensin-5	DEFA5	Q01523	Protein	ENSG00000164816	8	7055303	7056738	trans
ABO	Icelanders_pGWAS	9	132766456	133766456	Zn_meta_analysis_colaus_SKIPOGH_GCKD38_allcov_processed.tsv.gz_subset.tsv.gz	40.3345	5584_21_TCN2_Holo_TC_II.txt.gz	12.5514	3515	8.37992e-44	8.7859e-10	3.52539e-37	0.00280852	0.997191	chr9:133266456:T:C, chr9:133273983:A:G, chr9:133279427:T:C, chr9:133274414:A:G, chr9:133278724:C:T	0.56, 0.34, 0.10, 3.0e-04, 1.8e-07	1e-04, 8.90154886950329e-05, 1e-05	coloc_done																					5584_21	Holo-TC II	Holo-Transcobalamin-2	TCN2	P20062	Protein	ENSG00000185339	22	30607173	30627270	trans
ABO	Icelanders_pGWAS	9	132766456	133766456	Zn_meta_analysis_colaus_SKIPOGH_GCKD38_allcov_processed.tsv.gz_subset.tsv.gz	40.3345	19639_53_IAPP_IAPP.txt.gz	6.77443	3515	2.47721e-37	0.00259722	3.57907e-36	0.0366694	0.960733	chr9:133266456:T:C, chr9:133273983:A:G, chr9:133279427:T:C, chr9:133274414:A:G, chr9:133278724:C:T	0.57, 0.36, 0.07, 1.9e-04, 5.4e-05	1e-04, 8.90154886950329e-05, 1e-05	coloc_done																					19639_53	IAPP	Islet amyloid polypeptide	IAPP	P10997	Protein	ENSG00000121351	12	21354958	21379979	trans
ABO	Icelanders_pGWAS	9	132766456	133766456	Zn_meta_analysis_colaus_SKIPOGH_GCKD38_allcov_processed.tsv.gz_subset.tsv.gz	40.3345	6550_4_ICAM4_ICAM4.txt.gz	175.647	3515	2.99356e-205	3.13858e-171	1.65614e-37	0.000846973	0.999153	chr9:133266456:T:C, chr9:133273983:A:G, chr9:133279427:T:C, chr9:133274414:A:G, chr9:133278724:C:T	0.88, 0.12, 1.3e-05, 2.8e-08, 1.2e-35	1e-04, 8.90154886950329e-05, 1e-05	coloc_done																					6550_4	ICAM4	Intercellular adhesion molecule 4	ICAM4	Q14773	Protein	ENSG00000105371	19	10286954	10288519	trans
ABO	Icelanders_pGWAS	9	132766456	133766456	Zn_meta_analysis_colaus_SKIPOGH_GCKD38_allcov_processed.tsv.gz_subset.tsv.gz	40.3345	9183_7_IFNAR1_IFN_a_b_R1.txt.gz	22.6444	3515	1.15173e-52	1.20753e-18	1.75577e-36	0.0175338	0.982466	chr9:133266456:T:C, chr9:133273983:A:G, chr9:133279427:T:C, chr9:133274414:A:G, chr9:133276354:C:T	0.62, 0.35, 0.03, 9.2e-05, 1.8e-08	1e-04, 8.90154886950329e-05, 1e-05	coloc_done																					9183_7	IFN-a/b R1	Interferon alpha/beta receptor 1	IFNAR1	P17181	Protein	ENSG00000142166	21	33324394	33359863	trans
ABO	Icelanders_pGWAS	9	132766456	133766456	Zn_meta_analysis_colaus_SKIPOGH_GCKD38_allcov_processed.tsv.gz_subset.tsv.gz	40.3345	4232_19_IGF1R_IGF_I_sR.txt.gz	163.691	3515	1.43223e-193	1.50161e-159	1.69911e-37	0.000892068	0.999108	chr9:133266456:T:C, chr9:133273983:A:G, chr9:133279427:T:C, chr9:133274414:A:G, chr9:133278724:C:T	0.83, 0.17, 2.6e-06, 9.7e-09, 1.9e-35	1e-04, 8.90154886950329e-05, 1e-05	coloc_done																					4232_19	IGF-I sR	Insulin-like growth factor 1 receptor	IGF1R	P08069	Protein	ENSG00000140443	15	98648538	98964529	trans
ABO	Icelanders_pGWAS	9	132766456	133766456	Zn_meta_analysis_colaus_SKIPOGH_GCKD38_allcov_processed.tsv.gz_subset.tsv.gz	40.3345	6478_2_IGLON5_IGLO5.txt.gz	5.72354	3515	3.50425e-36	0.0367402	5.03837e-36	0.0520134	0.911246	chr9:133266456:T:C, chr9:133273983:A:G, chr9:133279427:T:C, chr9:133274414:A:G, chr9:133278724:C:T	0.58, 0.36, 0.05, 1.5e-04, 5.4e-07	1e-04, 8.90154886950329e-05, 1e-05	coloc_done																					6478_2	IGLO5	IgLON family member 5	IGLON5	A6NGN9	Protein	ENSG00000142549	19	51311643	51330890	trans
ABO	Icelanders_pGWAS	9	132766456	133766456	Zn_meta_analysis_colaus_SKIPOGH_GCKD38_allcov_processed.tsv.gz_subset.tsv.gz	40.3345	9715_15_IGSF3_IGSF3.txt.gz	57.4489	3515	2.88298e-88	3.02265e-54	1.78075e-37	0.000977738	0.999022	chr9:133266456:T:C, chr9:133273983:A:G, chr9:133279427:T:C, chr9:133274414:A:G, chr9:133271182:T:C	0.80, 0.20, 3.5e-03, 1.1e-05, 3.3e-16	1e-04, 8.90154886950329e-05, 1e-05	coloc_done																					9715_15	IGSF3	Immunoglobulin superfamily member 3	IGSF3	O75054	Protein	ENSG00000143061	1	116574397	116667754	trans
ABO	Icelanders_pGWAS	9	132766456	133766456	Zn_meta_analysis_colaus_SKIPOGH_GCKD38_allcov_processed.tsv.gz_subset.tsv.gz	40.3345	4234_8_IL1RL1_IL_1_R4.txt.gz	31.8996	3515	5.14054e-63	5.38958e-29	2.09826e-37	0.00131092	0.998689	chr9:133266456:T:C, chr9:133273983:A:G, chr9:133279427:T:C, chr9:133274414:A:G, chr9:133278724:C:T	0.60, 0.38, 0.01, 4.2e-05, 1.3e-11	1e-04, 8.90154886950329e-05, 1e-05	coloc_done																					4234_8	IL-1 R4	Interleukin-1 receptor-like 1	IL1RL1	Q01638	Protein	ENSG00000115602	2	102311562	102352355	trans
ABO	Icelanders_pGWAS	9	132766456	133766456	Zn_meta_analysis_colaus_SKIPOGH_GCKD38_allcov_processed.tsv.gz_subset.tsv.gz	40.3345	18216_22_IL11RA_IL_11_RA.txt.gz	5.56607	3515	1.49445e-35	0.156684	7.88009e-36	0.0819408	0.761375	chr9:133266456:T:C, chr9:133273983:A:G, chr9:133279427:T:C, chr9:133274414:A:G, chr9:133276354:C:T	0.61, 0.33, 0.06, 1.7e-04, 3.6e-06	1e-04, 8.90154886950329e-05, 1e-05	coloc_done																					18216_22	IL-11 RA	Interleukin-11 receptor subunit alpha	IL11RA	Q14626	Protein	ENSG00000137070	9	34652184	34661901	trans
ABO	Icelanders_pGWAS	9	132766456	133766456	Zn_meta_analysis_colaus_SKIPOGH_GCKD38_allcov_processed.tsv.gz_subset.tsv.gz	40.3345	14054_17_IL15RA_IL_15_Ra.txt.gz	21.6776	3515	5.87903e-53	6.16385e-19	1.92521e-37	0.00112933	0.998871	chr9:133266456:T:C, chr9:133273983:A:G, chr9:133279427:T:C, chr9:133274414:A:G, chr9:133278724:C:T	0.77, 0.22, 9.2e-03, 2.6e-05, 1.6e-08	1e-04, 8.90154886950329e-05, 1e-05	coloc_done																					14054_17	IL-15 Ra	Interleukin-15 receptor subunit alpha	IL15RA	Q13261	Protein	ENSG00000134470	10	5948899	5978740	trans
ABO	Icelanders_pGWAS	9	132766456	133766456	Zn_meta_analysis_colaus_SKIPOGH_GCKD38_allcov_processed.tsv.gz_subset.tsv.gz	40.3345	13744_37_IL3RA_IL_3_Ra.txt.gz	Inf	3515	0	0	1.55706e-37	0.000743004	0.999257	chr9:133266456:T:C, chr9:133273983:A:G, chr9:133279427:T:C, chr9:133274414:A:G, chr9:132766811:C:G	1.00, 1.5e-15, 5.4e-78, 1.6e-79, 0.0e+00	1e-04, 8.90154886950329e-05, 1e-05	coloc_done																					13744_37	IL-3 Ra	Interleukin-3 receptor subunit alpha	IL3RA	P26951	Protein	ENSG00000185291	X	1336784	1382688	trans
ABO	Icelanders_pGWAS	9	132766456	133766456	Zn_meta_analysis_colaus_SKIPOGH_GCKD38_allcov_processed.tsv.gz_subset.tsv.gz	40.3345	5089_11_IL7R_IL_7_Ra.txt.gz	7.02246	3515	5.24292e-38	0.000549691	8.21895e-37	0.00773434	0.991716	chr9:133266456:T:C, chr9:133273983:A:G, chr9:133279427:T:C, chr9:133274414:A:G, chr9:133276354:C:T	0.56, 0.37, 0.07, 2.1e-04, 4.3e-06	1e-04, 8.90154886950329e-05, 1e-05	coloc_done																					5089_11	IL-7 Ra	Interleukin-7 receptor subunit alpha	IL7R	P16871	Protein	ENSG00000168685	5	35856890	35879602	trans
ABO	Icelanders_pGWAS	9	132766456	133766456	Zn_meta_analysis_colaus_SKIPOGH_GCKD38_allcov_processed.tsv.gz_subset.tsv.gz	40.3345	5090_49_LILRB1_ILT_2.txt.gz	9.00305	3515	1.50346e-38	0.00015763	3.26194e-35	0.341411	0.658432	chr9:133266456:T:C, chr9:133273983:A:G, chr9:133279427:T:C, chr9:133274414:A:G, chr9:133278724:C:T	0.45, 0.30, 0.26, 6.6e-04, 9.7e-08	1e-04, 8.90154886950329e-05, 1e-05	coloc_done																					5090_49	ILT-2	Leukocyte immunoglobulin-like receptor subfamily B member 1	LILRB1	Q8NHL6	Protein	ENSG00000104972	19	54616321	54638021	trans
ABO	Icelanders_pGWAS	9	132766456	133766456	Zn_meta_analysis_colaus_SKIPOGH_GCKD38_allcov_processed.tsv.gz_subset.tsv.gz	40.3345	9180_6_IFNGR2_INGR2.txt.gz	5.02342	3515	2.33813e-36	0.0245141	1.56828e-36	0.0155881	0.959898	chr9:133266456:T:C, chr9:133273983:A:G, chr9:133279427:T:C, chr9:133274414:A:G, chr9:133278724:C:T	0.58, 0.31, 0.11, 3.0e-04, 3.5e-06	1e-04, 8.90154886950329e-05, 1e-05	coloc_done																					9180_6	INGR2	Interferon gamma receptor 2	IFNGR2	P38484	Protein	ENSG00000159128	21	33402881	33437515	trans
ABO	Icelanders_pGWAS	9	132766456	133766456	Zn_meta_analysis_colaus_SKIPOGH_GCKD38_allcov_processed.tsv.gz_subset.tsv.gz	40.3345	3448_13_INSR_IR.txt.gz	Inf	3515	0	0	1.55783e-37	0.000743804	0.999256	chr9:133266456:T:C, chr9:133273983:A:G, chr9:133279427:T:C, chr9:133274414:A:G, chr9:133278724:C:T	1.00, 9.2e-04, 6.8e-22, 1.3e-23, 4.9e-289	1e-04, 8.90154886950329e-05, 1e-05	coloc_done																					3448_13	IR	Insulin receptor	INSR	P06213	Protein	ENSG00000171105	19	7112264	7294413	trans
ABO	Icelanders_pGWAS	9	132766456	133766456	Zn_meta_analysis_colaus_SKIPOGH_GCKD38_allcov_processed.tsv.gz_subset.tsv.gz	40.3345	13124_20_ISLR2_ISLR2.txt.gz	Inf	3515	0	0	1.55734e-37	0.000743293	0.999257	chr9:133266456:T:C, chr9:133273983:A:G, chr9:133279427:T:C, chr9:133274414:A:G, chr9:133271182:T:C	1.00, 3.3e-04, 1.4e-22, 1.9e-25, 5.5e-42	1e-04, 8.90154886950329e-05, 1e-05	coloc_done																					13124_20	ISLR2	Immunoglobulin superfamily containing leucine-rich repeat protein 2	ISLR2	Q6UXK2	Protein	ENSG00000167178	15	74100317	74141825	trans
ABO	Icelanders_pGWAS	9	132766456	133766456	Zn_meta_analysis_colaus_SKIPOGH_GCKD38_allcov_processed.tsv.gz_subset.tsv.gz	40.3345	8233_2_ITIH5_ITIH5.txt.gz	10.1406	3515	2.73292e-40	2.86532e-06	5.97116e-36	0.0617692	0.938228	chr9:133266456:T:C, chr9:133273983:A:G, chr9:133279427:T:C, chr9:133274414:A:G, chr9:133278724:C:T	0.66, 0.28, 0.06, 1.6e-04, 2.9e-07	1e-04, 8.90154886950329e-05, 1e-05	coloc_done																					8233_2	ITIH5	Inter-alpha-trypsin inhibitor heavy chain H5	ITIH5	Q86UX2	Protein	ENSG00000123243	10	7559269	7666965	trans
ABO	Icelanders_pGWAS	9	132766456	133766456	Zn_meta_analysis_colaus_SKIPOGH_GCKD38_allcov_processed.tsv.gz_subset.tsv.gz	40.3345	5092_51_JAG1_JAG1.txt.gz	68.6863	3515	3.12237e-99	3.27364e-65	1.72336e-37	0.000917515	0.999082	chr9:133266456:T:C, chr9:133273983:A:G, chr9:133279427:T:C, chr9:133274414:A:G, chr9:133276354:C:T	0.81, 0.18, 7.4e-04, 2.7e-06, 5.8e-19	1e-04, 8.90154886950329e-05, 1e-05	coloc_done																					5092_51	JAG1	Protein jagged-1	JAG1	P78504	Protein	ENSG00000101384	20	10637683	10673998	trans
ABO	Icelanders_pGWAS	9	132766456	133766456	Zn_meta_analysis_colaus_SKIPOGH_GCKD38_allcov_processed.tsv.gz_subset.tsv.gz	40.3345	9981_18_KIAA1467_K1467.txt.gz	14.7414	3515	1.14002e-44	1.19525e-10	2.82697e-36	0.0287747	0.971225	chr9:133266456:T:C, chr9:133273983:A:G, chr9:133279427:T:C, chr9:133274414:A:G, chr9:133276354:C:T	0.63, 0.33, 0.04, 1.2e-04, 1.9e-07	1e-04, 8.90154886950329e-05, 1e-05	coloc_done																					9981_18	K1467	Protein FAM234B	KIAA1467	A2RU67	Protein	ENSG00000084444	12	13044380	13083448	trans
ABO	Icelanders_pGWAS	9	132766456	133766456	Zn_meta_analysis_colaus_SKIPOGH_GCKD38_allcov_processed.tsv.gz_subset.tsv.gz	40.3345	11145_72_KIAA1549L_K154L.txt.gz	19.3022	3515	1.33542e-50	1.40012e-16	2.84111e-37	0.00209046	0.99791	chr9:133266456:T:C, chr9:133273983:A:G, chr9:133279427:T:C, chr9:133274414:A:G, chr9:133276354:C:T	0.57, 0.40, 0.03, 1.0e-04, 3.9e-08	1e-04, 8.90154886950329e-05, 1e-05	coloc_done																					11145_72	K154L	UPF0606 protein KIAA1549L	KIAA1549L	Q6ZVL6	Protein	ENSG00000110427	11	33376107	33674101	trans
ABO	Icelanders_pGWAS	9	132766456	133766456	Zn_meta_analysis_colaus_SKIPOGH_GCKD38_allcov_processed.tsv.gz_subset.tsv.gz	40.3345	7144_234_KAZALD1_KAZD1.txt.gz	6.58369	3515	3.4582e-37	0.00362574	2.57034e-35	0.268838	0.727536	chr9:133266456:T:C, chr9:133273983:A:G, chr9:133279427:T:C, chr9:133274414:A:G, chr9:133276354:C:T	0.59, 0.36, 0.04, 1.3e-04, 2.3e-05	1e-04, 8.90154886950329e-05, 1e-05	coloc_done																					7144_234	KAZD1	Kazal-type serine protease inhibitor domain-containing protein 1	KAZALD1	Q96I82	Protein	ENSG00000107821	10	101061988	101068130	trans
ABO	Icelanders_pGWAS	9	132766456	133766456	Zn_meta_analysis_colaus_SKIPOGH_GCKD38_allcov_processed.tsv.gz_subset.tsv.gz	40.3345	17331_138_KREMEN1_KREM1.txt.gz	22.0279	3515	2.34875e-53	2.46254e-19	2.11672e-37	0.00133029	0.99867	chr9:133266456:T:C, chr9:133273983:A:G, chr9:133279427:T:C, chr9:133274414:A:G, chr9:133276354:C:T	0.69, 0.30, 0.01, 4.9e-05, 2.9e-08	1e-04, 8.90154886950329e-05, 1e-05	coloc_done																					17331_138	KREM1	Kremen protein 1	KREMEN1	Q96MU8	Protein	ENSG00000183762	22	29073034	29168332	trans
ABO	Icelanders_pGWAS	9	132766456	133766456	Zn_meta_analysis_colaus_SKIPOGH_GCKD38_allcov_processed.tsv.gz_subset.tsv.gz	40.3345	9197_4_LGALS9_LEG9.txt.gz	6.68952	3515	8.51789e-37	0.00893054	3.78514e-36	0.0388375	0.952232	chr9:133266456:T:C, chr9:133273983:A:G, chr9:133279427:T:C, chr9:133274414:A:G, chr9:133276354:C:T	0.57, 0.36, 0.07, 2.0e-04, 2.0e-06	1e-04, 8.90154886950329e-05, 1e-05	coloc_done																					9197_4	LEG9	Galectin-9	LGALS9	O00182	Protein	ENSG00000168961	17	27631187	27649559	trans
ABO	Icelanders_pGWAS	9	132766456	133766456	Zn_meta_analysis_colaus_SKIPOGH_GCKD38_allcov_processed.tsv.gz_subset.tsv.gz	40.3345	3622_33_LGMN_LGMN.txt.gz	9.1582	3515	1.13558e-38	0.000119059	1.07974e-35	0.112415	0.887466	chr9:133266456:T:C, chr9:133273983:A:G, chr9:133279427:T:C, chr9:133274414:A:G, chr9:133278724:C:T	0.58, 0.37, 0.04, 1.2e-04, 6.3e-07	1e-04, 8.90154886950329e-05, 1e-05	coloc_done																					3622_33	LGMN	Legumain	LGMN	Q99538	Protein	ENSG00000100600	14	92703808	92748626	trans
ABO	Icelanders_pGWAS	9	132766456	133766456	Zn_meta_analysis_colaus_SKIPOGH_GCKD38_allcov_processed.tsv.gz_subset.tsv.gz	40.3345	5837_49_LIFR_LIF_sR.txt.gz	265.455	3515	1.61523e-294	1.69348e-260	1.6933e-37	0.000885968	0.999114	chr9:133266456:T:C, chr9:133273983:A:G, chr9:133279427:T:C, chr9:133274414:A:G, chr9:133278724:C:T	0.84, 0.16, 2.5e-06, 9.0e-09, 8.4e-51	1e-04, 8.90154886950329e-05, 1e-05	coloc_done																					5837_49	LIF sR	Leukemia inhibitory factor receptor	LIFR	P42702	Protein	ENSG00000113594	5	38474667	38608402	trans
ABO	Icelanders_pGWAS	9	132766456	133766456	Zn_meta_analysis_colaus_SKIPOGH_GCKD38_allcov_processed.tsv.gz_subset.tsv.gz	40.3345	6453_70_LILRB4_LIRB4.txt.gz	6.47392	3515	1.10363e-35	0.11571	3.34224e-35	0.34994	0.53435	chr9:133266456:T:C, chr9:133273983:A:G, chr9:133279427:T:C, chr9:133274414:A:G, chr9:133278724:C:T	0.56, 0.37, 0.07, 1.9e-04, 4.1e-06	1e-04, 8.90154886950329e-05, 1e-05	coloc_done																					6453_70	LIRB4	Leukocyte immunoglobulin-like receptor subfamily B member 4	LILRB4	Q8NHJ6	Protein	ENSG00000186818	19	54662984	54668717	trans
ABO	Icelanders_pGWAS	9	132766456	133766456	Zn_meta_analysis_colaus_SKIPOGH_GCKD38_allcov_processed.tsv.gz_subset.tsv.gz	40.3345	9017_58_LCT_LPH.txt.gz	84.0324	3515	1.00343e-114	1.05204e-80	2.18346e-37	0.00140033	0.9986	chr9:133266456:T:C, chr9:133273983:A:G, chr9:133279427:T:C, chr9:133274414:A:G, chr9:133278724:C:T	0.66, 0.32, 0.02, 7.0e-05, 1.3e-11	1e-04, 8.90154886950329e-05, 1e-05	coloc_done																					9017_58	LPH	Lactase-phlorizin hydrolase	LCT	P09848	Protein	ENSG00000115850	2	135787849	135837183	trans
ABO	Icelanders_pGWAS	9	132766456	133766456	Zn_meta_analysis_colaus_SKIPOGH_GCKD38_allcov_processed.tsv.gz_subset.tsv.gz	40.3345	3322_52_LRIG3_LRIG3.txt.gz	13.1533	3515	1.29093e-42	1.35347e-08	8.9953e-36	0.0935039	0.906496	chr9:133266456:T:C, chr9:133273983:A:G, chr9:133279427:T:C, chr9:133274414:A:G, chr9:133278724:C:T	0.63, 0.34, 0.03, 9.0e-05, 7.8e-07	1e-04, 8.90154886950329e-05, 1e-05	coloc_done																					3322_52	LRIG3	Leucine-rich repeats and immunoglobulin-like domains protein 3	LRIG3	Q6UXM1	Protein	ENSG00000139263	12	58872154	58920503	trans
ABO	Icelanders_pGWAS	9	132766456	133766456	Zn_meta_analysis_colaus_SKIPOGH_GCKD38_allcov_processed.tsv.gz_subset.tsv.gz	40.3345	3323_37_LRP8_LRP8.txt.gz	44.6029	3515	1.67408e-75	1.75518e-41	1.96002e-37	0.00116586	0.998834	chr9:133266456:T:C, chr9:133273983:A:G, chr9:133279427:T:C, chr9:133274414:A:G, chr9:133278724:C:T	0.68, 0.31, 9.5e-03, 2.6e-05, 1.1e-14	1e-04, 8.90154886950329e-05, 1e-05	coloc_done																					3323_37	LRP8	Low-density lipoprotein receptor-related protein 8	LRP8	Q14114	Protein	ENSG00000157193	1	53242363	53328069	trans
ABO	Icelanders_pGWAS	9	132766456	133766456	Zn_meta_analysis_colaus_SKIPOGH_GCKD38_allcov_processed.tsv.gz_subset.tsv.gz	40.3345	6904_14_LRRTM2_LRRT2.txt.gz	16.7595	3515	3.3501e-48	3.51239e-14	2.022e-37	0.0012309	0.998769	chr9:133266456:T:C, chr9:133273983:A:G, chr9:133279427:T:C, chr9:133274414:A:G, chr9:133276354:C:T	0.65, 0.34, 0.01, 3.2e-05, 6.4e-09	1e-04, 8.90154886950329e-05, 1e-05	coloc_done																					6904_14	LRRT2	Leucine-rich repeat transmembrane neuronal protein 2	LRRTM2	O43300	Protein	ENSG00000146006	5	138868920	138875334	trans
ABO	Icelanders_pGWAS	9	132766456	133766456	Zn_meta_analysis_colaus_SKIPOGH_GCKD38_allcov_processed.tsv.gz_subset.tsv.gz	40.3345	16620_26_LY75_LY75.txt.gz	14.1609	3515	2.56828e-45	2.6927e-11	2.68422e-37	0.00192582	0.998074	chr9:133266456:T:C, chr9:133273983:A:G, chr9:133279427:T:C, chr9:133274414:A:G, chr9:133276354:C:T	0.75, 0.23, 0.01, 3.6e-05, 2.1e-08	1e-04, 8.90154886950329e-05, 1e-05	coloc_done																					16620_26	LY75	Lymphocyte antigen 75	LY75	O60449	Protein	ENSG00000054219	2	159803354	159904755	trans
ABO	Icelanders_pGWAS	9	132766456	133766456	Zn_meta_analysis_colaus_SKIPOGH_GCKD38_allcov_processed.tsv.gz_subset.tsv.gz	40.3345	3324_51_LY9_LY9.txt.gz	5.61511	3515	8.02477e-37	0.00841354	4.07628e-36	0.0418923	0.949694	chr9:133273983:A:G, chr9:133266456:T:C, chr9:133279427:T:C, chr9:133274414:A:G, chr9:133278724:C:T	0.41, 0.40, 0.19, 5.1e-04, 2.6e-06	1e-04, 8.90154886950329e-05, 1e-05	coloc_done																					3324_51	LY9	T-lymphocyte surface antigen Ly-9	LY9	Q9HBG7	Protein	ENSG00000122224	1	160796173	160828254	trans
ABO	Icelanders_pGWAS	9	132766456	133766456	Zn_meta_analysis_colaus_SKIPOGH_GCKD38_allcov_processed.tsv.gz_subset.tsv.gz	40.3345	15503_20_LEFTY2_Lefty_A.txt.gz	16.1874	3515	6.09405e-46	6.38929e-12	4.64203e-36	0.0478215	0.952178	chr9:133266456:T:C, chr9:133273983:A:G, chr9:133279427:T:C, chr9:133274414:A:G, chr9:133278724:C:T	0.58, 0.39, 0.03, 9.9e-05, 1.8e-07	1e-04, 8.90154886950329e-05, 1e-05	coloc_done																					15503_20	Lefty-A	Left-right determination factor 2	LEFTY2	O00292	Protein	ENSG00000143768	1	225936602	225941219	trans
ABO	Icelanders_pGWAS	9	132766456	133766456	Zn_meta_analysis_colaus_SKIPOGH_GCKD38_allcov_processed.tsv.gz_subset.tsv.gz	40.3345	13682_47_CSF1R_M_CSF_R.txt.gz	13.797	3515	5.23917e-45	5.49299e-11	7.6363e-37	0.00712243	0.992878	chr9:133266456:T:C, chr9:133273983:A:G, chr9:133279427:T:C, chr9:133274414:A:G, chr9:133278724:C:T	0.39, 0.38, 0.24, 6.2e-04, 1.0e-06	1e-04, 8.90154886950329e-05, 1e-05	coloc_done																					13682_47	M-CSF R	Macrophage colony-stimulating factor 1 receptor	CSF1R	P07333	Protein	ENSG00000182578	5	150053294	150113364	trans
ABO	Icelanders_pGWAS	9	132766456	133766456	Zn_meta_analysis_colaus_SKIPOGH_GCKD38_allcov_processed.tsv.gz_subset.tsv.gz	40.3345	9077_10_MAN1A2_MA1A2.txt.gz	46.5834	3515	2.01566e-75	2.11331e-41	1.67275e-35	0.174644	0.825356	chr9:133279427:T:C, chr9:133273983:A:G, chr9:133266456:T:C, chr9:133274414:A:G, chr9:133271182:T:C	0.63, 0.19, 0.18, 1.4e-03, 2.7e-10	1e-04, 8.90154886950329e-05, 1e-05	coloc_done																					9077_10	MA1A2	Mannosyl-oligosaccharide 1,2-alpha-mannosidase IB	MAN1A2	O60476	Protein	ENSG00000198162	1	117367448	117528871	trans
ABO	Icelanders_pGWAS	9	132766456	133766456	Zn_meta_analysis_colaus_SKIPOGH_GCKD38_allcov_processed.tsv.gz_subset.tsv.gz	40.3345	8014_359_MANEA_MANEA.txt.gz	13.3625	3515	1.08041e-44	1.13275e-10	4.14381e-37	0.00345749	0.996543	chr9:133266456:T:C, chr9:133273983:A:G, chr9:133279427:T:C, chr9:133274414:A:G, chr9:133278724:C:T	0.51, 0.33, 0.16, 3.9e-04, 2.2e-08	1e-04, 8.90154886950329e-05, 1e-05	coloc_done																					8014_359	MANEA	Glycoprotein endo-alpha-1,2-mannosidase	MANEA	Q5SRI9	Protein	ENSG00000172469	6	95577534	95609451	trans
ABO	Icelanders_pGWAS	9	132766456	133766456	Zn_meta_analysis_colaus_SKIPOGH_GCKD38_allcov_processed.tsv.gz_subset.tsv.gz	40.3345	9557_5_MANSC1_MANS1.txt.gz	18.963	3515	2.80957e-50	2.94568e-16	2.17591e-37	0.00139241	0.998608	chr9:133266456:T:C, chr9:133273983:A:G, chr9:133279427:T:C, chr9:133274414:A:G, chr9:133276354:C:T	0.73, 0.27, 7.3e-03, 2.4e-05, 1.3e-06	1e-04, 8.90154886950329e-05, 1e-05	coloc_done																					9557_5	MANS1	MANSC domain-containing protein 1	MANSC1	Q9H8J5	Protein	ENSG00000111261	12	12326055	12350241	trans
ABO	Icelanders_pGWAS	9	132766456	133766456	Zn_meta_analysis_colaus_SKIPOGH_GCKD38_allcov_processed.tsv.gz_subset.tsv.gz	40.3345	3605_77_MASP1_MASP3.txt.gz	5.92118	3515	1.0823e-35	0.113473	1.03135e-35	0.107438	0.779089	chr9:133266456:T:C, chr9:133273983:A:G, chr9:133279427:T:C, chr9:133274414:A:G, chr9:133278724:C:T	0.55, 0.39, 0.06, 1.8e-04, 2.3e-05	1e-04, 8.90154886950329e-05, 1e-05	coloc_done																					3605_77	MASP3	Mannan-binding lectin serine protease 1	MASP1	P48740	Protein	ENSG00000127241	3	187217281	187291736	trans
ABO	Icelanders_pGWAS	9	132766456	133766456	Zn_meta_analysis_colaus_SKIPOGH_GCKD38_allcov_processed.tsv.gz_subset.tsv.gz	40.3345	19361_78_MATN3_MATN3.txt.gz	8.8193	3515	4.04345e-40	4.23934e-06	5.15297e-37	0.00451647	0.995479	chr9:133266456:T:C, chr9:133273983:A:G, chr9:133279427:T:C, chr9:133274414:A:G, chr9:133278724:C:T	0.66, 0.30, 0.04, 1.2e-04, 9.8e-07	1e-04, 8.90154886950329e-05, 1e-05	coloc_done																					19361_78	MATN3	Matrilin-3	MATN3	O15232	Protein	ENSG00000132031	2	19992051	20012667	trans
ABO	Icelanders_pGWAS	9	132766456	133766456	Zn_meta_analysis_colaus_SKIPOGH_GCKD38_allcov_processed.tsv.gz_subset.tsv.gz	40.3345	7083_74_MATN4_MATN4.txt.gz	8.47508	3515	1.4749e-38	0.000154635	4.40175e-35	0.46102	0.538825	chr9:133266456:T:C, chr9:133273983:A:G, chr9:133279427:T:C, chr9:133274414:A:G, chr9:133278724:C:T	0.61, 0.34, 0.05, 1.3e-04, 6.4e-07	1e-04, 8.90154886950329e-05, 1e-05	coloc_done																					7083_74	MATN4	Matrilin-4	MATN4	O95460	Protein	ENSG00000124159	20	45293449	45308683	trans
ABO	Icelanders_pGWAS	9	132766456	133766456	Zn_meta_analysis_colaus_SKIPOGH_GCKD38_allcov_processed.tsv.gz_subset.tsv.gz	40.3345	10569_28_SCGB1A1_Urinary_protein_1.txt.gz	6.34824	3515	2.92961e-36	0.0307154	2.9466e-35	0.308347	0.660938	chr9:133266456:T:C, chr9:133273983:A:G, chr9:133279427:T:C, chr9:133274414:A:G, chr9:133278724:C:T	0.59, 0.34, 0.08, 2.0e-04, 6.9e-05	1e-04, 8.90154886950329e-05, 1e-05	coloc_done																					10569_28	MFAP2	Microfibrillar-associated protein 2	MFAP2	P55001	Protein	ENSG00000117122	1	16974501	16981582	trans
ABO	Icelanders_pGWAS	9	132766456	133766456	Zn_meta_analysis_colaus_SKIPOGH_GCKD38_allcov_processed.tsv.gz_subset.tsv.gz	40.3345	5636_10_MFAP4_MFAP4.txt.gz	17.2281	3515	1.1608e-48	1.21703e-14	3.47954e-37	0.00276041	0.99724	chr9:133266456:T:C, chr9:133273983:A:G, chr9:133279427:T:C, chr9:133274414:A:G, chr9:133278724:C:T	0.63, 0.27, 0.10, 3.2e-04, 3.2e-10	1e-04, 8.90154886950329e-05, 1e-05	coloc_done																					5636_10	MFAP4	Microfibril-associated glycoprotein 4	MFAP4	P55083	Protein	ENSG00000166482	17	19383444	19387189	trans
ABO	Icelanders_pGWAS	9	132766456	133766456	Zn_meta_analysis_colaus_SKIPOGH_GCKD38_allcov_processed.tsv.gz_subset.tsv.gz	40.3345	2730_58_MICA_MICA.txt.gz	29.0173	3515	4.42267e-60	4.63693e-26	1.73418e-37	0.00092886	0.999071	chr9:133266456:T:C, chr9:133273983:A:G, chr9:133279427:T:C, chr9:133274414:A:G, chr9:133276354:C:T	0.82, 0.18, 1.8e-03, 5.3e-06, 2.3e-10	1e-04, 8.90154886950329e-05, 1e-05	coloc_done																					2730_58	MICA	MHC class I polypeptide-related sequence A	MICA	Q29983	Protein	ENSG00000183214	6	31400710	31415314	trans
ABO	Icelanders_pGWAS	9	132766456	133766456	Zn_meta_analysis_colaus_SKIPOGH_GCKD38_allcov_processed.tsv.gz_subset.tsv.gz	40.3345	5102_55_MICB_MICB.txt.gz	26.3079	3515	1.82424e-57	1.91262e-23	1.77554e-37	0.000972266	0.999028	chr9:133266456:T:C, chr9:133273983:A:G, chr9:133279427:T:C, chr9:133274414:A:G, chr9:133276354:C:T	0.84, 0.15, 5.5e-03, 1.7e-05, 1.1e-08	1e-04, 8.90154886950329e-05, 1e-05	coloc_done																					5102_55	MICB	MHC class I polypeptide-related sequence B	MICB	Q29980	Protein	ENSG00000227772	6	31494917	31511123	trans
ABO	Icelanders_pGWAS	9	132766456	133766456	Zn_meta_analysis_colaus_SKIPOGH_GCKD38_allcov_processed.tsv.gz_subset.tsv.gz	40.3345	5103_30_CD200R1_MO2R1.txt.gz	11.0373	3515	4.77276e-40	5.00397e-06	2.66588e-35	0.278861	0.721134	chr9:133266456:T:C, chr9:133273983:A:G, chr9:133279427:T:C, chr9:133274414:A:G, chr9:133278724:C:T	0.60, 0.35, 0.05, 1.5e-04, 8.7e-08	1e-04, 8.90154886950329e-05, 1e-05	coloc_done																					5103_30	MO2R1	Cell surface glycoprotein CD200 receptor 1	CD200R1	Q8TD46	Protein	ENSG00000163606	3	112921204	112975102	trans
ABO	Icelanders_pGWAS	9	132766456	133766456	Zn_meta_analysis_colaus_SKIPOGH_GCKD38_allcov_processed.tsv.gz_subset.tsv.gz	40.3345	15533_97_MSR1_Macrophage_scavenger_receptor.txt.gz	6.12056	3515	1.07565e-37	0.00112776	1.08833e-36	0.0105307	0.988341	chr9:133266456:T:C, chr9:133273983:A:G, chr9:133279427:T:C, chr9:133274414:A:G, chr9:133278724:C:T	0.47, 0.35, 0.18, 4.3e-04, 5.8e-06	1e-04, 8.90154886950329e-05, 1e-05	coloc_done																					15533_97	Macrophage scavenger receptor	Macrophage scavenger receptor types I and II	MSR1	P21757	Protein	ENSG00000038945	8	16107880	16192650	trans
ABO	Icelanders_pGWAS	9	132766456	133766456	Zn_meta_analysis_colaus_SKIPOGH_GCKD38_allcov_processed.tsv.gz_subset.tsv.gz	40.3345	15535_3_PRSS27_Marapsin.txt.gz	6.78622	3515	3.04741e-38	0.000319505	4.07422e-37	0.00338474	0.996296	chr9:133266456:T:C, chr9:133273983:A:G, chr9:133279427:T:C, chr9:133274414:A:G, chr9:133278724:C:T	0.64, 0.31, 0.05, 1.3e-04, 2.7e-06	1e-04, 8.90154886950329e-05, 1e-05	coloc_done																					15535_3	Marapsin	Serine protease 27	PRSS27	Q9BQR3	Protein	ENSG00000172382	16	2712421	2720223	trans
ABO	Icelanders_pGWAS	9	132766456	133766456	Zn_meta_analysis_colaus_SKIPOGH_GCKD38_allcov_processed.tsv.gz_subset.tsv.gz	40.3345	2837_3_MET_Met.txt.gz	230.401	3515	8.2659e-260	8.66635e-226	1.8165e-37	0.00101525	0.998985	chr9:133266456:T:C, chr9:133273983:A:G, chr9:133279427:T:C, chr9:133274414:A:G, chr9:133278724:C:T	0.69, 0.31, 9.7e-06, 2.9e-08, 7.1e-50	1e-04, 8.90154886950329e-05, 1e-05	coloc_done																					2837_3	Met	Hepatocyte growth factor receptor	MET	P08581	Protein	ENSG00000105976	7	116672195	116798376	trans
ABO	Icelanders_pGWAS	9	132766456	133766456	Zn_meta_analysis_colaus_SKIPOGH_GCKD38_allcov_processed.tsv.gz_subset.tsv.gz	40.3345	9837_60_NQO1_NAD_P_H_dehydrogenase.txt.gz	5.66115	3515	1.01312e-36	0.010622	6.09617e-36	0.0630905	0.926287	chr9:133266456:T:C, chr9:133273983:A:G, chr9:133279427:T:C, chr9:133274414:A:G, chr9:133278724:C:T	0.43, 0.41, 0.16, 4.3e-04, 2.4e-06	1e-04, 8.90154886950329e-05, 1e-05	coloc_done																					9837_60	NAD(P)H dehydrogenase	NAD(P)H dehydrogenase [quinone] 1	NQO1	P15559	Protein	ENSG00000181019	16	69709400	69726559	trans
ABO	Icelanders_pGWAS	9	132766456	133766456	Zn_meta_analysis_colaus_SKIPOGH_GCKD38_allcov_processed.tsv.gz_subset.tsv.gz	40.3345	11208_15_NAGPA_NAGPA.txt.gz	23.9825	3515	1.46338e-53	1.53427e-19	3.99548e-36	0.0410368	0.958963	chr9:133266456:T:C, chr9:133273983:A:G, chr9:133279427:T:C, chr9:133274414:A:G, chr9:133278724:C:T	0.63, 0.35, 0.03, 7.5e-05, 1.9e-09	1e-04, 8.90154886950329e-05, 1e-05	coloc_done																					11208_15	NAGPA	N-acetylglucosamine-1-phosphodiester alpha-N-acetylglucosaminidase	NAGPA	Q9UK23	Protein	ENSG00000103174	16	5024843	5033934	trans
ABO	Icelanders_pGWAS	9	132766456	133766456	Zn_meta_analysis_colaus_SKIPOGH_GCKD38_allcov_processed.tsv.gz_subset.tsv.gz	40.3345	4246_40_L1CAM_NCAM_L1.txt.gz	118.857	3515	3.65221e-149	3.82914e-115	1.83074e-37	0.00103019	0.99897	chr9:133266456:T:C, chr9:133273983:A:G, chr9:133279427:T:C, chr9:133274414:A:G, chr9:133278724:C:T	0.68, 0.32, 6.5e-04, 2.3e-06, 7.4e-25	1e-04, 8.90154886950329e-05, 1e-05	coloc_done																					4246_40	NCAM-L1	Neural cell adhesion molecule L1	L1CAM	P32004	Protein	ENSG00000198910	X	153861513	153886172	trans
ABO	Icelanders_pGWAS	9	132766456	133766456	Zn_meta_analysis_colaus_SKIPOGH_GCKD38_allcov_processed.tsv.gz_subset.tsv.gz	40.3345	6927_7_NDST1_NDST1.txt.gz	29.0408	3515	9.46837e-60	9.92707e-26	7.48499e-37	0.00696365	0.993036	chr9:133279427:T:C, chr9:133266456:T:C, chr9:133273983:A:G, chr9:133274414:A:G, chr9:133278724:C:T	0.41, 0.33, 0.26, 9.4e-04, 5.3e-13	1e-04, 8.90154886950329e-05, 1e-05	coloc_done																					6927_7	NDST1	Bifunctional heparan sulfate N-deacetylase/N-sulfotransferase 1	NDST1	P52848	Protein	ENSG00000070614	5	150497778	150558210	trans
ABO	Icelanders_pGWAS	9	132766456	133766456	Zn_meta_analysis_colaus_SKIPOGH_GCKD38_allcov_processed.tsv.gz_subset.tsv.gz	40.3345	3327_27_NTN4_NET4.txt.gz	6.24443	3515	3.52914e-36	0.0370011	6.30302e-36	0.0652846	0.897714	chr9:133266456:T:C, chr9:133273983:A:G, chr9:133279427:T:C, chr9:133274414:A:G, chr9:133276354:C:T	0.61, 0.31, 0.07, 2.2e-04, 1.3e-05	1e-04, 8.90154886950329e-05, 1e-05	coloc_done																					3327_27	NET4	Netrin-4	NTN4	Q9HB63	Protein	ENSG00000074527	12	95657806	95791154	trans
ABO	Icelanders_pGWAS	9	132766456	133766456	Zn_meta_analysis_colaus_SKIPOGH_GCKD38_allcov_processed.tsv.gz_subset.tsv.gz	40.3345	7179_69_NFASC_NFASC.txt.gz	13.8665	3515	2.28858e-45	2.39945e-11	3.07376e-37	0.00233459	0.997665	chr9:133266456:T:C, chr9:133273983:A:G, chr9:133279427:T:C, chr9:133274414:A:G, chr9:133278724:C:T	0.65, 0.29, 0.06, 1.7e-04, 1.5e-07	1e-04, 8.90154886950329e-05, 1e-05	coloc_done																					7179_69	NFASC	Neurofascin	NFASC	O94856	Protein	ENSG00000163531	1	204828651	205022821	trans
ABO	Icelanders_pGWAS	9	132766456	133766456	Zn_meta_analysis_colaus_SKIPOGH_GCKD38_allcov_processed.tsv.gz_subset.tsv.gz	40.3345	5703_26_OLFM1_NOE1.txt.gz	39.0654	3515	3.3534e-70	3.51585e-36	2.01766e-37	0.00122635	0.998774	chr9:133266456:T:C, chr9:133273983:A:G, chr9:133279427:T:C, chr9:133274414:A:G, chr9:133278724:C:T	0.61, 0.38, 8.6e-03, 2.7e-05, 3.6e-11	1e-04, 8.90154886950329e-05, 1e-05	coloc_done																					5703_26	NOE1	Noelin	OLFM1	Q99784	Protein	ENSG00000130558	9	135075504	135121183	trans
ABO	Icelanders_pGWAS	9	132766456	133766456	Zn_meta_analysis_colaus_SKIPOGH_GCKD38_allcov_processed.tsv.gz_subset.tsv.gz	40.3345	7194_36_NPTN_NPTN.txt.gz	15.1625	3515	3.49938e-46	3.66892e-12	2.4602e-37	0.00169074	0.998309	chr9:133266456:T:C, chr9:133273983:A:G, chr9:133279427:T:C, chr9:133274414:A:G, chr9:133278724:C:T	0.67, 0.30, 0.03, 6.7e-05, 2.8e-08	1e-04, 8.90154886950329e-05, 1e-05	coloc_done																					7194_36	NPTN	Neuroplastin	NPTN	Q9Y639	Protein	ENSG00000156642	15	73560013	73633388	trans
ABO	Icelanders_pGWAS	9	132766456	133766456	Zn_meta_analysis_colaus_SKIPOGH_GCKD38_allcov_processed.tsv.gz_subset.tsv.gz	40.3345	9256_78_NPTX1_NPTX1.txt.gz	15.5281	3515	5.17781e-47	5.42865e-13	2.13899e-37	0.00135366	0.998646	chr9:133266456:T:C, chr9:133273983:A:G, chr9:133279427:T:C, chr9:133274414:A:G, chr9:133278724:C:T	0.58, 0.41, 0.01, 4.0e-05, 1.1e-07	1e-04, 8.90154886950329e-05, 1e-05	coloc_done																					9256_78	NPTX1	Neuronal pentraxin-1	NPTX1	Q15818	Protein	ENSG00000171246	17	80466833	80476606	trans
ABO	Icelanders_pGWAS	9	132766456	133766456	Zn_meta_analysis_colaus_SKIPOGH_GCKD38_allcov_processed.tsv.gz_subset.tsv.gz	40.3345	10907_116_NTM_NTRI.txt.gz	6.38552	3515	5.57695e-38	0.000584712	8.30556e-37	0.00782526	0.99159	chr9:133266456:T:C, chr9:133273983:A:G, chr9:133279427:T:C, chr9:133274414:A:G, chr9:133278724:C:T	0.63, 0.31, 0.06, 1.7e-04, 1.3e-06	1e-04, 8.90154886950329e-05, 1e-05	coloc_done																					10907_116	NTRI	Neurotrimin	NTM	Q9P121	Protein	ENSG00000182667	11	131370614	132336821	trans
ABO	Icelanders_pGWAS	9	132766456	133766456	Zn_meta_analysis_colaus_SKIPOGH_GCKD38_allcov_processed.tsv.gz_subset.tsv.gz	40.3345	16907_3_CADM2_Nectin_like_protein_3.txt.gz	8.89279	3515	4.55854e-40	4.77938e-06	2.81696e-37	0.00206511	0.99793	chr9:133266456:T:C, chr9:133273983:A:G, chr9:133279427:T:C, chr9:133274414:A:G, chr9:133276354:C:T	0.61, 0.33, 0.05, 1.5e-04, 2.0e-07	1e-04, 8.90154886950329e-05, 1e-05	coloc_done																					16907_3	Nectin-like protein 3	Cell adhesion molecule 2	CADM2	Q8N3J6	Protein	ENSG00000175161	3	84958988	86074428	trans
ABO	Icelanders_pGWAS	9	132766456	133766456	Zn_meta_analysis_colaus_SKIPOGH_GCKD38_allcov_processed.tsv.gz_subset.tsv.gz	40.3345	6342_10_NPNT_Nephronectin.txt.gz	6.46916	3515	2.97246e-38	0.000311646	3.87664e-37	0.0031774	0.996511	chr9:133266456:T:C, chr9:133273983:A:G, chr9:133279427:T:C, chr9:133274414:A:G, chr9:133278724:C:T	0.55, 0.35, 0.10, 2.6e-04, 2.8e-08	1e-04, 8.90154886950329e-05, 1e-05	coloc_done																					6342_10	Nephronectin	Nephronectin	NPNT	Q6UXI9	Protein	ENSG00000168743	4	105895470	105971670	trans
ABO	Icelanders_pGWAS	9	132766456	133766456	Zn_meta_analysis_colaus_SKIPOGH_GCKD38_allcov_processed.tsv.gz_subset.tsv.gz	40.3345	5108_72_NOTCH3_Notch_3.txt.gz	12.2047	3515	1.04153e-43	1.09199e-09	2.29841e-37	0.00152096	0.998479	chr9:133266456:T:C, chr9:133273983:A:G, chr9:133279427:T:C, chr9:133274414:A:G, chr9:133278724:C:T	0.72, 0.25, 0.03, 8.3e-05, 1.2e-09	1e-04, 8.90154886950329e-05, 1e-05	coloc_done																					5108_72	Notch-3	Neurogenic locus notch homolog protein 3	NOTCH3	Q9UM47	Protein	ENSG00000074181	19	15159037	15200994	trans
ABO	Icelanders_pGWAS	9	132766456	133766456	Zn_meta_analysis_colaus_SKIPOGH_GCKD38_allcov_processed.tsv.gz_subset.tsv.gz	40.3345	5109_24_NRCAM_Nr_CAM.txt.gz	30.558	3515	9.13277e-62	9.57521e-28	2.70467e-37	0.00194728	0.998053	chr9:133266456:T:C, chr9:133273983:A:G, chr9:133279427:T:C, chr9:133274414:A:G, chr9:133278724:C:T	0.67, 0.27, 0.06, 1.5e-04, 2.4e-12	1e-04, 8.90154886950329e-05, 1e-05	coloc_done																					5109_24	Nr-CAM	Neuronal cell adhesion molecule	NRCAM	Q92823	Protein	ENSG00000091129	7	108147648	108456719	trans
ABO	Icelanders_pGWAS	9	132766456	133766456	Zn_meta_analysis_colaus_SKIPOGH_GCKD38_allcov_processed.tsv.gz_subset.tsv.gz	40.3345	15622_13_OPCML_OBCAM.txt.gz	5.0897	3515	8.31956e-37	0.00872261	6.73546e-37	0.00618488	0.985093	chr9:133266456:T:C, chr9:133273983:A:G, chr9:133279427:T:C, chr9:133274414:A:G, chr9:133276354:C:T	0.63, 0.31, 0.06, 1.7e-04, 5.4e-06	1e-04, 8.90154886950329e-05, 1e-05	coloc_done																					15622_13	OBCAM	Opioid-binding protein/cell adhesion molecule	OPCML	Q14982	Protein	ENSG00000183715	11	132414980	133532500	trans
ABO	Icelanders_pGWAS	9	132766456	133766456	Zn_meta_analysis_colaus_SKIPOGH_GCKD38_allcov_processed.tsv.gz_subset.tsv.gz	40.3345	5358_3_OMD_OMD.txt.gz	5.1895	3515	6.55059e-37	0.00686794	3.83488e-37	0.00313941	0.989993	chr9:133266456:T:C, chr9:133273983:A:G, chr9:133279427:T:C, chr9:133274414:A:G, chr9:133278724:C:T	0.61, 0.34, 0.06, 1.5e-04, 1.5e-06	1e-04, 8.90154886950329e-05, 1e-05	coloc_done																					5358_3	OMD	Osteomodulin	OMD	Q99983	Protein	ENSG00000127083	9	92412379	92424470	trans
ABO	Icelanders_pGWAS	9	132766456	133766456	Zn_meta_analysis_colaus_SKIPOGH_GCKD38_allcov_processed.tsv.gz_subset.tsv.gz	40.3345	5112_73_CD200_OX2G.txt.gz	79.3828	3515	1.31016e-109	1.37364e-75	1.79162e-37	0.000989145	0.999011	chr9:133266456:T:C, chr9:133273983:A:G, chr9:133279427:T:C, chr9:133274414:A:G, chr9:133278724:C:T	0.82, 0.18, 4.8e-03, 1.7e-05, 6.2e-19	1e-04, 8.90154886950329e-05, 1e-05	coloc_done																					5112_73	OX2G	OX-2 membrane glycoprotein	CD200	P41217	Protein	ENSG00000091972	3	112332572	112362811	trans
ABO	Icelanders_pGWAS	9	132766456	133766456	Zn_meta_analysis_colaus_SKIPOGH_GCKD38_allcov_processed.tsv.gz_subset.tsv.gz	40.3345	4154_57_SELP_P_Selectin.txt.gz	82.9485	3515	2.30727e-113	2.41904e-79	1.92437e-37	0.00112845	0.998872	chr9:133266456:T:C, chr9:133273983:A:G, chr9:133279427:T:C, chr9:133274414:A:G, chr9:133278724:C:T	0.57, 0.43, 5.3e-04, 1.9e-06, 8.8e-20	1e-04, 8.90154886950329e-05, 1e-05	coloc_done																					4154_57	P-Selectin	P-selectin	SELP	P16109	Protein	ENSG00000174175	1	169588848	169630123	trans
ABO	Icelanders_pGWAS	9	132766456	133766456	Zn_meta_analysis_colaus_SKIPOGH_GCKD38_allcov_processed.tsv.gz_subset.tsv.gz	40.3345	4588_1_PPY_PH.txt.gz	7.89722	3515	2.40777e-37	0.00252441	1.76142e-35	0.183951	0.813525	chr9:133266456:T:C, chr9:133273983:A:G, chr9:133279427:T:C, chr9:133274414:A:G, chr9:133278724:C:T	0.56, 0.34, 0.10, 2.5e-04, 1.1e-05	1e-04, 8.90154886950329e-05, 1e-05	coloc_done																					4588_1	PH	Pancreatic hormone	PPY	P01298	Protein	ENSG00000108849	17	43940803	43944214	trans
ABO	Icelanders_pGWAS	9	132766456	133766456	Zn_meta_analysis_colaus_SKIPOGH_GCKD38_allcov_processed.tsv.gz_subset.tsv.gz	40.3345	3216_2_PIGR_PIGR.txt.gz	9.3292	3515	2.72259e-39	2.85448e-05	2.98446e-35	0.312292	0.68768	chr9:133266456:T:C, chr9:133273983:A:G, chr9:133279427:T:C, chr9:133274414:A:G, chr9:133278724:C:T	0.60, 0.33, 0.07, 2.1e-04, 5.4e-06	1e-04, 8.90154886950329e-05, 1e-05	coloc_done																					3216_2	PIGR	Polymeric immunoglobulin receptor	PIGR	P01833	Protein	ENSG00000162896	1	206928521	206946465	trans
ABO	Icelanders_pGWAS	9	132766456	133766456	Zn_meta_analysis_colaus_SKIPOGH_GCKD38_allcov_processed.tsv.gz_subset.tsv.gz	40.3345	15475_4_PLTP_PLTP.txt.gz	11.028	3515	1.34905e-42	1.4144e-08	2.47957e-37	0.00171106	0.998289	chr9:133266456:T:C, chr9:133273983:A:G, chr9:133279427:T:C, chr9:133274414:A:G, chr9:133276354:C:T	0.66, 0.32, 0.02, 5.9e-05, 1.0e-06	1e-04, 8.90154886950329e-05, 1e-05	coloc_done																					15475_4	PLTP	Phospholipid transfer protein	PLTP	P55058	Protein	ENSG00000100979	20	45898619	45912154	trans
ABO	Icelanders_pGWAS	9	132766456	133766456	Zn_meta_analysis_colaus_SKIPOGH_GCKD38_allcov_processed.tsv.gz_subset.tsv.gz	40.3345	9216_100_PLXNB2_PLXB2.txt.gz	21.322	3515	3.49693e-52	3.66634e-18	4.86e-37	0.00420904	0.995791	chr9:133266456:T:C, chr9:133273983:A:G, chr9:133279427:T:C, chr9:133274414:A:G, chr9:133276354:C:T	0.68, 0.29, 0.03, 9.0e-05, 1.8e-09	1e-04, 8.90154886950329e-05, 1e-05	coloc_done																					9216_100	PLXB2	Plexin-B2	PLXNB2	O15031	Protein	ENSG00000196576	22	50274978	50307645	trans
ABO	Icelanders_pGWAS	9	132766456	133766456	Zn_meta_analysis_colaus_SKIPOGH_GCKD38_allcov_processed.tsv.gz_subset.tsv.gz	40.3345	4564_2_PLXNC1_PLXC1.txt.gz	6.82102	3515	1.16322e-37	0.00121957	1.58095e-35	0.165012	0.833769	chr9:133266456:T:C, chr9:133273983:A:G, chr9:133279427:T:C, chr9:133274414:A:G, chr9:133278724:C:T	0.62, 0.34, 0.04, 1.2e-04, 1.7e-06	1e-04, 8.90154886950329e-05, 1e-05	coloc_done																					4564_2	PLXC1	Plexin-C1	PLXNC1	O60486	Protein	ENSG00000136040	12	94148576	94307674	trans
ABO	Icelanders_pGWAS	9	132766456	133766456	Zn_meta_analysis_colaus_SKIPOGH_GCKD38_allcov_processed.tsv.gz_subset.tsv.gz	40.3345	19561_216_PLXND1_PLXD1.txt.gz	Inf	3515	0	0	1.55706e-37	0.000743004	0.999257	chr9:133266456:T:C, chr9:133273983:A:G, chr9:133279427:T:C, chr9:133274414:A:G, chr9:132766811:C:G	1.00, 3.1e-08, 4.1e-52, 1.2e-54, 0.0e+00	1e-04, 8.90154886950329e-05, 1e-05	coloc_done																					19561_216	PLXD1	Plexin-D1	PLXND1	Q9Y4D7	Protein	ENSG00000004399	3	129555213	129606675	trans
ABO	Icelanders_pGWAS	9	132766456	133766456	Zn_meta_analysis_colaus_SKIPOGH_GCKD38_allcov_processed.tsv.gz_subset.tsv.gz	40.3345	6715_63_ALPPL2_PPBN.txt.gz	6.99183	3515	4.3952e-37	0.00460813	7.83602e-36	0.0813428	0.914049	chr9:133266456:T:C, chr9:133273983:A:G, chr9:133279427:T:C, chr9:133274414:A:G, chr9:133276354:C:T	0.57, 0.34, 0.09, 2.6e-04, 1.4e-04	1e-04, 8.90154886950329e-05, 1e-05	coloc_done																					6715_63	PPBN	Alkaline phosphatase, placental-like	ALPPL2	P10696	Protein	ENSG00000163286	2	232406843	232410713	trans
ABO	Icelanders_pGWAS	9	132766456	133766456	Zn_meta_analysis_colaus_SKIPOGH_GCKD38_allcov_processed.tsv.gz_subset.tsv.gz	40.3345	18231_147_PRND_PRND.txt.gz	6.15571	3515	6.47862e-36	0.0679248	1.34728e-35	0.140551	0.791525	chr9:133266456:T:C, chr9:133273983:A:G, chr9:133279427:T:C, chr9:133274414:A:G, chr9:133278724:C:T	0.56, 0.37, 0.07, 2.1e-04, 2.1e-05	1e-04, 8.90154886950329e-05, 1e-05	coloc_done																					18231_147	PRND	Prion-like protein doppel	PRND	Q9UKY0	Protein	ENSG00000171864	20	4721908	4728459	trans
ABO	Icelanders_pGWAS	9	132766456	133766456	Zn_meta_analysis_colaus_SKIPOGH_GCKD38_allcov_processed.tsv.gz_subset.tsv.gz	40.3345	9525_1_PTK7_PTK7.txt.gz	8.07335	3515	3.14898e-39	3.30154e-05	5.94347e-37	0.00534604	0.994621	chr9:133266456:T:C, chr9:133273983:A:G, chr9:133279427:T:C, chr9:133274414:A:G, chr9:133278724:C:T	0.66, 0.32, 0.02, 6.0e-05, 5.0e-06	1e-04, 8.90154886950329e-05, 1e-05	coloc_done																					9525_1	PTK7	Inactive tyrosine-protein kinase 7	PTK7	Q13308	Protein	ENSG00000112655	6	43076313	43161714	trans
ABO	Icelanders_pGWAS	9	132766456	133766456	Zn_meta_analysis_colaus_SKIPOGH_GCKD38_allcov_processed.tsv.gz_subset.tsv.gz	40.3345	3045_72_PTN_PTN.txt.gz	9.45742	3515	7.12548e-41	7.47068e-07	1.56604e-36	0.0155428	0.984456	chr9:133266456:T:C, chr9:133273983:A:G, chr9:133279427:T:C, chr9:133274414:A:G, chr9:133278724:C:T	0.65, 0.32, 0.03, 9.9e-05, 7.6e-07	1e-04, 8.90154886950329e-05, 1e-05	coloc_done																					3045_72	PTN	Pleiotrophin	PTN	P21246	Protein	ENSG00000105894	7	137227340	137343732	trans
ABO	Icelanders_pGWAS	9	132766456	133766456	Zn_meta_analysis_colaus_SKIPOGH_GCKD38_allcov_processed.tsv.gz_subset.tsv.gz	40.3345	9296_15_PTPRD_PTPRD.txt.gz	5.16954	3515	3.13342e-36	0.0328522	3.02294e-36	0.0308604	0.936287	chr9:133266456:T:C, chr9:133273983:A:G, chr9:133279427:T:C, chr9:133274414:A:G, chr9:133278724:C:T	0.58, 0.35, 0.07, 2.0e-04, 1.1e-06	1e-04, 8.90154886950329e-05, 1e-05	coloc_done																					9296_15	PTPRD	Receptor-type tyrosine-protein phosphatase delta	PTPRD	P23468	Protein	ENSG00000153707	9	8314245	10613001	trans
ABO	Icelanders_pGWAS	9	132766456	133766456	Zn_meta_analysis_colaus_SKIPOGH_GCKD38_allcov_processed.tsv.gz_subset.tsv.gz	40.3345	3457_57_POSTN_Periostin.txt.gz	6.16342	3515	8.04712e-38	0.000843697	8.50838e-37	0.00803832	0.991118	chr9:133266456:T:C, chr9:133273983:A:G, chr9:133279427:T:C, chr9:133274414:A:G, chr9:133276354:C:T	0.58, 0.32, 0.10, 3.2e-04, 4.5e-06	1e-04, 8.90154886950329e-05, 1e-05	coloc_done																					3457_57	Periostin	Periostin	POSTN	Q15063	Protein	ENSG00000133110	13	37562584	37598767	trans
ABO	Icelanders_pGWAS	9	132766456	133766456	Zn_meta_analysis_colaus_SKIPOGH_GCKD38_allcov_processed.tsv.gz_subset.tsv.gz	40.3345	6647_55_UBC_PolyUbiquitin_K63.txt.gz	13.4021	3515	2.25816e-44	2.36756e-10	1.2121e-36	0.0118285	0.988171	chr9:133266456:T:C, chr9:133273983:A:G, chr9:133279427:T:C, chr9:133274414:A:G, chr9:133278724:C:T	0.49, 0.34, 0.16, 4.3e-04, 2.9e-09	1e-04, 8.90154886950329e-05, 1e-05	coloc_done																					6647_55	PolyUbiquitin K63	PolyUbiquitin K63-linked	UBC	P0CG48	Protein	ENSG00000150991	12	124911645	124914649	trans
ABO	Icelanders_pGWAS	9	132766456	133766456	Zn_meta_analysis_colaus_SKIPOGH_GCKD38_allcov_processed.tsv.gz_subset.tsv.gz	40.3345	19241_31_RBP5_RBP_III.txt.gz	6.12263	3515	6.28817e-37	0.00659281	8.18167e-36	0.0849718	0.908435	chr9:133266456:T:C, chr9:133273983:A:G, chr9:133279427:T:C, chr9:133274414:A:G, chr9:133278724:C:T	0.54, 0.32, 0.14, 3.7e-04, 4.5e-07	1e-04, 8.90154886950329e-05, 1e-05	coloc_done																					19241_31	RBP-III	Retinol-binding protein 5	RBP5	P82980	Protein	ENSG00000139194	12	7115735	7130004	trans
ABO	Icelanders_pGWAS	9	132766456	133766456	Zn_meta_analysis_colaus_SKIPOGH_GCKD38_allcov_processed.tsv.gz_subset.tsv.gz	40.3345	3221_54_SFRP1_SARP_2.txt.gz	34.1412	3515	2.92318e-65	3.06479e-31	1.94631e-37	0.00115147	0.998849	chr9:133266456:T:C, chr9:133273983:A:G, chr9:133279427:T:C, chr9:133274414:A:G, chr9:133278724:C:T	0.73, 0.26, 5.6e-03, 1.8e-05, 1.5e-13	1e-04, 8.90154886950329e-05, 1e-05	coloc_done																					3221_54	SARP-2	Secreted frizzled-related protein 1	SFRP1	Q8N474	Protein	ENSG00000104332	8	41261961	41309472	trans
ABO	Icelanders_pGWAS	9	132766456	133766456	Zn_meta_analysis_colaus_SKIPOGH_GCKD38_allcov_processed.tsv.gz_subset.tsv.gz	40.3345	13093_6_SECTM1_SECTM1.txt.gz	14.5042	3515	5.13906e-44	5.38802e-10	7.82204e-36	0.0811919	0.918808	chr9:133266456:T:C, chr9:133273983:A:G, chr9:133279427:T:C, chr9:133274414:A:G, chr9:133278724:C:T	0.55, 0.35, 0.10, 2.9e-04, 1.8e-05	1e-04, 8.90154886950329e-05, 1e-05	coloc_done																					13093_6	SECTM1	Secreted and transmembrane protein 1	SECTM1	Q8WVN6	Protein	ENSG00000141574	17	82321023	82333958	trans
ABO	Icelanders_pGWAS	9	132766456	133766456	Zn_meta_analysis_colaus_SKIPOGH_GCKD38_allcov_processed.tsv.gz_subset.tsv.gz	40.3345	11266_8_SELPLG_SELPL.txt.gz	6.88041	3515	1.5439e-37	0.00161869	9.21735e-36	0.0958355	0.902546	chr9:133266456:T:C, chr9:133273983:A:G, chr9:133279427:T:C, chr9:133274414:A:G, chr9:133278724:C:T	0.42, 0.41, 0.17, 4.1e-04, 2.1e-05	1e-04, 8.90154886950329e-05, 1e-05	coloc_done																					11266_8	SELPL	P-selectin glycoprotein ligand 1	SELPLG	Q14242	Protein	ENSG00000110876	12	108621894	108633893	trans
ABO	Icelanders_pGWAS	9	132766456	133766456	Zn_meta_analysis_colaus_SKIPOGH_GCKD38_allcov_processed.tsv.gz_subset.tsv.gz	40.3345	5737_61_SEMA4D_SEM4D.txt.gz	7.28308	3515	1.34608e-38	0.000141129	3.00152e-37	0.00225891	0.9976	chr9:133266456:T:C, chr9:133273983:A:G, chr9:133279427:T:C, chr9:133274414:A:G, chr9:133278724:C:T	0.64, 0.32, 0.04, 1.1e-04, 1.4e-06	1e-04, 8.90154886950329e-05, 1e-05	coloc_done																					5737_61	SEM4D	Semaphorin-4D	SEMA4D	Q92854	Protein	ENSG00000187764	9	89360786	89498112	trans
ABO	Icelanders_pGWAS	9	132766456	133766456	Zn_meta_analysis_colaus_SKIPOGH_GCKD38_allcov_processed.tsv.gz_subset.tsv.gz	40.3345	19563_3_SEZ6L_SEZ6L.txt.gz	5.82798	3515	1.53195e-36	0.0160617	3.65118e-36	0.0374381	0.9465	chr9:133266456:T:C, chr9:133273983:A:G, chr9:133279427:T:C, chr9:133274414:A:G, chr9:133278724:C:T	0.60, 0.33, 0.07, 1.9e-04, 1.4e-06	1e-04, 8.90154886950329e-05, 1e-05	coloc_done																					19563_3	SEZ6L	Seizure 6-like protein	SEZ6L	Q9BYH1	Protein	ENSG00000100095	22	26169461	26383595	trans
ABO	Icelanders_pGWAS	9	132766456	133766456	Zn_meta_analysis_colaus_SKIPOGH_GCKD38_allcov_processed.tsv.gz_subset.tsv.gz	40.3345	5430_66_SIRPA_SHPS1.txt.gz	13.7647	3515	3.0529e-45	3.2008e-11	3.10298e-37	0.00236526	0.997635	chr9:133266456:T:C, chr9:133273983:A:G, chr9:133279427:T:C, chr9:133274414:A:G, chr9:133276354:C:T	0.66, 0.28, 0.07, 1.8e-04, 1.5e-06	1e-04, 8.90154886950329e-05, 1e-05	coloc_done																					5430_66	SHPS1	Tyrosine-protein phosphatase non-receptor type substrate 1	SIRPA	P78324	Protein	ENSG00000198053	20	1894166	1940591	trans
ABO	Icelanders_pGWAS	9	132766456	133766456	Zn_meta_analysis_colaus_SKIPOGH_GCKD38_allcov_processed.tsv.gz_subset.tsv.gz	40.3345	5657_28_ST3GAL1_SIA4A.txt.gz	15.1143	3515	2.74997e-46	2.88319e-12	5.46954e-37	0.00484867	0.995151	chr9:133266456:T:C, chr9:133273983:A:G, chr9:133279427:T:C, chr9:133274414:A:G, chr9:133278724:C:T	0.45, 0.32, 0.23, 6.6e-04, 4.0e-08	1e-04, 8.90154886950329e-05, 1e-05	coloc_done																					5657_28	SIA4A	CMP-N-acetylneuraminate-beta-galactosamide-alpha-2,3-sialyltransferase 1	ST3GAL1	Q11201	Protein	ENSG00000008513	8	133454847	133571886	trans
ABO	Icelanders_pGWAS	9	132766456	133766456	Zn_meta_analysis_colaus_SKIPOGH_GCKD38_allcov_processed.tsv.gz_subset.tsv.gz	40.3345	16916_19_SLITRK6_SLIK6.txt.gz	6.30173	3515	4.59737e-38	0.00048201	5.49879e-37	0.0048798	0.994638	chr9:133266456:T:C, chr9:133273983:A:G, chr9:133279427:T:C, chr9:133274414:A:G, chr9:133276354:C:T	0.60, 0.33, 0.07, 2.0e-04, 8.8e-06	1e-04, 8.90154886950329e-05, 1e-05	coloc_done																					16916_19	SLIK6	SLIT and NTRK-like protein 6	SLITRK6	Q9H5Y7	Protein	ENSG00000184564	13	85792789	85799418	trans
ABO	Icelanders_pGWAS	9	132766456	133766456	Zn_meta_analysis_colaus_SKIPOGH_GCKD38_allcov_processed.tsv.gz_subset.tsv.gz	40.3345	15636_49_SORCS1_SORC1.txt.gz	13.5662	3515	3.65726e-44	3.83444e-10	1.35908e-36	0.0133709	0.986629	chr9:133266456:T:C, chr9:133273983:A:G, chr9:133279427:T:C, chr9:133274414:A:G, chr9:133278724:C:T	0.62, 0.31, 0.07, 2.1e-04, 1.6e-07	1e-04, 8.90154886950329e-05, 1e-05	coloc_done																					15636_49	SORC1	VPS10 domain-containing receptor SorCS1	SORCS1	Q8WY21	Protein	ENSG00000108018	10	106573662	107181137	trans
ABO	Icelanders_pGWAS	9	132766456	133766456	Zn_meta_analysis_colaus_SKIPOGH_GCKD38_allcov_processed.tsv.gz_subset.tsv.gz	40.3345	18841_1_SERPINB13_SPB13.txt.gz	7.01207	3515	1.38082e-37	0.00144771	1.70382e-36	0.0169899	0.981562	chr9:133266456:T:C, chr9:133273983:A:G, chr9:133279427:T:C, chr9:133274414:A:G, chr9:133278724:C:T	0.61, 0.34, 0.05, 1.3e-04, 1.7e-06	1e-04, 8.90154886950329e-05, 1e-05	coloc_done																					18841_1	SPB13	Serpin B13	SERPINB13	Q9UIV8	Protein	ENSG00000197641	18	63587342	63599191	trans
ABO	Icelanders_pGWAS	9	132766456	133766456	Zn_meta_analysis_colaus_SKIPOGH_GCKD38_allcov_processed.tsv.gz_subset.tsv.gz	40.3345	8956_96_SCARF2_SREC_II.txt.gz	20.5837	3515	1.11363e-51	1.16758e-17	1.98369e-37	0.00119069	0.998809	chr9:133266456:T:C, chr9:133273983:A:G, chr9:133279427:T:C, chr9:133274414:A:G, chr9:133276354:C:T	0.72, 0.27, 8.5e-03, 2.3e-05, 2.3e-08	1e-04, 8.90154886950329e-05, 1e-05	coloc_done																					8956_96	SREC-II	Scavenger receptor class F member 2	SCARF2	Q96GP6	Protein	ENSG00000244486	22	20424583	20437824	trans
ABO	Icelanders_pGWAS	9	132766456	133766456	Zn_meta_analysis_colaus_SKIPOGH_GCKD38_allcov_processed.tsv.gz_subset.tsv.gz	40.3345	3007_7_SIGLEC9_Siglec_9.txt.gz	6.54714	3515	2.74125e-38	0.000287405	3.0201e-37	0.00227854	0.997434	chr9:133266456:T:C, chr9:133273983:A:G, chr9:133279427:T:C, chr9:133274414:A:G, chr9:133278724:C:T	0.64, 0.31, 0.05, 1.4e-04, 1.7e-06	1e-04, 8.90154886950329e-05, 1e-05	coloc_done																					3007_7	Siglec-9	Sialic acid-binding Ig-like lectin 9	SIGLEC9	Q9Y336	Protein	ENSG00000129450	19	51119777	51136262	trans
ABO	Icelanders_pGWAS	9	132766456	133766456	Zn_meta_analysis_colaus_SKIPOGH_GCKD38_allcov_processed.tsv.gz_subset.tsv.gz	40.3345	8890_9_TMEM132B_T132B.txt.gz	11.1436	3515	9.52998e-42	9.99167e-08	1.01805e-36	0.00979223	0.990208	chr9:133266456:T:C, chr9:133273983:A:G, chr9:133279427:T:C, chr9:133274414:A:G, chr9:133278724:C:T	0.68, 0.27, 0.05, 1.4e-04, 4.3e-08	1e-04, 8.90154886950329e-05, 1e-05	coloc_done																					8890_9	T132B	Transmembrane protein 132B	TMEM132B	Q14DG7	Protein	ENSG00000139364	12	125186385	125662376	trans
ABO	Icelanders_pGWAS	9	132766456	133766456	Zn_meta_analysis_colaus_SKIPOGH_GCKD38_allcov_processed.tsv.gz_subset.tsv.gz	40.3345	13416_8_TMEM132D_T132D.txt.gz	15.4638	3515	6.21855e-47	6.51981e-13	3.19344e-37	0.00246018	0.99754	chr9:133266456:T:C, chr9:133273983:A:G, chr9:133279427:T:C, chr9:133274414:A:G, chr9:133278724:C:T	0.66, 0.30, 0.04, 1.1e-04, 5.3e-10	1e-04, 8.90154886950329e-05, 1e-05	coloc_done																					13416_8	T132D	Transmembrane protein 132D	TMEM132D	Q14C87	Protein	ENSG00000151952	12	129071725	129904024	trans
ABO	Icelanders_pGWAS	9	132766456	133766456	Zn_meta_analysis_colaus_SKIPOGH_GCKD38_allcov_processed.tsv.gz_subset.tsv.gz	40.3345	9185_15_TFF1_TFF1.txt.gz	7.34294	3515	3.05569e-37	0.00320373	7.68269e-36	0.0797325	0.917064	chr9:133266456:T:C, chr9:133273983:A:G, chr9:133279427:T:C, chr9:133274414:A:G, chr9:133278724:C:T	0.62, 0.32, 0.06, 1.6e-04, 8.6e-06	1e-04, 8.90154886950329e-05, 1e-05	coloc_done																					9185_15	TFF1	Trefoil factor 1	TFF1	P04155	Protein	ENSG00000160182	21	42362281	42366534	trans
ABO	Icelanders_pGWAS	9	132766456	133766456	Zn_meta_analysis_colaus_SKIPOGH_GCKD38_allcov_processed.tsv.gz_subset.tsv.gz	40.3345	5621_64_THSD1_THSD1.txt.gz	Inf	3515	0	0	1.55712e-37	0.000743062	0.999257	chr9:133266456:T:C, chr9:133273983:A:G, chr9:133279427:T:C, chr9:133274414:A:G, chr9:133278724:C:T	1.00, 6.7e-05, 1.3e-17, 1.6e-19, 1.7e-157	1e-04, 8.90154886950329e-05, 1e-05	coloc_done																					5621_64	THSD1	Thrombospondin type-1 domain-containing protein 1	THSD1	Q9NS62	Protein	ENSG00000136114	13	52377166	52406171	trans
ABO	Icelanders_pGWAS	9	132766456	133766456	Zn_meta_analysis_colaus_SKIPOGH_GCKD38_allcov_processed.tsv.gz_subset.tsv.gz	40.3345	15449_33_TIMD4_TIM_4.txt.gz	8.24957	3515	1.09525e-38	0.000114831	2.16294e-35	0.226083	0.773802	chr9:133266456:T:C, chr9:133273983:A:G, chr9:133279427:T:C, chr9:133274414:A:G, chr9:133278724:C:T	0.51, 0.35, 0.14, 4.0e-04, 5.4e-06	1e-04, 8.90154886950329e-05, 1e-05	coloc_done																					15449_33	TIM-4	T-cell immunoglobulin and mucin domain-containing protein 4	TIMD4	Q96H15	Protein	ENSG00000145850	5	156919291	156963225	trans
ABO	Icelanders_pGWAS	9	132766456	133766456	Zn_meta_analysis_colaus_SKIPOGH_GCKD38_allcov_processed.tsv.gz_subset.tsv.gz	40.3345	6597_24_FAM174A_TM157.txt.gz	5.45643	3515	2.67141e-36	0.0280083	7.9599e-36	0.0826636	0.889328	chr9:133266456:T:C, chr9:133273983:A:G, chr9:133279427:T:C, chr9:133274414:A:G, chr9:133278724:C:T	0.51, 0.39, 0.11, 3.0e-04, 3.7e-06	1e-04, 8.90154886950329e-05, 1e-05	coloc_done																					6597_24	TM157	Membrane protein FAM174A	FAM174A	Q8TBP5	Protein	ENSG00000174132	5	100535373	100586740	trans
ABO	Icelanders_pGWAS	9	132766456	133766456	Zn_meta_analysis_colaus_SKIPOGH_GCKD38_allcov_processed.tsv.gz_subset.tsv.gz	40.3345	8992_1_TMEM2_TMEM2.txt.gz	15.4324	3515	7.82013e-47	8.19899e-13	2.83587e-37	0.00208495	0.997915	chr9:133266456:T:C, chr9:133273983:A:G, chr9:133279427:T:C, chr9:133274414:A:G, chr9:133276354:C:T	0.57, 0.38, 0.05, 1.4e-04, 8.3e-07	1e-04, 8.90154886950329e-05, 1e-05	coloc_done																					8992_1	TMEM2	Transmembrane protein 2	TMEM2	Q9UHN6	Protein	ENSG00000135048	9	71683365	71769465	trans
ABO	Icelanders_pGWAS	9	132766456	133766456	Zn_meta_analysis_colaus_SKIPOGH_GCKD38_allcov_processed.tsv.gz_subset.tsv.gz	40.3345	3403_1_TPSB2_TPSB2.txt.gz	6.20169	3515	1.32345e-37	0.00138757	4.27287e-37	0.00359415	0.995018	chr9:133266456:T:C, chr9:133273983:A:G, chr9:133279427:T:C, chr9:133274414:A:G, chr9:133276354:C:T	0.64, 0.33, 0.03, 9.2e-05, 8.0e-06	1e-04, 8.90154886950329e-05, 1e-05	coloc_done																					3403_1	TPSB2	Tryptase beta-2	TPSB2	P20231	Protein	ENSG00000172236	16	1228335	1230183	trans
ABO	Icelanders_pGWAS	9	132766456	133766456	Zn_meta_analysis_colaus_SKIPOGH_GCKD38_allcov_processed.tsv.gz_subset.tsv.gz	40.3345	8024_64_TPST2_TPST2.txt.gz	79.0176	3515	3.40771e-109	3.5728e-75	6.60413e-37	0.00603929	0.993961	chr9:133266456:T:C, chr9:133279427:T:C, chr9:133273983:A:G, chr9:133274414:A:G, chr9:133278724:C:T	0.44, 0.39, 0.17, 7.2e-04, 9.3e-25	1e-04, 8.90154886950329e-05, 1e-05	coloc_done																					8024_64	TPST2	Protein-tyrosine sulfotransferase 2	TPST2	O60704	Protein	ENSG00000128294	22	26521995	26590131	trans
ABO	Icelanders_pGWAS	9	132766456	133766456	Zn_meta_analysis_colaus_SKIPOGH_GCKD38_allcov_processed.tsv.gz_subset.tsv.gz	40.3345	8795_48_TFRC_TR.txt.gz	22.388	3515	1.73115e-51	1.81501e-17	1.66615e-35	0.173952	0.826048	chr9:133266456:T:C, chr9:133273983:A:G, chr9:133279427:T:C, chr9:133274414:A:G, chr9:133276354:C:T	0.65, 0.27, 0.08, 2.0e-04, 2.3e-09	1e-04, 8.90154886950329e-05, 1e-05	coloc_done																					8795_48	TR	Transferrin receptor protein 1	TFRC	P02786	Protein	ENSG00000072274	3	196049283	196082089	trans
ABO	Icelanders_pGWAS	9	132766456	133766456	Zn_meta_analysis_colaus_SKIPOGH_GCKD38_allcov_processed.tsv.gz_subset.tsv.gz	40.3345	6527_1_TRIL_TRIL.txt.gz	6.24207	3515	1.20551e-35	0.126391	2.1213e-35	0.221826	0.651783	chr9:133266456:T:C, chr9:133273983:A:G, chr9:133279427:T:C, chr9:133274414:A:G, chr9:133276354:C:T	0.60, 0.34, 0.06, 1.8e-04, 2.6e-06	1e-04, 8.90154886950329e-05, 1e-05	coloc_done																					6527_1	TRIL	TLR4 interactor with leucine rich repeats	TRIL	Q7L0X0	Protein		7	28953357	28958329	trans
ABO	Icelanders_pGWAS	9	132766456	133766456	Zn_meta_analysis_colaus_SKIPOGH_GCKD38_allcov_processed.tsv.gz_subset.tsv.gz	40.3345	9409_11_TPSAB1_TRYB1.txt.gz	5.66938	3515	1.93974e-37	0.00203371	3.24052e-37	0.0025114	0.995455	chr9:133266456:T:C, chr9:133273983:A:G, chr9:133279427:T:C, chr9:133274414:A:G, chr9:133278724:C:T	0.63, 0.33, 0.05, 1.4e-04, 1.5e-06	1e-04, 8.90154886950329e-05, 1e-05	coloc_done																					9409_11	TRYB1	Tryptase beta-1	TPSAB1	Q15661	Protein	ENSG00000172236	16	1240704	1242553	trans
ABO	Icelanders_pGWAS	9	132766456	133766456	Zn_meta_analysis_colaus_SKIPOGH_GCKD38_allcov_processed.tsv.gz_subset.tsv.gz	40.3345	5036_50_TNFAIP6_TSG_6.txt.gz	5.77211	3515	5.94536e-36	0.0623339	2.12343e-35	0.221993	0.715674	chr9:133266456:T:C, chr9:133273983:A:G, chr9:133279427:T:C, chr9:133274414:A:G, chr9:133278724:C:T	0.63, 0.29, 0.07, 1.9e-04, 1.9e-06	1e-04, 8.90154886950329e-05, 1e-05	coloc_done																					5036_50	TSG-6	Tumor necrosis factor-inducible gene 6 protein	TNFAIP6	P98066	Protein	ENSG00000123610	2	151357591	151381339	trans
ABO	Icelanders_pGWAS	9	132766456	133766456	Zn_meta_analysis_colaus_SKIPOGH_GCKD38_allcov_processed.tsv.gz_subset.tsv.gz	40.3345	5491_12_SPOCK2_Testican_2.txt.gz	8.74885	3515	1.05338e-37	0.00110441	4.62082e-35	0.48401	0.514886	chr9:133266456:T:C, chr9:133273983:A:G, chr9:133279427:T:C, chr9:133274414:A:G, chr9:133278724:C:T	0.55, 0.39, 0.06, 1.9e-04, 2.6e-06	1e-04, 8.90154886950329e-05, 1e-05	coloc_done																					5491_12	Testican-2	Testican-2	SPOCK2	Q92563	Protein	ENSG00000107742	10	72059033	72089031	trans
ABO	Icelanders_pGWAS	9	132766456	133766456	Zn_meta_analysis_colaus_SKIPOGH_GCKD38_allcov_processed.tsv.gz_subset.tsv.gz	40.3345	3232_28_ACP5_TrATPase.txt.gz	6.37366	3515	1.60358e-37	0.00168126	3.10627e-36	0.0317072	0.966612	chr9:133266456:T:C, chr9:133273983:A:G, chr9:133279427:T:C, chr9:133274414:A:G, chr9:133278724:C:T	0.55, 0.39, 0.05, 1.6e-04, 4.4e-05	1e-04, 8.90154886950329e-05, 1e-05	coloc_done																					3232_28	TrATPase	Tartrate-resistant acid phosphatase type 5	ACP5	P13686	Protein	ENSG00000102575	19	11574659	11578974	trans
ABO	Icelanders_pGWAS	9	132766456	133766456	Zn_meta_analysis_colaus_SKIPOGH_GCKD38_allcov_processed.tsv.gz_subset.tsv.gz	40.3345	3049_61_PRSS1_Trypsin.txt.gz	23.1621	3515	1.82484e-53	1.91324e-19	1.18455e-36	0.0115394	0.988461	chr9:133266456:T:C, chr9:133273983:A:G, chr9:133279427:T:C, chr9:133274414:A:G, chr9:133278724:C:T	0.70, 0.26, 0.04, 1.2e-04, 1.6e-09	1e-04, 8.90154886950329e-05, 1e-05	coloc_done																					3049_61	Trypsin	Trypsin-1	PRSS1	P07477	Protein	ENSG00000274247	7	142749471	142753071	trans
ABO	Icelanders_pGWAS	9	132766456	133766456	Zn_meta_analysis_colaus_SKIPOGH_GCKD38_allcov_processed.tsv.gz_subset.tsv.gz	40.3345	8258_22_UXS1_UXS1.txt.gz	9.65995	3515	9.48573e-40	9.94527e-06	3.58479e-36	0.0367271	0.963263	chr9:133266456:T:C, chr9:133273983:A:G, chr9:133279427:T:C, chr9:133274414:A:G, chr9:133278724:C:T	0.52, 0.41, 0.06, 2.0e-04, 1.8e-05	1e-04, 8.90154886950329e-05, 1e-05	coloc_done																					8258_22	UXS1	UDP-glucuronic acid decarboxylase 1	UXS1	Q8NBZ7	Protein	ENSG00000115652	2	106093310	106194300	trans
ABO	Icelanders_pGWAS	9	132766456	133766456	Zn_meta_analysis_colaus_SKIPOGH_GCKD38_allcov_processed.tsv.gz_subset.tsv.gz	40.3345	9451_20_UMOD_Uromodulin.txt.gz	74.4465	3515	4.86661e-105	5.10237e-71	1.63572e-37	0.000825539	0.999174	chr9:133266456:T:C, chr9:133273983:A:G, chr9:133279427:T:C, chr9:133274414:A:G, chr9:133276354:C:T	0.91, 0.09, 4.6e-05, 1.7e-07, 3.6e-20	1e-04, 8.90154886950329e-05, 1e-05	coloc_done																					9451_20	Uromodulin	Uromodulin	UMOD	P07911	Protein	ENSG00000169344	16	20333050	20356300	trans
ABO	Icelanders_pGWAS	9	132766456	133766456	Zn_meta_analysis_colaus_SKIPOGH_GCKD38_allcov_processed.tsv.gz_subset.tsv.gz	40.3345	3651_50_KDR_VEGF_sR2.txt.gz	Inf	3515	0	0	1.57211e-37	0.000758789	0.999241	chr9:133266456:T:C, chr9:133273983:A:G, chr9:133279427:T:C, chr9:133274414:A:G, chr9:133276354:C:T	0.98, 0.02, 2.6e-12, 2.6e-15, 3.1e-139	1e-04, 8.90154886950329e-05, 1e-05	coloc_done																					3651_50	VEGF sR2	Vascular endothelial growth factor receptor 2	KDR	P35968	Protein	ENSG00000128052	4	55078480	55125594	trans
ABO	Icelanders_pGWAS	9	132766456	133766456	Zn_meta_analysis_colaus_SKIPOGH_GCKD38_allcov_processed.tsv.gz_subset.tsv.gz	40.3345	16035_8_FLT4_VEGF_sR3.txt.gz	Inf	3515	0	0	1.61185e-37	0.000800492	0.9992	chr9:133266456:T:C, chr9:133273983:A:G, chr9:133279427:T:C, chr9:133274414:A:G, chr9:133271182:T:C	0.93, 0.07, 2.6e-14, 9.5e-17, 3.6e-85	1e-04, 8.90154886950329e-05, 1e-05	coloc_done																					16035_8	VEGF sR3	Vascular endothelial growth factor receptor 3	FLT4	P35916	Protein	ENSG00000037280	5	180601505	180650297	trans
ABO	Icelanders_pGWAS	9	132766456	133766456	Zn_meta_analysis_colaus_SKIPOGH_GCKD38_allcov_processed.tsv.gz_subset.tsv.gz	40.3345	14705_1_FIGF_VEGF_D.txt.gz	5.98422	3515	1.25187e-37	0.00131252	8.17579e-37	0.00768973	0.990998	chr9:133266456:T:C, chr9:133273983:A:G, chr9:133279427:T:C, chr9:133274414:A:G, chr9:133278724:C:T	0.65, 0.28, 0.07, 2.2e-04, 1.6e-05	1e-04, 8.90154886950329e-05, 1e-05	coloc_done																					14705_1	VEGF-D	Vascular endothelial growth factor D	FIGF	O43915	Protein	ENSG00000165197	X	15345595	15384412	trans
ABO	Icelanders_pGWAS	9	132766456	133766456	Zn_meta_analysis_colaus_SKIPOGH_GCKD38_allcov_processed.tsv.gz_subset.tsv.gz	40.3345	16070_7_WIF1_WIF_1.txt.gz	10.0203	3515	1.25436e-39	1.31513e-05	2.90784e-35	0.304252	0.695735	chr9:133266456:T:C, chr9:133273983:A:G, chr9:133279427:T:C, chr9:133274414:A:G, chr9:133276354:C:T	0.62, 0.34, 0.04, 1.2e-04, 6.2e-06	1e-04, 8.90154886950329e-05, 1e-05	coloc_done																					16070_7	WIF-1	Wnt inhibitory factor 1	WIF1	Q9Y5W5	Protein	ENSG00000156076	12	65050625	65121304	trans
ABO	Icelanders_pGWAS	9	132766456	133766456	Zn_meta_analysis_colaus_SKIPOGH_GCKD38_allcov_processed.tsv.gz_subset.tsv.gz	40.3345	8759_29_A4GALT_a1_4_Galactosyltransferase.txt.gz	19.9586	3515	1.53042e-49	1.60456e-15	3.25012e-35	0.34017	0.65983	chr9:133266456:T:C, chr9:133273983:A:G, chr9:133279427:T:C, chr9:133274414:A:G, chr9:133278724:C:T	0.46, 0.40, 0.14, 3.5e-04, 5.9e-09	1e-04, 8.90154886950329e-05, 1e-05	coloc_done																					8759_29	a1,4-Galactosyltransferase	Lactosylceramide 4-alpha-galactosyltransferase	A4GALT	Q9NPC4	Protein	ENSG00000128274	22	42692120	42721300	trans
ABO	Icelanders_pGWAS	9	132766456	133766456	Zn_meta_analysis_colaus_SKIPOGH_GCKD38_allcov_processed.tsv.gz_subset.tsv.gz	40.3345	5532_53_FGFR1_bFGF_R.txt.gz	33.8739	3515	2.3773e-64	2.49247e-30	1.93674e-37	0.00114143	0.998859	chr9:133266456:T:C, chr9:133273983:A:G, chr9:133279427:T:C, chr9:133274414:A:G, chr9:133276354:C:T	0.66, 0.34, 6.6e-03, 1.8e-05, 5.6e-12	1e-04, 8.90154886950329e-05, 1e-05	coloc_done																					5532_53	bFGF-R	Fibroblast growth factor receptor 1	FGFR1	P11362	Protein	ENSG00000077782	8	38411142	38468634	trans
ABO	Icelanders_pGWAS	9	132766456	133766456	Zn_meta_analysis_colaus_SKIPOGH_GCKD38_allcov_processed.tsv.gz_subset.tsv.gz	40.3345	2620_4_IL6ST_gp130__soluble.txt.gz	89.9682	3515	3.46181e-120	3.62951e-86	1.7007e-37	0.000893729	0.999106	chr9:133266456:T:C, chr9:133273983:A:G, chr9:133279427:T:C, chr9:133274414:A:G, chr9:133276354:C:T	0.83, 0.17, 2.6e-04, 6.6e-07, 4.1e-22	1e-04, 8.90154886950329e-05, 1e-05	coloc_done																					2620_4	gp130, soluble	Interleukin-6 receptor subunit beta	IL6ST	P40189	Protein	ENSG00000134352	5	55935094	55994962	trans
ABO	Icelanders_pGWAS	9	132766456	133766456	Zn_meta_analysis_colaus_SKIPOGH_GCKD38_allcov_processed.tsv.gz_subset.tsv.gz	40.3345	6207_10_PSAP_prosaposin.txt.gz	7.08597	3515	2.93047e-36	0.0307244	4.04521e-35	0.423633	0.545643	chr9:133266456:T:C, chr9:133273983:A:G, chr9:133279427:T:C, chr9:133274414:A:G, chr9:133278724:C:T	0.59, 0.37, 0.05, 1.4e-04, 1.6e-06	1e-04, 8.90154886950329e-05, 1e-05	coloc_done																					6207_10	prosaposin	Prosaposin	PSAP	P07602	Protein	ENSG00000197746	10	71816297	71851250	trans
ABO	Icelanders_pGWAS	9	132766456	133766456	Zn_meta_analysis_colaus_SKIPOGH_GCKD38_allcov_processed.tsv.gz_subset.tsv.gz	40.3345	16914_104_CD14_sCD14.txt.gz	12.5337	3515	4.83491e-44	5.06914e-10	2.36498e-37	0.00159082	0.998409	chr9:133266456:T:C, chr9:133273983:A:G, chr9:133279427:T:C, chr9:133274414:A:G, chr9:133278724:C:T	0.69, 0.28, 0.03, 9.2e-05, 7.5e-08	1e-04, 8.90154886950329e-05, 1e-05	coloc_done																					16914_104	sCD14	Monocyte differentiation antigen CD14, soluble	CD14	P08571	Protein	ENSG00000170458	5	140631731	140633700	trans
ABO	Icelanders_pGWAS	9	132766456	133766456	Zn_meta_analysis_colaus_SKIPOGH_GCKD38_allcov_processed.tsv.gz_subset.tsv.gz	40.3345	5028_59_CD163_sCD163.txt.gz	9.48175	3515	6.03951e-41	6.3321e-07	4.21167e-37	0.00352869	0.996471	chr9:133266456:T:C, chr9:133273983:A:G, chr9:133279427:T:C, chr9:133274414:A:G, chr9:133278724:C:T	0.46, 0.39, 0.14, 4.0e-04, 3.4e-07	1e-04, 8.90154886950329e-05, 1e-05	coloc_done																					5028_59	sCD163	Scavenger receptor cysteine-rich type 1 protein M130	CD163	Q86VB7	Protein	ENSG00000177575	12	7470810	7503776	trans
ABO	Icelanders_pGWAS	9	132766456	133766456	Zn_meta_analysis_colaus_SKIPOGH_GCKD38_allcov_processed.tsv.gz_subset.tsv.gz	40.3345	3470_1_SELE_sE_Selectin.txt.gz	Inf	3515	0	0	1.55706e-37	0.000743004	0.999257	chr9:133266456:T:C, chr9:133273983:A:G, chr9:133279427:T:C, chr9:133274414:A:G, chr9:132766811:C:G	1.00, 4.4e-11, 6.6e-36, 2.6e-38, 0.0e+00	1e-04, 8.90154886950329e-05, 1e-05	coloc_done																					3470_1	sE-Selectin	E-selectin	SELE	P16581	Protein	ENSG00000007908	1	169722639	169734078	trans
ABO	Icelanders_pGWAS	9	132766456	133766456	Zn_meta_analysis_colaus_SKIPOGH_GCKD38_allcov_processed.tsv.gz_subset.tsv.gz	40.3345	13740_51_FRZB_sFRP_3.txt.gz	8.22988	3515	1.05311e-39	1.10413e-05	2.19098e-37	0.00140823	0.998581	chr9:133266456:T:C, chr9:133273983:A:G, chr9:133279427:T:C, chr9:133274414:A:G, chr9:133278724:C:T	0.70, 0.28, 0.02, 6.7e-05, 1.2e-07	1e-04, 8.90154886950329e-05, 1e-05	coloc_done																					13740_51	sFRP-3	Secreted frizzled-related protein 3	FRZB	Q92765	Protein	ENSG00000162998	2	182833274	182866636	trans
ABO	Icelanders_pGWAS	9	132766456	133766456	Zn_meta_analysis_colaus_SKIPOGH_GCKD38_allcov_processed.tsv.gz_subset.tsv.gz	40.3345	4342_10_ICAM1_sICAM_1.txt.gz	105.987	3515	1.90342e-136	1.99563e-102	1.74237e-37	0.000937464	0.999063	chr9:133266456:T:C, chr9:133273983:A:G, chr9:133279427:T:C, chr9:133274414:A:G, chr9:133276354:C:T	0.80, 0.20, 1.0e-03, 4.3e-06, 2.0e-22	1e-04, 8.90154886950329e-05, 1e-05	coloc_done																					4342_10	sICAM-1	Intercellular adhesion molecule 1	ICAM1	P05362	Protein	ENSG00000090339	19	10271119	10286614	trans
ABO	Icelanders_pGWAS	9	132766456	133766456	Zn_meta_analysis_colaus_SKIPOGH_GCKD38_allcov_processed.tsv.gz_subset.tsv.gz	40.3345	5124_69_ICAM5_sICAM_5.txt.gz	247.695	3515	6.35056e-277	6.65822e-243	1.64121e-37	0.000831306	0.999169	chr9:133266456:T:C, chr9:133273983:A:G, chr9:133279427:T:C, chr9:133274414:A:G, chr9:133271182:T:C	0.90, 0.10, 4.8e-05, 1.0e-07, 1.8e-55	1e-04, 8.90154886950329e-05, 1e-05	coloc_done																					5124_69	sICAM-5	Intercellular adhesion molecule 5	ICAM5	Q9UMF0	Protein	ENSG00000105376	19	10289951	10296777	trans
ABO	Icelanders_pGWAS	9	132766456	133766456	Zn_meta_analysis_colaus_SKIPOGH_GCKD38_allcov_processed.tsv.gz_subset.tsv.gz	40.3345	8245_27_ICAM5_sICAM_5.txt.gz	178.541	3515	2.4238e-208	2.54123e-174	1.74372e-37	0.00093888	0.999061	chr9:133266456:T:C, chr9:133273983:A:G, chr9:133279427:T:C, chr9:133274414:A:G, chr9:133278724:C:T	0.78, 0.22, 3.3e-04, 7.0e-07, 1.9e-40	1e-04, 8.90154886950329e-05, 1e-05	coloc_done																					8245_27	sICAM-5	Intercellular adhesion molecule 5	ICAM5	Q9UMF0	Protein	ENSG00000105376	19	10289951	10296777	trans
ABO	Icelanders_pGWAS	9	132766456	133766456	Zn_meta_analysis_colaus_SKIPOGH_GCKD38_allcov_processed.tsv.gz_subset.tsv.gz	40.3345	10938_13_CD58_sLFA_3.txt.gz	5.78516	3515	5.93584e-36	0.062234	5.5079e-36	0.0569633	0.880803	chr9:133266456:T:C, chr9:133273983:A:G, chr9:133279427:T:C, chr9:133274414:A:G, chr9:133278724:C:T	0.56, 0.37, 0.07, 1.9e-04, 3.0e-05	1e-04, 8.90154886950329e-05, 1e-05	coloc_done																					10938_13	sLFA-3	Lymphocyte function-associated antigen 3	CD58	P19256	Protein	ENSG00000116815	1	116514533	116571025	trans
ABO	UKB_PPP_EUR	9	132766456	133766456	Zn_meta_analysis_colaus_SKIPOGH_GCKD38_allcov_processed.tsv.gz_subset.tsv.gz	40.3345	ACAN_P16112_OID20159_v1_Cardiometabolic.txt.gz	23.5749	3509	1.27708e-53	1.07704e-20	1.33652e-36	0.000127305	0.999873	chr9:133263362:GCGCCCACCACTA:G, chr9:133274293:AC:A, chr9:133257521:T:TC, chr9:133278537:C:T, chr9:133370796:C:A	1.00, 8.5e-05, 5.7e-24, 3.4e-32, 1.2e-34	1e-04, 1e-04, 1e-05	coloc_done
ABO	UKB_PPP_EUR	9	132766456	133766456	Zn_meta_analysis_colaus_SKIPOGH_GCKD38_allcov_processed.tsv.gz_subset.tsv.gz	40.3345	ACE_P12821_OID30696_v1_Inflammation_II.txt.gz	175.981	3509	3.38737e-205	2.85679e-172	1.18652e-36	6.67694e-07	0.999999	chr9:133263362:GCGCCCACCACTA:G, chr9:133274293:AC:A, chr9:133278537:C:T, chr9:133317963:C:T, chr9:133370796:C:A	1.00, 7.4e-12, 4.0e-84, 1.7e-115, 1.1e-119	1e-04, 1e-04, 1e-05	coloc_done
ABO	UKB_PPP_EUR	9	132766456	133766456	Zn_meta_analysis_colaus_SKIPOGH_GCKD38_allcov_processed.tsv.gz_subset.tsv.gz	40.3345	ACHE_P22303_OID30585_v1_Inflammation_II.txt.gz	80.5006	3509	1.66895e-107	1.40753e-74	1.45628e-36	0.000228408	0.999772	chr9:133263362:GCGCCCACCACTA:G, chr9:133274293:AC:A, chr9:133278537:C:T, chr9:133372523:G:C, chr9:133317963:C:T	1.00, 1.5e-04, 2.9e-48, 1.2e-65, 2.2e-66	1e-04, 1e-04, 1e-05	coloc_done
ABO	UKB_PPP_EUR	9	132766456	133766456	Zn_meta_analysis_colaus_SKIPOGH_GCKD38_allcov_processed.tsv.gz_subset.tsv.gz	40.3345	ACP5_P13686_OID20314_v1_Cardiometabolic.txt.gz	7.65037	3509	3.89014e-38	3.28081e-05	1.30086e-36	9.72305e-05	0.99987	chr9:133263362:GCGCCCACCACTA:G, chr9:133274293:AC:A, chr9:133257521:T:TC, chr9:133278537:C:T, chr9:133372523:G:C	1.00, 5.5e-05, 1.3e-22, 1.7e-23, 3.6e-27	1e-04, 1e-04, 1e-05	coloc_done
ABO	UKB_PPP_EUR	9	132766456	133766456	Zn_meta_analysis_colaus_SKIPOGH_GCKD38_allcov_processed.tsv.gz_subset.tsv.gz	40.3345	ADAM9_Q13443_OID31488_v1_Oncology_II.txt.gz	15.8868	3509	5.36762e-46	4.52686e-13	2.98258e-36	0.00151693	0.998483	chr9:133263362:GCGCCCACCACTA:G, chr9:133274293:AC:A, chr9:133278537:C:T, chr9:133257521:T:TC, chr9:133372523:G:C	1.00, 1.0e-03, 3.2e-25, 2.3e-28, 1.0e-32	1e-04, 1e-04, 1e-05	coloc_done
ABO	UKB_PPP_EUR	9	132766456	133766456	Zn_meta_analysis_colaus_SKIPOGH_GCKD38_allcov_processed.tsv.gz_subset.tsv.gz	40.3345	ADAMTSL4_Q6UY14_OID30275_v1_Cardiometabolic_II.txt.gz	5.41924	3509	1.03675e-35	0.00874358	6.05144e-36	0.00411644	0.98714	chr9:133263362:GCGCCCACCACTA:G, chr9:133274293:AC:A, chr9:133257521:T:TC, chr9:133278537:C:T, chr9:133372523:G:C	1.00, 6.7e-04, 1.1e-17, 5.9e-24, 8.3e-26	1e-04, 1e-04, 1e-05	coloc_done
ABO	UKB_PPP_EUR	9	132766456	133766456	Zn_meta_analysis_colaus_SKIPOGH_GCKD38_allcov_processed.tsv.gz_subset.tsv.gz	40.3345	ADGRE1_Q14246_OID31483_v1_Oncology_II.txt.gz	5.21826	3509	3.1412e-34	0.264918	3.44131e-35	0.0283161	0.706766	chr9:133263362:GCGCCCACCACTA:G, chr9:133274293:AC:A, chr9:133257521:T:TC, chr9:133278537:C:T, chr9:133372523:G:C	1.00, 1.4e-03, 3.0e-18, 3.4e-23, 7.0e-26	1e-04, 1e-04, 1e-05	coloc_done
ABO	UKB_PPP_EUR	9	132766456	133766456	Zn_meta_analysis_colaus_SKIPOGH_GCKD38_allcov_processed.tsv.gz_subset.tsv.gz	40.3345	ADGRE2_Q9UHX3_OID20755_v1_Inflammation.txt.gz	6.46871	3509	2.27843e-36	0.00192155	1.44761e-35	0.0112218	0.986857	chr9:133263362:GCGCCCACCACTA:G, chr9:133274293:AC:A, chr9:133278537:C:T, chr9:133257521:T:TC, chr9:133372523:G:C	1.00, 4.5e-04, 4.5e-22, 3.9e-22, 2.3e-27	1e-04, 1e-04, 1e-05	coloc_done
ABO	UKB_PPP_EUR	9	132766456	133766456	Zn_meta_analysis_colaus_SKIPOGH_GCKD38_allcov_processed.tsv.gz_subset.tsv.gz	40.3345	ADGRG1_Q9Y653_OID21294_v1_Oncology.txt.gz	33.1851	3509	7.96885e-63	6.72066e-30	1.26766e-36	6.91716e-05	0.999931	chr9:133263362:GCGCCCACCACTA:G, chr9:133274293:AC:A, chr9:133278537:C:T, chr9:133281560:G:A, chr9:133372523:G:C	1.00, 4.6e-05, 1.3e-37, 2.2e-42, 2.6e-43	1e-04, 1e-04, 1e-05	coloc_done
ABO	UKB_PPP_EUR	9	132766456	133766456	Zn_meta_analysis_colaus_SKIPOGH_GCKD38_allcov_processed.tsv.gz_subset.tsv.gz	40.3345	ADIPOQ_Q15848_OID30748_v1_Inflammation_II.txt.gz	5.07863	3509	2.703e-35	0.0227962	6.3598e-36	0.00439082	0.972813	chr9:133263362:GCGCCCACCACTA:G, chr9:133274293:AC:A, chr9:133257521:T:TC, chr9:133278537:C:T, chr9:133372523:G:C	1.00, 3.3e-04, 4.3e-18, 1.4e-23, 7.8e-26	1e-04, 1e-04, 1e-05	coloc_done
ABO	UKB_PPP_EUR	9	132766456	133766456	Zn_meta_analysis_colaus_SKIPOGH_GCKD38_allcov_processed.tsv.gz_subset.tsv.gz	40.3345	AKAP12_Q02952_OID30571_v1_Inflammation_II.txt.gz	6.51678	3509	1.64596e-34	0.138814	2.31033e-35	0.018642	0.842544	chr9:133263362:GCGCCCACCACTA:G, chr9:133274293:AC:A, chr9:133257521:T:TC, chr9:133278537:C:T, chr9:133372523:G:C	1.00, 7.2e-04, 2.8e-17, 9.0e-24, 6.4e-25	1e-04, 1e-04, 1e-05	coloc_done
ABO	UKB_PPP_EUR	9	132766456	133766456	Zn_meta_analysis_colaus_SKIPOGH_GCKD38_allcov_processed.tsv.gz_subset.tsv.gz	40.3345	ALPI_P09923_OID30497_v1_Inflammation_II.txt.gz	Inf	3509	0	0	1.18652e-36	6.67683e-07	0.999999	chr9:133263362:GCGCCCACCACTA:G, chr9:133274293:AC:A, chr9:132766811:C:G, chr9:132767647:T:C, chr9:132770189:C:T	1.00, 1.1e-47, 0.0e+00, 0.0e+00, 0.0e+00	1e-04, 1e-04, 1e-05	coloc_done
ABO	UKB_PPP_EUR	9	132766456	133766456	Zn_meta_analysis_colaus_SKIPOGH_GCKD38_allcov_processed.tsv.gz_subset.tsv.gz	40.3345	ALPP_P05187_OID21383_v1_Oncology.txt.gz	217.861	3509	2.33234e-206	1.96702e-173	1.19484e-36	7.69238e-06	0.999992	chr9:133263362:GCGCCCACCACTA:G, chr9:133274293:AC:A, chr9:133257521:T:TC, chr9:133278537:C:T, chr9:133317963:C:T	1.00, 4.7e-06, 3.2e-55, 4.7e-90, 1.2e-122	1e-04, 1e-04, 1e-05	coloc_done
ABO	UKB_PPP_EUR	9	132766456	133766456	Zn_meta_analysis_colaus_SKIPOGH_GCKD38_allcov_processed.tsv.gz_subset.tsv.gz	40.3345	AMIGO2_Q86SJ2_OID21370_v1_Oncology.txt.gz	68.7371	3509	9.01775e-98	7.60527e-65	1.8687e-36	0.000576574	0.999423	chr9:133263362:GCGCCCACCACTA:G, chr9:133274293:AC:A, chr9:133278537:C:T, chr9:133257521:T:TC, chr9:133281560:G:A	1.00, 3.8e-04, 2.5e-56, 8.5e-60, 6.5e-70	1e-04, 1e-04, 1e-05	coloc_done
ABO	UKB_PPP_EUR	9	132766456	133766456	Zn_meta_analysis_colaus_SKIPOGH_GCKD38_allcov_processed.tsv.gz_subset.tsv.gz	40.3345	AMY1A_AMY1B_AMY1C_P0DUB6_P0DTE7_P0DTE8_OID30707_v1_Inflammation_II.txt.gz	38.2756	3509	1.30342e-66	1.09926e-33	1.74274e-36	0.000470235	0.99953	chr9:133263362:GCGCCCACCACTA:G, chr9:133274293:AC:A, chr9:133257521:T:TC, chr9:133278537:C:T, chr9:133317963:C:T	1.00, 3.1e-04, 5.2e-27, 4.7e-34, 4.2e-41	1e-04, 1e-04, 1e-05	coloc_done
ABO	UKB_PPP_EUR	9	132766456	133766456	Zn_meta_analysis_colaus_SKIPOGH_GCKD38_allcov_processed.tsv.gz_subset.tsv.gz	40.3345	AMY1A_AMY1B_AMY1C_P0DUB6_P0DTE7_P0DTE8_OID30707_v1_Inflammation_II.txt.gz	38.2756	3509	1.30342e-66	1.09926e-33	1.74274e-36	0.000470235	0.99953	chr9:133263362:GCGCCCACCACTA:G, chr9:133274293:AC:A, chr9:133257521:T:TC, chr9:133278537:C:T, chr9:133317963:C:T	1.00, 3.1e-04, 5.2e-27, 4.7e-34, 4.2e-41	1e-04, 1e-04, 1e-05	coloc_done
ABO	UKB_PPP_EUR	9	132766456	133766456	Zn_meta_analysis_colaus_SKIPOGH_GCKD38_allcov_processed.tsv.gz_subset.tsv.gz	40.3345	AMY1A_AMY1B_AMY1C_P0DUB6_P0DTE7_P0DTE8_OID30707_v1_Inflammation_II.txt.gz	38.2756	3509	1.30342e-66	1.09926e-33	1.74274e-36	0.000470235	0.99953	chr9:133263362:GCGCCCACCACTA:G, chr9:133274293:AC:A, chr9:133257521:T:TC, chr9:133278537:C:T, chr9:133317963:C:T	1.00, 3.1e-04, 5.2e-27, 4.7e-34, 4.2e-41	1e-04, 1e-04, 1e-05	coloc_done
ABO	UKB_PPP_EUR	9	132766456	133766456	Zn_meta_analysis_colaus_SKIPOGH_GCKD38_allcov_processed.tsv.gz_subset.tsv.gz	40.3345	AMY2A_P04746_OID20333_v1_Cardiometabolic.txt.gz	74.9652	3509	3.69492e-103	3.11617e-70	1.69385e-36	0.000428963	0.999571	chr9:133263362:GCGCCCACCACTA:G, chr9:133274293:AC:A, chr9:133257521:T:TC, chr9:133278537:C:T, chr9:133317963:C:T	1.00, 2.9e-04, 1.8e-39, 2.8e-43, 5.7e-58	1e-04, 1e-04, 1e-05	coloc_done
ABO	UKB_PPP_EUR	9	132766456	133766456	Zn_meta_analysis_colaus_SKIPOGH_GCKD38_allcov_processed.tsv.gz_subset.tsv.gz	40.3345	AMY2B_P19961_OID20340_v1_Cardiometabolic.txt.gz	74.0187	3509	4.48221e-103	3.78014e-70	1.91635e-36	0.000616802	0.999383	chr9:133263362:GCGCCCACCACTA:G, chr9:133274293:AC:A, chr9:133257521:T:TC, chr9:133278537:C:T, chr9:133317963:C:T	1.00, 4.1e-04, 3.4e-42, 8.8e-46, 3.7e-59	1e-04, 1e-04, 1e-05	coloc_done
ABO	UKB_PPP_EUR	9	132766456	133766456	Zn_meta_analysis_colaus_SKIPOGH_GCKD38_allcov_processed.tsv.gz_subset.tsv.gz	40.3345	ANGPTL1_O95841_OID20211_v1_Cardiometabolic.txt.gz	8.40663	3509	9.29429e-39	7.83849e-06	3.14191e-36	0.00165143	0.998341	chr9:133263362:GCGCCCACCACTA:G, chr9:133274293:AC:A, chr9:133278537:C:T, chr9:133257521:T:TC, chr9:133372523:G:C	1.00, 1.0e-03, 1.8e-22, 6.5e-23, 1.4e-28	1e-04, 1e-04, 1e-05	coloc_done
ABO	UKB_PPP_EUR	9	132766456	133766456	Zn_meta_analysis_colaus_SKIPOGH_GCKD38_allcov_processed.tsv.gz_subset.tsv.gz	40.3345	ANGPTL7_O43827_OID21412_v1_Oncology.txt.gz	7.65598	3509	2.0912e-37	0.000176365	3.88858e-36	0.00228195	0.997542	chr9:133263362:GCGCCCACCACTA:G, chr9:133274293:AC:A, chr9:133257521:T:TC, chr9:133278537:C:T, chr9:133372523:G:C	1.00, 1.5e-03, 3.0e-20, 3.1e-23, 3.1e-28	1e-04, 1e-04, 1e-05	coloc_done
ABO	UKB_PPP_EUR	9	132766456	133766456	Zn_meta_analysis_colaus_SKIPOGH_GCKD38_allcov_processed.tsv.gz_subset.tsv.gz	40.3345	ANPEP_P15144_OID20350_v1_Cardiometabolic.txt.gz	6.68716	3509	3.44156e-34	0.29025	1.83417e-34	0.154132	0.555618	chr9:133263362:GCGCCCACCACTA:G, chr9:133274293:AC:A, chr9:133257521:T:TC, chr9:133278537:C:T, chr9:133372523:G:C	1.00, 1.3e-03, 3.0e-15, 1.1e-22, 1.7e-24	1e-04, 1e-04, 1e-05	coloc_done
ABO	UKB_PPP_EUR	9	132766456	133766456	Zn_meta_analysis_colaus_SKIPOGH_GCKD38_allcov_processed.tsv.gz_subset.tsv.gz	40.3345	APOBR_Q0VD83_OID30246_v1_Cardiometabolic_II.txt.gz	18.5082	3509	3.67923e-45	3.10294e-12	1.65543e-36	0.000396526	0.999603	chr9:133263362:GCGCCCACCACTA:G, chr9:133274293:AC:A, chr9:133257521:T:TC, chr9:133278537:C:T, chr9:133372523:G:C	1.00, 2.6e-04, 2.1e-20, 3.6e-25, 1.5e-32	1e-04, 1e-04, 1e-05	coloc_done
[truncated: 407 more rows]
[truncated: 35 more columns]
