# Supplementary material for: Genetic determinants of zinc homeostasis and its role in cardiometabolic diseases
Source: PLoS Genet. 2025 Dec 1;21(12):e1011928. doi: 10.1371/journal.pgen.1011928 (PMC12677789; doi:10.1371/journal.pgen.1011928)
Supplement: S4 Dataset — (XLSX) [file pgen.1011928.s005.xlsx]

## Sheet: Foglio1
Gene	Forward Primer	Reverse Primer
Aqp1	TGA GAT CAT TGG CAC TCT GC	TGA TAC CGC AGC CAG TGT AG
Gapdh	TGC ACC ACC AAC TGC TTA GC	GGA TGC AGG GAT GGG GGA GA
Slc30a1	TCG GGA GGC TGT TTG TAT GT	TCC GCT CTC CAG ATT TGT GT
Slc30a2	ACA AGT ACG TGG ACC CCA TC	CCA CGG ACA GCA GGA GAT TT
Slc30a9	TGG TGT CTG AAG GAG CAA CA	AGG AAC CCA GGC TGT CAT AC
Slc39a14	AGT GGC CAT TCT CTG TGA GG	GCC AGT GCA AAA ATC CAG TT
Oasl1	CGG TCA GTT TGT AGC CAT GG	ATT CCC AAA GCA GCC TAC CT
Dhx58	TGG AGG TGC TGA TGG AGA AG	CGG CCA CCA TAC AGT TGA TG
Irf7	TGC TGT TTG GAG ACT GGC TA	CAG GCC TTG AAG ATC TGT GC
Siglec1	CTG CCT ACT TTG GGA CCA GA	TGA GTT GTC AGA GAG CAG CA
