# Supplementary material for: Genetic determinants of zinc homeostasis and its role in cardiometabolic diseases
Source: PLoS Genet. 2025 Dec 1;21(12):e1011928. doi: 10.1371/journal.pgen.1011928 (PMC12677789; doi:10.1371/journal.pgen.1011928)
Supplement: S5 Dataset — (XLSX) [file pgen.1011928.s006.xlsx]

## Sheet: country_table
country_name	country_genetic_risk_score	rs807244	rs3008217	rs41305769	rs12734494	rs61825397	rs13135092	rs138587215	rs2272662	rs2519093	rs3825417	rs2434860	iso_a3	Continent	Estimated_zinc_prevalence	Measured_zinc_prevalence
Afghanistan	0.0897899	0.126156	0.202591	0.103449	0.412377	0.775437	0.983071	0.007248	0.4375	0.129587	0.299107	0.685295	AFG	Asia	20.2	23.4
Angola	0.190771	0.353395	0.289461	0.016947	0.390055	0.874895	0.982948	0.007843	0.794643	0.160259	0.723214	0.729202	AGO	Africa	24.4	NA
Argentina	0.0711122	0.186439	0.137405	0.053315	0.445711	0.824293	0.914758	0.010253	0.412214	0.209924	0.20229	0.534576	ARG	Americas	2.3	NA
Australia	0.0744837	0.213313	0.12209	0.042637	0.49672	0.851036	0.928716	0.006965	0.423536	0.180124	0.221258	0.553058	AUS	Oceania	3.8	NA
Austria	0.0770429	0.218298	0.120488	0.054882	0.486624	0.841036	0.919508	0.016867	0.413265	0.209234	0.211735	0.568967	AUT	Europe	7.4	NA
Belgium	0.0808387	0.251973	0.136163	0.043112	0.521568	0.807669	0.919496	0.015786	0.439873	0.224696	0.21519	0.514719	BEL	Europe	6.8	NA
Bangladesh	0.0911629	0.0847682	0.13539	0.05483	0.443344	0.763574	0.99175	0.001068	0.544715	0.150414	0.367886	0.759709	BGD	Asia	29.7	57.3
Bulgaria	0.0684313	0.147282	0.128571	0.091793	0.519131	0.842801	0.836778	0.005322	0.407143	0.207143	0.278571	0.44325	BGR	Europe	15.3	NA
Brazil	0.0893604	0.184038	0.146013	0.039724	0.436339	0.865164	0.913435	0.00732	0.485185	0.201903	0.333333	0.537684	BRA	Americas	7.3	NA
Barbados	0.215731	0.277403	0.370112	0.007759	0.463907	0.893802	0.984286	0.008165	0.867857	0.077178	0.8125	0.803019	BRB	Americas	9.3	NA
Canada	0.0734315	0.183245	0.113181	0.032924	0.486886	0.850962	0.91946	0.015807	0.440934	0.191583	0.229396	0.559303	CAN	Americas	8	NA
Switzerland	0.0755028	0.2087	0.138111	0.040444	0.458834	0.839441	0.944039	0.014075	0.41092	0.201149	0.232759	0.516081	CHE	Europe	4.9	NA
Chile	0.0789226	0.162455	0.129612	0.03594	0.339817	0.918204	0.936319	0.002518	0.454545	0.196725	0.147727	0.661252	CHL	Americas	5.7	NA
China	0.0958229	0.0414187	0.081584	0.009282	0.127603	0.955596	0.997132	0.001296	0.460048	0.238494	0.386199	0.946822	CHN	Asia	7.5	NA
Cameroon	0.218407	0.25719	0.362964	0.014052	0.420552	0.92589	0.999964	0	0.851852	0.099383	0.824074	0.820153	CMR	Africa	33.8	81.6
Congo	0.215765	0.252061	0.395996	0.005283	0.358248	0.864776	0.985758	2.3e-05	0.874251	0.098626	0.856287	0.79123	COG	Africa	21.6	NA
Colombia	0.0734337	0.135763	0.108941	0.02808	0.323392	0.906681	0.943823	0.011692	0.5	0.158436	0.257202	0.612209	COL	Americas	10.7	NA
Cyprus	0.0733617	0.147783	0.151385	0.060893	0.473683	0.850419	0.927325	0.009508	0.436923	0.193418	0.218462	0.459759	CYP	Asia	6.1	NA
Germany	0.0726379	0.197518	0.106284	0.036334	0.486184	0.844964	0.931737	0.008537	0.422625	0.202642	0.218721	0.571117	DEU	Europe	9	NA
Denmark	0.0635854	0.230193	0.09534	0.036593	0.489186	0.824531	0.952432	0.010763	0.380952	0.17316	0.261905	0.524116	DNK	Europe	6.2	NA
Algeria	0.0915648	0.182137	0.170976	0.049493	0.417625	0.93273	0.949429	0.011205	0.505495	0.159341	0.368132	0.379143	DZA	Africa	16.6	NA
Egypt	0.091972	0.175487	0.180286	0.058379	0.447346	0.881056	0.921562	0.010537	0.471246	0.204316	0.269968	0.481959	EGY	Africa	12.1	NA
Eritrea	0.140786	0.172839	0.293537	0.009985	0.440413	0.924801	0.969898	0	0.592593	0.148148	0.5	0.523711	ERI	Africa	19.8	NA
Spain	0.0747577	0.211395	0.116924	0.04633	0.504954	0.847992	0.910031	0.002088	0.459155	0.243673	0.215493	0.4276	ESP	Europe	5.4	NA
Ethiopia	0.154357	0.179731	0.34326	0.00429	0.383406	0.916692	0.95598	0.011642	0.6125	0.085098	0.54375	0.68032	ETH	Africa	11	33.8
Finland	0.0618401	0.269527	0.0701387	0.033545	0.49082	0.751617	0.987224	0.00582	0.455414	0.195217	0.219745	0.543437	FIN	Europe	4.6	NA
France	0.0726084	0.20206	0.130645	0.042821	0.499025	0.859708	0.917275	0.014123	0.419906	0.198596	0.212603	0.471875	FRA	Europe	3.9	NA
Ghana	0.228684	0.262798	0.36993	0.002533	0.445417	0.895321	0.991309	0.004667	0.944026	0.087729	0.879978	0.843025	GHA	Africa	21.6	NA
Greece	0.0723341	0.166068	0.168927	0.085421	0.50217	0.896018	0.887607	0.017048	0.366412	0.19509	0.21374	0.368404	GRC	Europe	7.2	NA
Hungary	0.0737181	0.216346	0.157862	0.071889	0.50575	0.865687	0.855863	0.014894	0.350962	0.201923	0.221154	0.467722	HUN	Europe	8.4	NA
Indonesia	0.0956583	0.0614801	0.108539	0.015971	0.24067	0.870273	0.983776	3.2e-05	0.475806	0.258065	0.387097	0.830393	IDN	Asia	31.2	NA
India	0.0956416	0.116354	0.167669	0.070427	0.463655	0.775317	0.980609	0.004981	0.506405	0.157262	0.347023	0.702565	IND	Asia	31.2	NA
Iran	0.0800586	0.145478	0.196119	0.086606	0.427454	0.826596	0.949182	0.002613	0.396617	0.160003	0.281955	0.508359	IRN	Asia	23.2	28
Iraq	0.0847643	0.158514	0.206057	0.097245	0.435574	0.877667	0.928222	0.002684	0.388393	0.16369	0.272321	0.465383	IRQ	Asia	13.1	NA
Israel	0.0893152	0.170656	0.183457	0.062339	0.525422	0.873992	0.86865	0.011044	0.425287	0.229863	0.287356	0.415957	ISR	Asia	5.5	NA
Italy	0.0699347	0.162863	0.147548	0.06268	0.448509	0.871094	0.902409	0.007656	0.422372	0.196819	0.220049	0.427686	ITA	Europe	5.8	NA
Japan	0.0902623	0.0569295	0.0530303	0.006788	0.166376	0.896302	0.999042	7e-06	0.513258	0.213629	0.426136	0.954992	JPN	Asia	16.4	NA
Kenya	0.104312	0.130397	0.180968	0.06677	0.459377	0.791823	0.982127	0.002625	0.539062	0.154913	0.356971	0.710487	KEN	Africa	25.3	79.9
Lebanon	0.0836465	0.149351	0.232264	0.028851	0.408173	0.870384	0.925923	0.00545	0.38961	0.175325	0.298701	0.420576	LBN	Asia	14.3	NA
Sri Lanka	0.0931502	0.0803396	0.156755	0.032935	0.475864	0.784345	0.987846	0.001795	0.514785	0.114158	0.405914	0.758439	LKA	Asia	45.7	NA
Lithuania	0.0746804	0.22944	0.0959969	0.013562	0.552968	0.833442	0.944472	2.7e-05	0.5	0.201389	0.194444	0.517621	LTU	Europe	7.5	NA
Latvia	0.0759139	0.179948	0.113208	0.009397	0.560895	0.839364	0.943434	0	0.424528	0.188679	0.254717	0.572697	LVA	Europe	11.6	NA
Morocco	0.109251	0.188741	0.249041	0.05001	0.453489	0.827725	0.951192	8.4e-05	0.526882	0.166667	0.403226	0.450791	MAR	Africa	19.2	NA
Mexico	0.0752099	0.123759	0.129921	0.030048	0.316195	0.895951	0.942144	0.00112	0.532468	0.123377	0.24026	0.656099	MEX	Americas	16.9	33.8
Malta	0.0678731	0.146496	0.117149	0.045418	0.475452	0.853467	0.897021	0.007031	0.426796	0.214088	0.230663	0.489086	MLT	Europe	8.1	NA
Myanmar (Burma)	0.0693139	0.0816038	0.0940857	0.032473	0.276087	0.809661	0.9707	0.000127	0.463415	0.166507	0.341463	0.773761	MMR	Asia	19.5	NA
Mauritius	0.108873	0.109374	0.164466	0.04898	0.382931	0.832211	0.989183	0.001132	0.553435	0.145238	0.424936	0.796952	MUS	Africa	16.3	NA
Malawi	0.110706	0.16354	0.198958	0.054601	0.505352	0.828176	0.95757	1.8e-05	0.522523	0.144038	0.396396	0.660396	MWI	Africa	40.6	62.5
Malaysia	0.0854499	0.0932857	0.105842	0.026869	0.286021	0.882359	0.970181	0.004722	0.452522	0.181765	0.354599	0.811017	MYS	Asia	11.3	NA
Nigeria	0.21961	0.25328	0.356009	0.004099	0.427678	0.88174	0.992204	0.002785	0.908463	0.098556	0.836356	0.862774	NGA	Africa	20.6	28.1
Netherlands	0.0755998	0.254405	0.100325	0.030831	0.480608	0.853487	0.944372	0.006323	0.424335	0.191399	0.232106	0.579021	NLD	Europe	5	NA
Norway	0.0730795	0.205838	0.100746	0.018671	0.500995	0.835557	0.933056	0.007462	0.41791	0.239201	0.201493	0.558253	NOR	Europe	6.2	NA
Nepal	0.0979588	0.0222625	0.114006	0.012873	0.220168	0.87876	0.99765	3.6e-05	0.413043	0.233126	0.481366	0.912143	NPL	Asia	23.7	24.3
New Zealand	0.0751413	0.202638	0.120757	0.03624	0.493817	0.843935	0.923043	0.008721	0.438776	0.180749	0.222303	0.57858	NZL	Oceania	4.4	NA
Pakistan	0.0999777	0.123204	0.183337	0.087412	0.44757	0.756427	0.992165	0.002486	0.501743	0.161065	0.359484	0.715398	PAK	Asia	20.4	41.6
Peru	0.0642837	0.114669	0.0679739	0.033551	0.303582	0.922416	0.993827	0.000436	0.506173	0.123457	0.234568	0.663617	PER	Americas	16.7	NA
Philippines	0.0931424	0.0177881	0.0885945	0.0063	0.173909	0.894595	0.999123	0.00335	0.493994	0.166755	0.493994	0.960979	PHL	Asia	9.9	31.2
Poland	0.0759064	0.220046	0.121609	0.040057	0.488429	0.827676	0.911796	0.007905	0.388365	0.228021	0.235849	0.566349	POL	Europe	10.3	NA
Portugal	0.0855509	0.209945	0.155043	0.037022	0.502916	0.863756	0.916483	0.004626	0.471875	0.212341	0.229688	0.472825	PRT	Europe	6.3	NA
Romania	0.0826987	0.194751	0.198612	0.045158	0.546636	0.777406	0.846064	0.015747	0.4	0.261538	0.2	0.46902	ROU	Europe	7.5	NA
Russia	0.0872739	0.230144	0.145607	0.028518	0.472872	0.828555	0.924845	0.003847	0.392405	0.234177	0.310127	0.573753	RUS	Europe	8.3	NA
Sudan	0.164488	0.169456	0.358705	0.020639	0.431913	0.920199	0.978263	0.000609	0.668103	0.116312	0.491379	0.636141	SDN	Africa	7.4	NA
Singapore	0.0717048	0.141204	0.10103	0.027565	0.381465	0.862587	0.946649	0.004651	0.438632	0.166162	0.288732	0.665598	SGP	Asia	15.4	NA
Sierra Leone	0.227352	0.2389	0.370006	0.006071	0.452642	0.915061	0.98815	0.005232	0.917031	0.097602	0.844978	0.852248	SLE	Africa	27.2	NA
Somalia	0.184954	0.159533	0.436711	0.017219	0.377081	0.954754	0.99135	0.000313	0.705882	0.088054	0.495798	0.677377	SOM	Africa	24.5	NA
Sweden	0.0795114	0.202731	0.0817848	0.029971	0.536796	0.823969	0.963863	0.020799	0.439252	0.226636	0.261682	0.599744	SWE	Europe	6.1	NA
Thailand	0.0817941	0.0543178	0.0625	0.023303	0.188329	0.919589	0.994608	0.000113	0.5625	0.157089	0.331731	0.873228	THA	Asia	20.4	NA
Turkey	0.0688944	0.117843	0.165948	0.071144	0.408812	0.848279	0.944368	0.001078	0.330556	0.225	0.252778	0.449184	TUR	Asia	21.7	NA
Uganda	0.12429	0.150459	0.223449	0.055689	0.463829	0.804837	0.979497	0.001791	0.590538	0.134965	0.445351	0.729307	UGA	Africa	20.5	NA
Ukraine	0.0598512	0.152394	0.0981355	0.016329	0.515654	0.852362	0.877017	0.005078	0.418033	0.180328	0.229508	0.521022	UKR	Europe	11.4	NA
Czech Republic	0.0824774	0.29334	0.142515	0.025553	0.503688	0.817461	0.885528	0.000311	0.412698	0.262605	0.214286	0.500234	Unknown	Europe	11	NA
Hong Kong	0.0829757	0.0714185	0.0783314	0.012546	0.208834	0.925233	0.983529	0.004167	0.465997	0.180835	0.334621	0.884593	Unknown	Asia	22.7	NA
Palestine	0.0888824	0.252582	0.224967	0.072157	0.410261	0.86745	0.892942	0.00915	0.45	0.15	0.208333	0.479608	Unknown	Asia	15.3	NA
USA	0.0781753	0.209546	0.128302	0.04075	0.470822	0.853117	0.919516	0.007473	0.430586	0.202935	0.246565	0.540523	Unknown	Americas	5	NA
Venezuela	0.0863409	0.247849	0.145889	0.03229	0.333586	0.871253	0.95098	0.000538	0.524194	0.177419	0.290323	0.533365	Unknown	Americas	15.4	NA
United Kingdom	0.0732602	0.201794	0.115491	0.03683	0.491961	0.837727	0.920754	0.009314	0.41847	0.184798	0.253968	0.568625	Unknown	Europe	4.6	NA
Tanzania	0.100915	0.152255	0.161345	0.068159	0.492333	0.837134	0.978724	0.004366	0.496454	0.142818	0.349882	0.689033	Unknown	Africa	34.1	NA
Vietnam	0.091578	0.014123	0.089348	0.003232	0.173716	0.972629	0.999974	0	0.540541	0.121622	0.337838	0.996423	VNM	Asia	10.7	67.2
Yemen	0.0838392	0.219163	0.179967	0.046244	0.425526	0.839567	0.94778	0.004883	0.410377	0.174454	0.235849	0.569017	YEM	Asia	23.4	NA
South Africa	0.0822183	0.199244	0.136632	0.038924	0.471357	0.850143	0.922845	0.008641	0.468612	0.160351	0.272526	0.595799	ZAF	Africa	20	NA
Zambia	0.113676	0.23205	0.179364	0.024813	0.50742	0.854463	0.953196	0.003993	0.536585	0.151785	0.394309	0.662761	ZMB	Africa	44.9	NA
Zimbabwe	0.143605	0.254169	0.252345	0.031572	0.459948	0.861079	0.954416	0.006511	0.620643	0.149398	0.489946	0.675257	ZWE	Africa	48.4	NA
