# Supplementary material for: Genetic determinants of zinc homeostasis and its role in cardiometabolic diseases
Source: PLoS Genet. 2025 Dec 1;21(12):e1011928. doi: 10.1371/journal.pgen.1011928 (PMC12677789; doi:10.1371/journal.pgen.1011928)
Supplement: S6 Dataset — (CSV) [file pgen.1011928.s007.csv]

SampleID	Zn (ug/L)	rs3008428
milk1	2789.199023	G_G
milk2	2077.571963	G_G
milk3	1796.631341	G_G
milk4	2264.191544	G_G
milk5	1369.727288	G_G
milk6	2215.567059	G_G
milk7	2790.657413	G_G
milk8	2972.796156	G_G
milk9	468.6458575	G_G
milk10	1455.806052	G_G
milk11	2054.298747	A_G
milk12	1928.797972	G_G
milk13	928.6262992	G_G
milk14	2066.103764	G_G
milk15	2050.746114	A_G
milk16	1232.126667	A_G
milk17	2505.762336	G_G
milk18	3018.593018	A_G
milk19	2466.412855	A_A
milk20	1021.887921	A_G
milk21	1019.403667	G_G
milk22	1923.746109	A_A
milk23	1433.555439	G_G
milk24	2204.519157	G_G
milk25	2264.87805	G_G
milk26	3579.577113	G_G
milk27	1361.074465	A_G
milk28	1679.74905	G_G
milk29	2794.782735	G_G
milk30	2498.527527	G_G
milk31	1468.351173	G_G
milk32	1413.173864	G_G
milk33	2178.858464	A_G
milk34	848.7617771	A_G
milk35	784.4845137	G_G
milk36	2639.162296	G_G
milk37	3170.841223	G_G
milk38	1427.933041	G_G
milk39	2422.943285	G_G
milk40	2240.396489	G_G
milk41	2561.667841	G_G
milk42	1053.831639	G_G
milk43	2441.540739	G_G
milk44	1425.373839	A_G
milk45	1444.635703	A_G
milk46	2500.192281	G_G
milk47	2493.545099	G_G
milk48	1704.958428	A_A
milk49	1750.688599	A_G
milk50	4141.127022	A_G
milk51	2100.874338	G_G
milk52	1818.157113	A_G
milk53	4063.624685	G_G
milk54	2967.371934	A_G
milk55	2007.118979	G_G
milk56	3061.929148	G_G
milk57	2949.833934	G_G
milk58	1642.653811	A_G
milk59	2637.600876	G_G
milk60	1798.266616	G_G
milk61	2584.188644	A_G
milk62	1631.776212	G_G
milk63	1651.827108	G_G
milk64	2396.240571	G_G
milk65	1224.965564	A_A
milk66	927.82254	G_G
milk67	2454.989926	G_G
milk68	2650.729459	A_G
milk69	2779.814355	G_G
milk70	2552.025666	G_G
milk71	715.3913957	G_G
milk72	389.675722	G_G
milk73	661.7433758	G_G
milk74	2480.487409	G_G
milk75	3362.783668	G_G
milk76	2079.720341	G_G
milk77	1712.736092	G_G
milk78	1025.114522	G_G
milk79	631.4609967	A_G
milk80	1672.863171	A_G
milk81	2750.545534	A_G
milk82	1447.895214	G_G
milk83	2329.597188	G_G
milk84	1350.826602	G_G
milk85	2678.192584	G_G
milk86	2054.856693	G_G
milk87	518.4164349	G_G
milk88	717.1951985	G_G
milk89	1311.084494	A_G
milk90	1920.210336	G_G
milk91	1203.568463	G_G
milk92	2239.361104	G_G
milk93	768.6995849	G_G
milk94	1149.105591	A_G
milk95	1927.134421	G_G
milk96	1373.130639	G_G
milk97	1479.086768	G_G
milk98	3524.730506	G_G
milk99	671.5086499	G_G
milk100	1132.342804	A_A
milk101	1318.760498	G_G
milk102	896.3322883	G_G
milk103	2360.611569	G_G
milk104	2198.398055	G_G
milk105	1242.252022	G_G
milk106	2178.082664	A_G
milk107	1955.74843	A_G
milk108	1243.914331	G_G
milk109	888.6301323	G_G
milk110	1622.038526	G_G
milk111	683.1710107	G_G
milk112	1952.717371	A_G
milk113	1301.741848	G_G
milk114	2866.446048	A_G
milk115	3458.280477	A_G
milk116	852.2039248	G_G
milk117	1323.091344	G_G
milk118	2324.416677	A_G
milk119	1957.245426	G_G
milk120	3271.077561	G_G
milk121	1211.145869	G_G
milk122	2443.314062	G_G
milk123	2211.262484	G_G
milk124	2574.059707	G_G
milk125	2452.458836	A_G
milk126	1616.362451	G_G
milk127	3176.999738	G_G
milk128	3286.484174	G_G
milk129	2766.223607	G_G
milk130	2554.433484	G_G
milk131	2411.305104	G_G
milk132	1863.824721	G_G
milk133	1370.426624	G_G
milk134	4667.872125	A_G
milk135	2970.917766	A_G
milk136	4398.810356	G_G
milk137	2659.306606	A_G
milk138	3169.609885	G_G
milk139	3601.337938	G_G
milk140	4833.837502	A_A
milk141	2814.013218	A_G
milk142	3292.275436	G_G
milk143	1760.491176	G_G
milk144	3044.408321	A_G
milk145	2967.108842	G_G
milk146	1778.55658	G_G
milk147	2871.847541	G_G
milk148	1917.663757	G_G
milk149	3640.215465	G_G
milk150	2161.550129	G_G
milk151	2806.131843	G_G
milk152	1677.532396	G_G
milk153	2651.240536	G_G
milk154	1116.442655	G_G
milk155	2900.257645	G_G
milk156	2138.409253	G_G
milk157	1141.401686	A_G
milk158	2392.088621	G_G
milk159	1105.073282	A_A
milk160	2926.40283	G_G
milk161	1506.972652	G_G
milk162	1200.485007	G_G
milk163	2324.667209	G_G
milk164	1753.929664	G_G
milk165	3113.016615	G_G
milk166	1588.086292	G_G
milk167	1898.402538	G_G
milk168	1828.3541	G_G
milk169	1990.480496	G_G
milk170	2783.206463	G_G
milk171	1513.64404	G_G
milk172	2409.467346	G_G
milk173	569.9969808	A_G
milk174	2034.318011	G_G
milk175	1298.305313	G_G
milk176	1833.038173	G_G
milk177	1968.814665	G_G
milk178	4905.783549	G_G
milk179	2414.379339	G_G
milk180	2050.557039	G_G
milk181	2492.479924	G_G
milk182	1807.281215	G_G
milk183	1289.17725	G_G
milk184	1079.511064	G_G
milk185	1225.903109	G_G
milk186	2078.337465	G_G
milk187	443.2987282	G_G
milk188	2438.112538	G_G
milk189	2348.965516	G_G
milk190	1497.530864	G_G
milk191	2524.925929	G_G
milk192	2230.188645	A_G
milk193	4271.419371	G_G
milk194	1525.995675	A_G
milk195	1082.202601	G_G
milk196	2906.197835	G_G
milk197	1121.094478	G_G
milk198	2470.079228	G_G
milk199	2139.851721	A_G
milk200	2230.19612	A_G
milk201	1363.305257	A_G
milk202	3285.352441	G_G
milk203	2534.379687	A_G
milk204	1373.911215	A_G
milk205	3195.618906	G_G
milk206	1886.907344	A_G
milk207	2041.145199	G_G
milk208	3143.739981	A_G
milk209	4094.276441	G_G
milk210	1942.44559	G_G
milk211	2725.538453	G_G
milk212	2256.387866	A_G
milk213	2413.809904	A_G
milk214	4219.706585	G_G
milk215	1902.883043	G_G
milk216	2481.582314	G_G
milk217	2091.00041	A_G
milk218	3482.482372	G_G
milk219	3192.046089	G_G
milk220	1533.364542	G_G
milk221	2853.122577	G_G
milk222	2480.280179	A_G
milk223	1480.300793	A_G
milk224	2729.249172	G_G
milk225	3112.557466	A_G
milk226	2806.466175	A_A
milk227	2629.32713	G_G
milk228	1993.313745	G_G
milk229	2436.403054	G_G
milk230	1567.254073	A_G
milk231	1934.165108	A_G
milk232	1380.970587	G_G
milk233	3933.02085	G_G
milk234	1190.56324	G_G
milk235	452.387	G_G
milk236	1455.284062	G_G
milk237	1442.198088	A_G
milk238	1181.157846	G_G
milk239	1133.500258	G_G
milk240	2125.415986	G_G
milk241	1225.988626	G_G
milk242	1569.69478	G_G
milk243	765.8402391	G_G
milk244	2081.106022	G_G
milk245	3364.822719	A_G
milk246	2208.398634	G_G
milk247	1019.988608	G_G
milk248	1567.917579	G_G
milk249	1828.792637	A_G
milk250	2101.141322	G_G
milk251	1965.540017	A_G
milk252	1641.254968	G_G
milk253	1545.077196	G_G
milk254	1199.665922	A_G
milk255	1032.087344	G_G
milk256	862.8334988	A_G
milk257	1611.458424	G_G
milk258	1971.486655	A_G
milk259	1492.332741	G_G
milk260	663.1454208	G_G
milk261	1460.033748	G_G
milk262	3180.257892	G_G
milk263	3443.96969	G_G
milk264	1429.594525	A_A
milk265	2820.016812	A_G
milk266	1812.016617	G_G
milk267	521.4356271	G_G
milk268	2530.241102	A_G
milk269	1874.681535	G_G
milk270	1770.930179	G_G
milk271	1551.191112	G_G
milk272	3450.504916	A_G
milk273	2167.319061	G_G
milk274	2980.821889	G_G
milk275	3589.343557	A_G
milk276	2376.635376	G_G
milk277	3368.591995	G_G
milk278	4379.347985	G_G
milk279	784.7043801	A_G
milk280	2656.738561	A_G
milk281	2413.492295	G_G
milk282	1086.385921	G_G
milk283	2582.177418	?_?
milk284	2067.886504	A_G
milk285	2030.618174	A_G
milk286	2765.722334	G_G
milk287	4160.607874	A_G
milk288	730.3698882	G_G
milk289	2391.316364	A_A
milk290	2677.735596	A_G
milk291	2232.852968	G_G
milk292	1601.605084	G_G
milk293	3950.730261	A_G
milk294	1929.198207	G_G
milk295	3338.470718	G_G
milk296	1941.304578	A_G
milk297	2502.706152	A_G
milk298	2402.470202	G_G
milk299	2070.260455	A_A
milk300	1806.583602	A_G
milk301	2064.588308	G_G
milk302	1565.198907	G_G
milk303	2748.83972	A_G
milk304	1234.526005	G_G
milk305	2314.463742	G_G
milk306	3197.058858	A_G
milk307	1372.268709	A_G
milk308	1777.492514	A_A
milk309	2280.725817	G_G
milk310	1992.5939	G_G
milk311	397.8769562	G_G
milk312	4114.093873	G_G
milk313	3662.805683	G_G
milk314	1489.754046	A_G
milk315	706.7530713	G_G
milk316	3132.46083	G_G
milk317	3080.714225	G_G
milk318	2812.150211	G_G
milk319	4710.589705	G_G
milk320	2949.15591	G_G
milk321	5527.348315	G_G
milk322	1233.535396	G_G
milk323	1122.657505	G_G
milk324	600.8105926	G_G
milk325	2482.394912	G_G
milk326	3434.359735	A_G
milk327	1820.891586	G_G
milk328	1816.215132	G_G
milk329	1913.316334	G_G
milk330	1520.943198	G_G
milk331	1554.104966	G_G
milk332	2763.041096	G_G
milk333	2743.353533	A_G
milk334	1927.036833	A_G
milk335	2307.937551	G_G
milk336	3229.092294	G_G
milk337	1767.585874	G_G
milk338	2362.981321	G_G
milk339	1040.683078	G_G
milk340	2498.282959	G_G
milk341	1386.364473	G_G
milk342	1431.767745	A_G
milk343	4656.739189	A_G
milk344	2582.15681	G_G
milk345	2891.195946	G_G
milk346	2972.282729	G_G
milk347	2674.871805	G_G
milk348	1925.192448	A_G
milk349	1850.320693	A_G
milk350	944.9420922	G_G
milk351	3450.72219	G_G
milk352	3068.797504	G_G
milk353	2157.084717	A_G
milk354	4527.931837	G_G
milk355	2698.397084	G_G
milk356	3005.574946	A_G
milk357	1729.321596	G_G
milk358	2173.806684	G_G
milk359	1620.271606	G_G
milk360	2425.320491	A_G
milk361	2580.913456	G_G
milk362	1937.721736	G_G
milk363	2383.621897	A_G
milk364	2582.749191	A_G
milk365	2524.432591	A_G
milk366	3110.717557	G_G
milk367	2257.915892	G_G
milk368	3267.201457	G_G
milk369	1540.742014	A_G
milk370	2146.319876	A_G
milk371	636.2010538	G_G
milk372	3230.03499	A_A
milk373	1820.888192	A_G
milk374	2216.470233	G_G
milk375	3550.695828	A_G
milk376	4152.16234	G_G
milk377	1373.834008	A_G
milk378	2891.42775	A_G
milk379	3720.422756	A_G
milk380	1575.140961	A_G
milk381	770.3655493	A_G
milk382	3732.243486	A_G
milk383	728.0054697	A_G
milk384	555.8927997	A_G
milk385	718.4221715	G_G
milk386	2260.297042	G_G
milk387	947.0504633	G_G
